# Supplementary material for: IFNγ and TNFα optimize salivary gland mesenchymal stromal cells: an alternative to marrow- and adipose-MSCs for radiation xerostomia
Source: Regen Ther. 2025 Nov 14;30:1086–100. doi: 10.1016/j.reth.2025.11.004 (PMC12663032; doi:10.1016/j.reth.2025.11.004)
Supplement: Multimedia component 7 [file mmc7.xlsx]

## Sheet: Supp T1
Supplemental Table 1. Detailed characteristics and working dilutions of experimental antibodyes
Antigen	Manufacturer	Catalog #	Fluorochrome	Source	Target	Dilution
2,3-dioxygenase (IDO)	Invitrogen	11-9477-42	FITC	Mouse	Human	0.111111
CD54	Miltenyi Biotec	REA266	APC	Human	Human	0.111111
(ICAM-1)
CD274	BD Biosciences	563738	BV421	Mouse	Human	0.111111
(PD-L1)
Human PBMCs Flow Cytometry
Antigen	Manufacturer	Catalog #	Fluorochrome	Source	Target	Dilution
Ki67	BD Biosciences	556027	PE	Mouse	Human	0.111111
CD3	BD Biosciences	555332	FITC	Mouse	Human	0.111111
Human organoids Immunofluorescence (FFPE sections)
Antigen	Manufacturer	Catalog #	Fluorochrome	Source	Target	Dilution
Aqp5	Santa Cruz	sc-514022	AF647	Mouse	Human	0.388889
	Biotechnology
Krt5	Abcam	ab193895-1001	AF647	Rabbit	Human	0.111111
Krt7	Biolegend	601603	AF594	Rat	Human	0.215278
Krt14	EMD Millipore	CBL197F	FITC	Mouse	Human	0.111111
Mouse salivary glands Immunofluorescence (FFPE sections)
Antigen	Manufacturer	Catalog #	Fluorochrome	Source	Target	Dilution
Aqp5	Proteintech	20334-1-AP	Unconjugated	Rabbit	Mouse	0.111111
CD45	Proteintech	20103-1-AP	Unconjugated	Rabbit	Mouse	0.111111
Rabbit IgG	Invitrogen	A-11012	AF594	Goat	Rabbit	1:100 for Aqp5
						1:500 for CD45

## Sheet: Supp T 2
Supplemental Table 2. Enriched Pathways from Bulk RNA Sequencing
Nonsicca vs. adipose down
ReactomeID	Description	padj	geneName	Count
R-HSA-500792	GPCR ligand binding	0.00414577	F2RL2/NTSR1/WNT9A/PENK/EDNRA/WNT16/CCK/PTGER3/CXCL5/CCR1/ADRA1D/APLN/ADCYAP1R1/GNG2/CXCL12/PTGER2/BDKRB2/CXCL11/DRD2/WNT5A/FZD1/PTGFR/CXCL3/CCKAR/ADM/EDNRB/CXCL10/ACKR4/FZD7/FZD5/LPAR3/ADRB2/MCHR1/C5/HCAR1/CCL5/GPER1/PLPPR4/S1PR3	39
R-HSA-373076	Class A/1 (Rhodopsin-like receptors)	0.00414577	F2RL2/NTSR1/PENK/EDNRA/CCK/PTGER3/CXCL5/CCR1/ADRA1D/APLN/CXCL12/PTGER2/BDKRB2/CXCL11/DRD2/PTGFR/CXCL3/CCKAR/EDNRB/CXCL10/ACKR4/LPAR3/ADRB2/MCHR1/C5/HCAR1/CCL5/GPER1/PLPPR4/S1PR3	30
R-HSA-418594	G alpha (i) signalling events	0.00989021	ADCY4/ADCY1/PENK/PDE1B/PTGER3/CXCL5/CCR1/RGS9/APLN/RGS7/GNG2/CXCL12/SDC1/AKR1C3/BDKRB2/CXCL11/DRD2/PDE4B/RGS20/ADCY2/CXCL3/ADCY8/AKR1C1/PPP1R1B/CXCL10/LPAR3/MCHR1/C5/HCAR1/CCL5/GPER1/RGS10/CALM3/SDC2/CAMKMT/S1PR3	36
R-HSA-375276	Peptide ligand-binding receptors	0.00989021	F2RL2/NTSR1/PENK/EDNRA/CCK/CXCL5/CCR1/APLN/CXCL12/BDKRB2/CXCL11/CXCL3/CCKAR/EDNRB/CXCL10/ACKR4/MCHR1/C5/CCL5/GPER1	20
R-HSA-8979227	Triglyceride metabolism	0.0356355	DGAT2/FABP4/AGMO/GPD2/LPIN1/FABP3/CAV1/FABP5	8
Nonsicca vs. adipose down
ReactomeID	Description	padj	geneName	Count
R-HSA-1474244	Extracellular matrix organization	2.5818e-12	ICAM1/COL4A1/PDGFA/ITGA11/F11R/ITGB5/ITGB8/SPARC/ICAM5/COL12A1/COL4A2/P4HA3/COL13A1/TGFB1/SERPINE1/P4HA2/ITGA2/DDR1/AGRN/ADAM19/ITGAV/COL1A1/P4HA1/LAMA1/SERPINH1/MFAP3/COL11A1/PXDN/PLOD2/MFAP2/MMP15/ITGA3/CDH1/MMP10/BMP4/COL5A2/LAMC2/LOXL4/ACTN1/COL18A1/FMOD/COL5A1/TGFB2/LOXL2/CD151/ITGA1/COL3A1/BMP1/MMP14/DMD/PLOD1/LOX/SPOCK3/P3H1/COL4A5/ADAMTS3/ITGA5/KDR/ADAMTS2/PLOD3/COLGALT1/COL22A1/FBLN2/IBS…	73
R-HSA-1500931	Cell-Cell communication	7.70933e-10	SKAP2/CDH2/CDH13/F11R/NECTIN2/CLDN1/SIRPB1/FBLIM1/JUP/PRKCI/CDH4/SDK2/NECTIN4/SIRPA/CDH8/CDH1/PTK2/LIMS2/PVR/LAMC2/ACTN1/NCK2/PARVA/CDH10/CD2AP/KIRREL2/CDH5/CD151/NECTIN1/PTK2B/FLNA/VASP/CLDN14/ACTN2/CDH11/PTPN6/PARD3/SFTPD/LIMS1/ITGA6	40
R-HSA-1474290	Collagen formation	7.70933e-10	COL4A1/COL12A1/COL4A2/P4HA3/COL13A1/P4HA2/COL1A1/P4HA1/SERPINH1/COL11A1/PXDN/PLOD2/COL5A2/LAMC2/LOXL4/COL18A1/COL5A1/LOXL2/CD151/COL3A1/BMP1/PLOD1/LOX/P3H1/COL4A5/ADAMTS3/ADAMTS2/PLOD3/COLGALT1/COL22A1/P3H2/ITGA6/COL27A1	33
R-HSA-1650814	Collagen biosynthesis and modifying enzymes	5.82168e-08	COL4A1/COL12A1/COL4A2/P4HA3/COL13A1/P4HA2/COL1A1/P4HA1/SERPINH1/COL11A1/PLOD2/COL5A2/COL18A1/COL5A1/COL3A1/BMP1/PLOD1/P3H1/COL4A5/ADAMTS3/ADAMTS2/PLOD3/COLGALT1/COL22A1/P3H2/COL27A1	26
R-HSA-446728	Cell junction organization	2.66261e-07	CDH2/CDH13/F11R/NECTIN2/CLDN1/FBLIM1/JUP/PRKCI/CDH4/SDK2/NECTIN4/CDH8/CDH1/LIMS2/PVR/LAMC2/ACTN1/PARVA/CDH10/CDH5/CD151/NECTIN1/FLNA/VASP/CLDN14/CDH11/PARD3/LIMS1/ITGA6	29
R-HSA-216083	Integrin cell surface interactions	4.95303e-06	ICAM1/COL4A1/ITGA11/F11R/ITGB5/ITGB8/ICAM5/COL4A2/COL13A1/ITGA2/AGRN/ITGAV/COL1A1/ITGA3/CDH1/COL5A2/COL18A1/COL5A1/ITGA1/COL3A1/COL4A5/ITGA5/KDR/IBSP/SPP1/ITGA6	26
R-HSA-3000171	Non-integrin membrane-ECM interactions	1.42294e-05	COL4A1/PDGFA/ITGB5/COL4A2/TGFB1/ITGA2/DDR1/AGRN/ITGAV/COL1A1/LAMA1/COL11A1/COL5A2/LAMC2/ACTN1/COL5A1/COL3A1/DMD/COL4A5/LAMB1/ITGA6	21
R-HSA-114608	Platelet degranulation	1.42706e-05	RAB27B/PDGFA/STXBP2/TOR4A/SPARC/TGFB1/SERPINE1/APOA1/EGF/RARRES2/SRGN/LHFPL2/QSOX1/BRPF3/TLN1/ITIH3/VEGFC/ACTN1/CD9/TGFB2/LGALS3BP/FLNA/SERPINA1/PSAP/GTPBP2/CAP1/HSPA5/TAGLN2/ACTN2/TIMP1/TUBA4A/SELP	32
R-HSA-76005	Response to elevated platelet cytosolic Ca2+	3.62522e-05	RAB27B/PDGFA/STXBP2/TOR4A/SPARC/TGFB1/SERPINE1/APOA1/EGF/RARRES2/SRGN/LHFPL2/QSOX1/BRPF3/TLN1/ITIH3/VEGFC/ACTN1/CD9/TGFB2/LGALS3BP/FLNA/SERPINA1/PSAP/GTPBP2/CAP1/HSPA5/TAGLN2/ACTN2/TIMP1/TUBA4A/SELP	32
R-HSA-2022090	Assembly of collagen fibrils and other multimeric structures	0.000175202	COL4A1/COL12A1/COL4A2/COL1A1/COL11A1/PXDN/COL5A2/LAMC2/LOXL4/COL18A1/COL5A1/LOXL2/CD151/COL3A1/BMP1/LOX/COL4A5/ITGA6/COL27A1	19
R-HSA-421270	Cell-cell junction organization	0.000214586	CDH2/CDH13/F11R/NECTIN2/CLDN1/JUP/PRKCI/CDH4/SDK2/NECTIN4/CDH8/CDH1/PVR/CDH10/CDH5/NECTIN1/CLDN14/CDH11/PARD3	19
R-HSA-381426	Regulation of Insulin-like Growth Factor (IGF) transport and uptake by Insulin-like Growth Factor Binding Proteins (IGFBPs)	0.000413045	IGFBP7/PAPPA2/CDH2/IL6/FSTL3/TMEM132A/MELTF/APOA1/QSOX1/AFP/SERPIND1/IGFBP2/MSLN/STC2/BMP4/PCSK9/MFGE8/CKAP4/CYR61/SERPINA1/TGOLN2/TIMP1/DNAJC3/LAMB1/PRSS23/SPP1/C3	27
R-HSA-8957275	Post-translational protein phosphorylation	0.000455585	IGFBP7/CDH2/IL6/FSTL3/TMEM132A/MELTF/APOA1/QSOX1/AFP/SERPIND1/MSLN/STC2/BMP4/PCSK9/MFGE8/CKAP4/CYR61/SERPINA1/TGOLN2/TIMP1/DNAJC3/LAMB1/PRSS23/SPP1/C3	25
R-HSA-418990	Adherens junctions interactions	0.000460607	CDH2/CDH13/NECTIN2/JUP/CDH4/NECTIN4/CDH8/CDH1/PVR/CDH10/CDH5/NECTIN1/CDH11	13
R-HSA-3000157	Laminin interactions	0.00111142	COL4A1/COL4A2/ITGA2/ITGAV/LAMA1/ITGA3/LAMC2/COL18A1/ITGA1/COL4A5/LAMB1/ITGA6	12
R-HSA-8874081	MET activates PTK2 signaling	0.00111142	ITGA2/COL1A1/LAMA1/COL11A1/ITGA3/PTK2/COL5A2/LAMC2/COL5A1/COL3A1/LAMB1/COL27A1	12
R-HSA-76002	Platelet activation, signaling and aggregation	0.00131275	RAC2/RAB27B/PDGFA/STXBP2/TOR4A/SPARC/TGFB1/SERPINE1/APOA1/BCAR1/DGKQ/EGF/RARRES2/SRGN/COL1A1/LHFPL2/QSOX1/GNG4/BRPF3/PTK2/TLN1/ITIH3/VEGFC/ACTN1/DGKH/CD9/TGFB2/GNA12/LGALS3BP/FLNA/SERPINA1/ITPR2/PSAP/GTPBP2/ITPR1/CAP1/LYN/HSPA5/TAGLN2/ACTN2/PTPN6/RHOB/TIMP1/TUBA4A/SELP	45
R-HSA-2243919	Crosslinking of collagen fibrils	0.00132499	COL4A1/COL4A2/COL1A1/PXDN/LOXL4/LOXL2/BMP1/LOX/COL4A5	9
R-HSA-425366	Transport of bile salts and organic acids, metal ions and amine compounds	0.00230708	SLC16A3/SLC22A3/SLC6A9/SLC16A1/SLC39A8/EMB/SLC44A2/SLC30A7/RUNX1/SLC39A14/SLC30A5/SLC31A1/SLC30A1/SLC22A1/SLC22A18/SLC39A10/SLC41A1/SLC22A2	18
R-HSA-202733	Cell surface interactions at the vascular wall	0.00230708	SLC7A5/SLC7A11/F11R/SLC16A3/TGFB1/TNFRSF10B/SLC3A2/ITGAV/TEK/PROCR/OLR1/SLC7A7/COL1A1/SLC16A1/SIRPA/ITGA3/TSPAN7/GYPC/GRB7/SLC7A6/ATP1B1/CXADR/LYN/ITGA5/PTPN6/ITGA6/SELP	27
R-HSA-3000178	ECM proteoglycans	0.00230708	COL4A1/ITGB5/SPARC/COL4A2/TGFB1/SERPINE1/ITGA2/AGRN/ITGAV/COL1A1/LAMA1/COL5A2/FMOD/COL5A1/TGFB2/COL3A1/COL4A5/IBSP/LAMB1	19
R-HSA-1566948	Elastic fibre formation	0.00248746	ITGB5/ITGB8/TGFB1/ITGAV/MFAP3/MFAP2/BMP4/LOXL4/TGFB2/LOXL2/LOX/ITGA5/FBLN2/BMP2	14
R-HSA-210991	Basigin interactions	0.00259811	SLC7A5/SLC7A11/SLC16A3/SLC3A2/SLC7A7/SLC16A1/ITGA3/SLC7A6/ATP1B1/ITGA6	10
R-HSA-425407	SLC-mediated transmembrane transport	0.00546944	SLC7A5/SLC7A11/SLC16A3/SLC22A3/SLC45A3/SLC6A9/SLC3A2/SLC7A7/SLC16A1/SLC4A3/SLC29A4/SLC1A4/SLC39A8/SLC2A3/SLC38A1/LCN1/EMB/SLC20A1/SLC33A1/SLC44A2/SLC12A4/SLC30A7/SLC1A5/RUNX1/SLC7A6/SLC39A14/SLC30A5/SLC35A3/SLC31A1/SLC30A1/SLC22A1/SLC22A18/SLC9A1/SLC4A2/SLC39A10/SLC41A1/SLC22A2	37
R-HSA-8875878	MET promotes cell motility	0.00547939	ITGA2/TNS3/COL1A1/LAMA1/COL11A1/ITGA3/PTK2/COL5A2/LAMC2/COL5A1/COL3A1/LAMB1/COL27A1	13
R-HSA-8948216	Collagen chain trimerization	0.00692927	COL4A1/COL12A1/COL4A2/COL13A1/COL1A1/COL11A1/COL5A2/COL18A1/COL5A1/COL3A1/COL4A5/COL22A1/COL27A1	13
R-HSA-3000170	Syndecan interactions	0.00716363	ITGB5/TGFB1/ITGA2/ITGAV/COL1A1/COL5A2/ACTN1/COL5A1/COL3A1/ITGA6	10
R-HSA-391160	Signal regulatory protein family interactions	0.00725805	SKAP2/SIRPB1/SIRPA/PTK2/PTK2B/PTPN6/SFTPD	7
R-HSA-379716	Cytosolic tRNA aminoacylation	0.0125828	MARS/YARS/WARS/SARS/CARS/GARS/NARS/IARS/TARS	9
R-HSA-112316	Neuronal System	0.0227119	NRXN3/KCNC4/KCNG1/MAOA/PTPRF/PANX2/BCHE/NTRK3/KCNAB1/KCNH5/IL1RAP/TSPOAP1/CACNG8/GRIP1/CAMK2A/GLS/KCNK6/SHANK2/KCNK13/GNG4/SLC38A1/BEGAIN/TSPAN7/ALDH5A1/COMT/AP2A2/GRM1/KCNK1/SLITRK6/KCND3/HCN4/KCNG2/ACHE/RPS6KA1/ABAT/LRRC4B/SLC22A1/KCNN4/PPFIA1/CACNB3/ADCY5/EPB41L5/KCNA3/KCNQ3/ACTN2/SYT1/GABRQ/KCNJ12/SLC22A2/SHANK1	50
R-HSA-446353	Cell-extracellular matrix interactions	0.0421923	FBLIM1/LIMS2/ACTN1/PARVA/FLNA/VASP/LIMS1	7
R-HSA-381119	Unfolded Protein Response (UPR)	0.0430764	DNAJB9/HERPUD1/XBP1/HYOU1/TPP1/ERN1/EXTL2/TLN1/ASNS/DNAJB11/CREB3L1/GFPT1/PREB/ATF6/DDIT3/HSPA5/ATF4/SYVN1/SRPRB/DNAJC3	20
R-HSA-194138	Signaling by VEGF	0.0430764	TRIB3/JUP/BCAR1/ITGAV/PAK3/NRP2/NOS3/PTK2/VEGFC/NCK2/AHCYL1/SHC2/CDH5/PTK2B/ITPR2/SHB/ITPR1/KDR/AKT3/PRR5/BAIAP2	21
R-HSA-9006934	Signaling by Receptor Tyrosine Kinases	0.0430764	COL4A1/PDGFA/TRIB3/PLAT/COL4A2/PTPN3/ITGA2/JUP/BCAR1/ITGAV/EGF/PAK3/NRP2/TNS3/COL1A1/BDNF/LAMA1/COL11A1/RALA/SHC3/NOS3/ERBB2/ITGA3/SPINT1/PTK2/ATP6V0A4/DUSP4/COL5A2/LAMC2/RNF41/VEGFC/AP2A2/NCK2/THBS2/GRB7/COL5A1/AHCYL1/PCSK6/FGFRL1/SHC2/PTPRJ/CDH5/COL3A1/RPS6KA1/PTK2B/ITPR2/TAB2/SHB/ITPR1/FGFR3/SPINT2/LYN/COL4A5/KDR/PTPN6/ATP6V0B/AKT3/LAMB1/PRR5/BAIAP2/SPP1/COL27A1/CDK5R1	63
R-HSA-381183	ATF6 (ATF6-alpha) activates chaperone genes	0.0495357	XBP1/ATF6/DDIT3/HSPA5/ATF4	5
R-HSA-549132	Organic cation/anion/zwitterion transport	0.0495357	SLC22A3/RUNX1/SLC22A1/SLC22A18/SLC22A2	5
R-HSA-2022854	Keratan sulfate biosynthesis	0.0495357	ST3GAL6/B4GALT3/CHST6/CHST1/FMOD/B4GALT4/B4GALT1/B3GNT2	8
R-HSA-352230	Amino acid transport across the plasma membrane	0.0495357	SLC7A5/SLC7A11/SLC3A2/SLC7A7/SLC1A4/SLC38A1/SLC1A5/SLC7A6	8
R-HSA-1442490	Collagen degradation	0.0495357	COL4A1/COL12A1/COL4A2/COL13A1/COL1A1/COL11A1/MMP15/MMP10/COL5A2/COL18A1/COL5A1/COL3A1/MMP14/COL4A5	14
R-HSA-381070	IRE1alpha activates chaperones	0.0495357	DNAJB9/XBP1/HYOU1/TPP1/ERN1/EXTL2/TLN1/DNAJB11/GFPT1/PREB/HSPA5/SYVN1/SRPRB/DNAJC3	14
Nonsicca vs. bone marrow up
ReactomeID	Description	padj	geneName	Count
R-HSA-909733	Interferon alpha/beta signaling	7.76027e-05	IFIT1/USP18/IFIT3/ISG20/MX1/RSAD2/IFIT2/IFITM1/MX2/IFI27/ISG15/OAS1/SAMHD1/IFI35/STAT1/XAF1/IRF4/IFI6/SOCS1/OAS3/SOCS3	21
R-HSA-392154	Nitric oxide stimulates guanylate cyclase	0.00332001	GUCY1A2/PRKG1/PDE3B/PDE1B/MRVI1/KCNMB4/PDE9A/GUCY1B1/PDE3A/PRKG2/PDE1A	11
R-HSA-418457	cGMP effects	0.0102257	PRKG1/PDE3B/PDE1B/MRVI1/KCNMB4/PDE9A/PDE3A/PRKG2/PDE1A	9
R-HSA-112316	Neuronal System	0.0155437	EPB41L3/PTPRD/SLC1A2/KCNA1/KCNJ2/CACNB2/NCALD/GRIN2A/CAMK4/RASGRF2/CACNB4/NLGN1/KCNJ6/BCHE/DLGAP1/GLUL/GNG2/RPS6KA3/CACNA1A/EPB41L5/GNG11/SLC1A7/KCNS2/CPLX1/PLCB1/ALDH2/KCNMB4/PPFIBP2/CACNG8/GJC1/GNG4/ADCY9/SYT9/PLCB2/SLITRK1/ADCY2/KCNK2/SLITRK4/NLGN4X/APBA1/GRIA1/NLGN3/ADCY1/UNC13B/GABRB3/CAMK2G/RASGRF1/ARHGEF9/SLITRK5/KCNB1/EPB41L2/CALM3/ABCC9/NLGN2	54
R-HSA-191273	Cholesterol biosynthesis	0.0155437	LSS/ACAT2/TM7SF2/IDI1/MVD/MVK/HSD17B7/HMGCS1/SC5D/EBP	10
R-HSA-194840	Rho GTPase cycle	0.0307431	ARHGAP20/A2M/ARHGAP29/SRGAP3/RASGRF2/ARHGAP21/ARHGAP12/MCF2L/ARAP3/ARHGAP27/ARHGAP44/RHOJ/ARHGEF39/ARHGAP6/SRGAP1/GNA13/ARHGEF33/RAC3/ARHGEF9/NET1/ARHGAP10/ARHGAP19/RACGAP1/PLEKHG5/RHOU/FGD4/ARHGAP25/ARHGAP17	28
R-HSA-1474244	Extracellular matrix organization	0.0307431	MFAP5/LAMA2/A2M/TNXB/FBLN2/COL6A6/ELN/ADAMTS8/ASPN/PCOLCE2/LAMA5/COL9A3/COL4A5/SDC1/CAPN5/DCN/MMP16/COL19A1/MFAP4/CD47/SCUBE3/COL4A6/LAMB3/PLEC/FBLN5/CAPN2/CTSL/CTSS/ITGA4/MATN3/ADAMTS3/LAMC3/COL18A1/EMILIN2/SH3PXD2A/VWF/NID1/MMP12/COL22A1/ICAM2/CAPN14/MADCAM1/ADAM8/LTBP1/BCAN/CAST/FBLN1	47
R-HSA-8979227	Triglyceride metabolism	0.0312335	LPIN1/FABP4/DGAT2/CAV1/AGMO/GPD2/FABP3/MGLL/PPP1CC/GK	10
Nonsicca vs. bone marrow down
ReactomeID	Description	padj	geneName	Count
R-HSA-1474244	Extracellular matrix organization	3.5044e-10	TNC/P4HA1/PLOD2/P4HA3/ITGA11/ITGA3/COL25A1/PDGFA/COL4A1/TGFB1/COL4A2/COL8A1/ADAM19/COL27A1/LOXL4/ADAMTS1/LOXL2/COL12A1/ITGB2/ACTN1/ITGA1/ITGB8/ITGA5/ITGB5/COL11A1/COMP/DMD/VCAM1/BGN/PLOD1/SERPINE1/DDR1/ITGAV/MMP13/GDF5/EMILIN1/TGFB2/P4HA2/SERPINH1/FN1/ITGAX/LAMB1/FURIN/ICAM1/SPARC/COL5A2/IBSP/NTN4/LOX/ADAM12/COL5A1/ITGA2/CTSD/ADAMTS2/CD151/ITGB6/NID2/MMP15/LAMA1/SDC3/P3H1/P3H2/TIMP1/ITGA7/ADAMTS1…	70
R-HSA-381070	IRE1alpha activates chaperones	0.000172005	DNAJB9/HYOU1/XBP1/TLN1/HSPA5/EXTL2/SRPRB/SSR1/PPP2R5B/SYVN1/YIF1A/ZBTB17/TPP1/SEC61G/ARFGAP1/SEC61B/ERN1/SEC61A2/TSPYL2/DNAJC3/SERP1	21
R-HSA-3000171	Non-integrin membrane-ECM interactions	0.000205707	TNC/PDGFA/COL4A1/TGFB1/COL4A2/ACTN1/ITGB5/COL11A1/DMD/DDR1/ITGAV/FN1/LAMB1/COL5A2/NTN4/COL5A1/ITGA2/LAMA1/SDC3/TRAPPC4	20
R-HSA-381119	Unfolded Protein Response (UPR)	0.000393034	DNAJB9/HERPUD1/HYOU1/XBP1/TLN1/HSPA5/EXTL2/SRPRB/HSP90B1/SSR1/PPP2R5B/SYVN1/IGFBP1/YIF1A/ZBTB17/TPP1/SEC61G/ARFGAP1/EXOSC5/DCSTAMP/SEC61B/ERN1/SEC61A2/TSPYL2/DDIT3/DNAJC3/SERP1	27
R-HSA-216083	Integrin cell surface interactions	0.000393034	TNC/ITGA11/ITGA3/COL4A1/COL4A2/COL8A1/ITGB2/ITGA1/ITGB8/ITGA5/ITGB5/COMP/VCAM1/ITGAV/FN1/ITGAX/ICAM1/COL5A2/IBSP/COL5A1/ITGA2/ITGB6/ITGA7	23
R-HSA-3000178	ECM proteoglycans	0.000558342	TNC/COL4A1/TGFB1/COL4A2/ITGB5/COMP/BGN/SERPINE1/ITGAV/TGFB2/FN1/ITGAX/LAMB1/SPARC/COL5A2/IBSP/COL5A1/ITGA2/ITGB6/LAMA1/ITGA7	21
R-HSA-381038	XBP1(S) activates chaperone genes	0.000558342	DNAJB9/HYOU1/XBP1/TLN1/EXTL2/SRPRB/SSR1/PPP2R5B/SYVN1/YIF1A/ZBTB17/TPP1/SEC61G/ARFGAP1/SEC61B/SEC61A2/TSPYL2/DNAJC3/SERP1	19
R-HSA-1474290	Collagen formation	0.000594262	P4HA1/PLOD2/P4HA3/COL25A1/COL4A1/COL4A2/COL8A1/COL27A1/LOXL4/LOXL2/COL12A1/COL11A1/PLOD1/MMP13/P4HA2/SERPINH1/COL5A2/LOX/COL5A1/ADAMTS2/CD151/P3H1/P3H2/P4HB	24
R-HSA-1650814	Collagen biosynthesis and modifying enzymes	0.00223851	P4HA1/PLOD2/P4HA3/COL25A1/COL4A1/COL4A2/COL8A1/COL27A1/COL12A1/COL11A1/PLOD1/P4HA2/SERPINH1/COL5A2/COL5A1/ADAMTS2/P3H1/P3H2/P4HB	19
R-HSA-1566948	Elastic fibre formation	0.00223851	TGFB1/LOXL4/LOXL2/ITGB8/ITGA5/ITGB5/ITGAV/GDF5/EMILIN1/TGFB2/FN1/FURIN/LOX/ITGB6/LTBP2	15
R-HSA-71387	Metabolism of carbohydrates	0.0046255	HAS1/PFKFB4/CHSY3/PPP1R3C/ENO2/SLC2A1/CHST6/PGM1/DSE/GPI/PGK1/CHST3/TPI1/ST3GAL6/CHST11/B4GALT1/CHST2/TALDO1/BGN/ALDOC/ENO1/PCK2/PKM/GYS1/CHST15/PYGL/ALDOA/MANBA/B4GALT3/PFKFB3/PGM2L1/GPC6/PAPSS1/HS3ST1/CHST1/GAPDH/CHPF/HYAL3/GALNS/PFKP/EXT2/AKR1B1/ST3GAL2/SDC3/HK2/B3GNT2/CHST7/HAS2	48
R-HSA-3000170	Syndecan interactions	0.0046255	TNC/TGFB1/ACTN1/ITGB5/ITGAV/FN1/COL5A2/COL5A1/ITGA2/SDC3/TRAPPC4	11
R-HSA-381426	Regulation of Insulin-like Growth Factor (IGF) transport and uptake by Insulin-like Growth Factor Binding Proteins (IGFBPs)	0.0139612	IGFBP7/TNC/STC2/CDH2/IL6/IGFBP2/TMEM132A/QSOX1/IGFBP3/FSTL3/GAS6/PAPPA2/CYR61/HSP90B1/EVA1A/SERPIND1/FN1/LAMB1/IGFBP1/CHGB/TIMP1/MMP2/P4HB/DNAJC3	24
R-HSA-114608	Platelet degranulation	0.016079	VEGFA/RAB27B/SRGN/PDGFA/TUBA4A/TGFB1/EGF/VEGFC/ACTN1/QSOX1/TMSB4X/SERPINE1/TLN1/HSPA5/GAS6/FLNA/ALDOA/TGFB2/PSAP/FN1/MANF/SPARC/BRPF3/LAMP2/TIMP1	25
R-HSA-418990	Adherens junctions interactions	0.016079	CDH2/CDH13/CADM1/CADM3/ACTG1/PVR/NECTIN4/CDH4/CDH11/NECTIN2/JUP	11
R-HSA-446728	Cell junction organization	0.0204514	CDH2/FBLIM1/ACTN1/CDH13/CLDN1/FLNA/CADM1/CADM3/ACTG1/PVR/LIMS1/NECTIN4/CDH4/VASP/CD151/CDH11/ARHGEF6/NECTIN2/PRKCI/JUP	20
R-HSA-1630316	Glycosaminoglycan metabolism	0.0215813	HAS1/CHSY3/CHST6/DSE/CHST3/ST3GAL6/CHST11/B4GALT1/CHST2/BGN/CHST15/B4GALT3/GPC6/PAPSS1/HS3ST1/CHST1/CHPF/HYAL3/GALNS/EXT2/ST3GAL2/SDC3/B3GNT2/CHST7/HAS2	25
R-HSA-76005	Response to elevated platelet cytosolic Ca2+	0.0269541	VEGFA/RAB27B/SRGN/PDGFA/TUBA4A/TGFB1/EGF/VEGFC/ACTN1/QSOX1/TMSB4X/SERPINE1/TLN1/HSPA5/GAS6/FLNA/ALDOA/TGFB2/PSAP/FN1/MANF/SPARC/BRPF3/LAMP2/TIMP1	25
R-HSA-8874081	MET activates PTK2 signaling	0.03195	ITGA3/COL27A1/COL11A1/FN1/LAMB1/COL5A2/COL5A1/ITGA2/MET/LAMA1	10
R-HSA-3000157	Laminin interactions	0.0394339	ITGA3/COL4A1/COL4A2/ITGA1/ITGAV/LAMB1/ITGA2/NID2/LAMA1/ITGA7	10
R-HSA-8957275	Post-translational protein phosphorylation	0.0394339	IGFBP7/TNC/STC2/CDH2/IL6/TMEM132A/QSOX1/IGFBP3/FSTL3/GAS6/CYR61/HSP90B1/EVA1A/SERPIND1/FN1/LAMB1/IGFBP1/CHGB/TIMP1/P4HB/DNAJC3	21
Adipose vs. BM UP
ReactomeID	Description	padj	geneName	Count
R-HSA-112316	Neuronal System	5.55047e-08	BCHE/KCNC4/CACNG8/EPB41L5/PTPRD/SLC38A1/NRXN3/GNG4/CACNB4/EPB41L3/DLGAP1/GRIP1/PTPRF/KCNK1/PANX2/KCNH5/SLC1A7/KCNJ12/GRIN2D/KCNA3/KCNK13/SLC1A2/KCNAB1/AP2A2/SHANK2/ADCY9/CACNB3/TSPOAP1/DLG3/NTRK3/ACHE/KCNG1/CAMK4/CAMK2G/SYT1/LRRC4B/ALDH2/ACTN2/PLCB1/CASK/GRIN2B/CACNB2/KCNN3/KCNA6/CACNB1/RPS6KA1/BEGAIN/RTN3/GRM1/GRIP2/SLITRK4/TSPAN7/SLITRK5/KCNG2/ADCY5/PTPRS/GNG11/SLITRK6	58
R-HSA-1474244	Extracellular matrix organization	2.05275e-06	FBLN2/TNXB/MFAP5/COL18A1/ICAM1/F11R/COL4A5/MFAP4/COL13A1/ASPN/ADAMTS3/COL22A1/LAMA5/COL6A6/AGRN/ICAM5/SH3PXD2A/FMOD/LAMA2/CDH1/VWF/PXDN/ITGA2/LTBP4/KDR/TIMP2/BMP4/CAPN5/LAMB2/MMP11/DDR1/P4HA2/ADAM10/CASK/MMP10/ITGB8/CAPN1/MFAP2/ADAMTS9/LRP4/ITGA6/MMP15/DCN/MATN3/NCAM1/COL3A1/COL1A1/PTPRS/SPARC/CAPN6	50
R-HSA-1500931	Cell-Cell communication	0.000129575	F11R/CDH6/PTK2/KIRREL3/FLNC/CDH1/CDH24/PARVA/SDK2/NECTIN2/CDH5/JUP/SIRPB1/SIRPA/LIMS2/SPTBN1/ACTN2/CDH8/CLDN1/CASK/KIRREL2/MPP5/ITGA6/PRKCI/CDH4/NCK2	26
R-HSA-6794362	Protein-protein interactions at synapses	0.00026959	EPB41L5/PTPRD/NRXN3/EPB41L3/DLGAP1/PTPRF/GRIN2D/SHANK2/DLG3/NTRK3/SYT1/LRRC4B/CASK/GRIN2B/BEGAIN/RTN3/GRM1/SLITRK4/SLITRK5/PTPRS/SLITRK6	21
R-HSA-3000178	ECM proteoglycans	0.000672739	TNXB/COL4A5/ASPN/LAMA5/COL6A6/AGRN/FMOD/LAMA2/ITGA2/LAMB2/LRP4/DCN/MATN3/NCAM1/COL3A1/COL1A1/PTPRS/SPARC	18
R-HSA-112315	Transmission across Chemical Synapses	0.00427944	BCHE/CACNG8/SLC38A1/GNG4/CACNB4/GRIP1/SLC1A7/KCNJ12/GRIN2D/SLC1A2/AP2A2/ADCY9/CACNB3/TSPOAP1/DLG3/ACHE/CAMK4/CAMK2G/SYT1/ALDH2/ACTN2/PLCB1/CASK/GRIN2B/CACNB2/CACNB1/RPS6KA1/GRIP2/TSPAN7/ADCY5/GNG11	31
R-HSA-198933	Immunoregulatory interactions between a Lymphoid and a non-Lymphoid cell	0.00469835	CD200/ICAM1/CXADR/CLEC2B/ICAM5/CDH1/IFITM1/MICA/MICB/NECTIN2/CD34/C3/CD81/HLA-C/COL3A1/SIGLEC9/COL1A1	17
R-HSA-388844	Receptor-type tyrosine-protein phosphatases	0.00469835	PTPRD/PTPRF/NTRK3/LRRC4B/SLITRK4/SLITRK5/PTPRS/SLITRK6	8
R-HSA-419037	NCAM1 interactions	0.00912945	COL4A5/CACNB4/COL6A6/AGRN/PRNP/CACNA1H/CACNB3/CACNB2/CACNB1/NCAM1/COL3A1	11
R-HSA-375165	NCAM signaling for neurite out-growth	0.010393	COL4A5/CACNB4/PTK2/COL6A6/AGRN/PRNP/CACNA1H/CACNB3/SPTBN1/SPTA1/CACNB2/CACNB1/NCAM1/COL3A1	14
R-HSA-446728	Cell junction organization	0.0129908	F11R/CDH6/FLNC/CDH1/CDH24/PARVA/SDK2/NECTIN2/CDH5/JUP/LIMS2/CDH8/CLDN1/MPP5/ITGA6/PRKCI/CDH4	17
R-HSA-216083	Integrin cell surface interactions	0.0191002	COL18A1/ICAM1/F11R/COL4A5/COL13A1/COL6A6/AGRN/ICAM5/CDH1/VWF/ITGA2/KDR/ITGB8/ITGA6/COL3A1/COL1A1	16
R-HSA-421270	Cell-cell junction organization	0.0191002	F11R/CDH6/CDH1/CDH24/SDK2/NECTIN2/CDH5/JUP/CDH8/CLDN1/MPP5/PRKCI/CDH4	13
R-HSA-397014	Muscle contraction	0.0191002	CACNG8/NPR1/CACNG7/CACNB4/SCN9A/TNNT1/KCNK1/ATP1B1/DES/DYSF/KCNJ12/KCNK13/KCNIP3/CACNB3/ATP2A3/CAMK2G/MYH8/ACTN2/CLIC2/CACNB2/SCN1B/GATA4/CACNB1/FKBP1B/TBX5/MYH3	26
R-HSA-500792	GPCR ligand binding	0.0191002	OXTR/PTGER3/SSTR1/PTGIR/GNG4/HTR2B/ACKR4/RAMP1/RAMP2/WNT2/SUCNR1/S1PR5/PTHLH/F2R/CD55/HTR1F/GPR4/TBXA2R/WNT3/OPN1SW/ECE1/S1PR2/PLPPR4/CCRL2/C3/FPR3/LPAR3/CHRM2/HTR2A/OPRL1/HRH1/WNT9A/HTR1B/GRM1/FZD4/FZD6/GAL/ADM2/VIPR1/BDKRB2/GNG11	41
R-HSA-5576891	Cardiac conduction	0.0197156	CACNG8/NPR1/CACNG7/CACNB4/SCN9A/KCNK1/ATP1B1/KCNJ12/KCNK13/KCNIP3/CACNB3/ATP2A3/CAMK2G/CLIC2/CACNB2/SCN1B/GATA4/CACNB1/FKBP1B/TBX5	20
R-HSA-8849932	Synaptic adhesion-like molecules	0.025547	PTPRD/PTPRF/GRIN2D/DLG3/GRIN2B/RTN3/PTPRS	7
R-HSA-1483191	Synthesis of PC	0.025547	BCHE/LPIN3/SLC44A5/ACHE/SLC44A2/STARD10/LPIN1/PCYT1B	8
R-HSA-194840	Rho GTPase cycle	0.025547	ARHGAP20/RAC2/ARAP2/ARHGAP25/ARHGEF26/ARHGDIG/ARHGAP27/RHOJ/ARHGEF2/AKAP13/ARAP3/ARHGAP23/RAC3/TAGAP/ARHGAP26/ITSN1/ARHGAP21/ARHGAP44/FGD4/SOS2/OBSCN/RALBP1	22
R-HSA-6794361	Neurexins and neuroligins	0.0424063	EPB41L5/NRXN3/EPB41L3/DLGAP1/GRIN2D/SHANK2/DLG3/SYT1/CASK/GRIN2B/BEGAIN/GRM1	12

## Sheet: Supp T 3
Supplemental Table 3. Differentially Expressed Genes IFNg vs Vehicle
gene	p_val	avg_log2FC	pct.1	pct.2	p_val_adj
HLA-A	0	1.80981	0.939	0.66	0
HLA-C	0	2.31286	0.94	0.4	0
HLA-B	0	2.84094	0.985	0.578	0
IFITM1	0	2.52162	0.792	0.096	0
IFITM3	0	1.50797	0.971	0.765	0
PSME2	0	1.60429	0.865	0.509	0
B2M	0	1.88821	1	0.985	0
IFI30	0	1.61014	0.583	0.115	0
IFI27	0	2.36685	0.691	0.07	0
CD74	0	3.6501	0.92	0	0
HLA-DRA	0	2.48344	0.696	0	0
HLA-DRB1	0	2.5388	0.713	0	0
IFI6	3.07e-298	1.50575	0.469	0.044	2.34e-296
HLA-DMA	1.49e-272	1.29342	0.372	0.006	1.06e-270
HLA-DPA1	2.77e-272	1.26961	0.359	0	1.83e-270
PLAAT4	4.48e-272	1.36865	0.38	0.01	2.77e-270
PSME1	1.05e-254	1.25528	0.698	0.309	6.12e-253
LINC02574	1.11e-227	1.22182	0.382	0.037	6.13e-226
HLA-DPB1	5.05e-212	1.11528	0.333	0.02	2.63e-210
ISG15	1.35e-201	1.29986	0.539	0.173	6.68e-200
S100A6	1.37e-199	0.582595	1	0.999	6.48e-198
BST2	2.12e-194	1.08311	0.274	0.002	9.53e-193
HLA-F	1.76e-152	0.826625	0.215	0	7.57e-151
PSMB9	6.52e-145	1.01315	0.334	0.068	2.69e-143
CXCL9	2.1e-136	1.11735	0.194	0	8.32e-135
SERPING1	2.14e-134	0.811502	0.241	0.022	8.15e-133
HLA-DRB5	4.63e-133	0.802008	0.19	0	1.7e-131
VIM	2.46e-126	0.344571	1	1	8.71e-125
LY6E	4.67e-125	0.834155	0.774	0.577	1.59e-123
IL18BP	1.38e-110	0.615186	0.16	0	4.55e-109
S100A4	2.87e-99	0.681039	0.945	0.819	9.18e-98
IFITM2	1.53e-97	0.855821	0.59	0.359	4.74e-96
LGALS3BP	1.51e-88	0.759952	0.396	0.17	4.54e-87
HLA-DQB1	1.06e-87	0.499084	0.128	0	3.08e-86
LMNA	1.08e-86	0.534922	0.92	0.84	3.07e-85
HMGA1	2.4e-85	0.717874	0.794	0.643	6.62e-84
CRABP2	5.81e-82	0.90531	0.701	0.486	1.56e-80
IDO1	3.54e-81	0.68562	0.119	0	9.24e-80
PSMB8	2.56e-75	0.691568	0.323	0.126	6.5e-74
PTN	1.09e-73	0.703487	0.291	0.105	2.71e-72
CTSS	1.69e-66	0.412336	0.103	0.002	4.09e-65
MT-ND4	5.48e-62	0.400007	0.987	0.961	1.29e-60
KANK1	1.17e-59	0.625654	0.194	0.056	2.69e-58
MDK	2.5e-58	0.556886	0.221	0.072	5.64e-57
TGM2	4.61e-54	0.629168	0.19	0.057	1.01e-52
VAMP5	7.6e-54	0.640962	0.389	0.22	1.64e-52
MT-CO2	1.53e-53	0.303278	0.994	0.971	3.23e-52
CD248	1.91e-53	0.583617	0.247	0.099	3.95e-52
NPC2	2.56e-53	0.599924	0.448	0.278	5.17e-52
GBP1	1.3e-52	0.588404	0.15	0.035	2.57e-51
DOCK10	1.96e-51	0.688146	0.366	0.201	3.8e-50
C1R	7.61e-51	0.523699	0.314	0.146	1.45e-49
CAV1	1.15e-49	0.399822	0.895	0.834	2.15e-48
ALCAM	1.4e-48	0.728832	0.437	0.278	2.57e-47
MT-ATP6	6.12e-48	0.326547	0.984	0.96	1.1e-46
ID1	3.13e-47	0.42431	0.791	0.649	5.55e-46
UBE2C	6.2e-47	0.644683	0.237	0.097	1.08e-45
C1S	6.74e-47	0.4927	0.223	0.087	1.15e-45
IFI44L	7.38e-46	0.379158	0.101	0.014	1.24e-44
TOP2A	9e-46	0.640897	0.167	0.052	1.49e-44
TAP1	3.79e-44	0.459695	0.176	0.058	6.16e-43
ERAP2	2.2e-43	0.368908	0.103	0.017	3.51e-42
GUK1	6.59e-43	0.482913	0.629	0.511	1.04e-41
ISLR	2.54e-42	0.613073	0.308	0.164	3.93e-41
MT-ND2	9.54e-42	0.363913	0.965	0.937	1.45e-40
ENSG00000287001	1.13e-41	0.533626	0.172	0.059	1.7e-40
HLA-E	1.95e-41	0.593397	0.435	0.287	2.88e-40
UACA	2.04e-41	0.550399	0.224	0.098	2.98e-40
PKM	3.71e-41	0.311697	0.929	0.888	5.32e-40
STMN1	1.34e-40	0.53638	0.388	0.234	1.9e-39
PTTG1	1.43e-39	0.549805	0.356	0.206	1.99e-38
S100A11	1.69e-38	0.243517	0.994	0.992	2.32e-37
PDGFRB	1.71e-37	0.544387	0.304	0.172	2.32e-36
TUBA1B	1.45e-36	0.29426	0.95	0.908	1.95e-35
ANPEP	7.54e-35	0.499237	0.49	0.353	9.96e-34
PRRX1	2.83e-34	0.483984	0.441	0.303	3.69e-33
FRMD6	3.24e-34	0.524082	0.43	0.297	4.17e-33
PSMB10	3.04e-33	0.500752	0.319	0.191	3.86e-32
HMGN2	3.44e-33	0.37699	0.785	0.71	4.32e-32
SCUBE3	3.85e-33	0.42931	0.112	0.031	4.77e-32
SCARA3	1.19e-32	0.446136	0.224	0.111	1.45e-31
UBE2L6	1.66e-31	0.415746	0.199	0.092	2.01e-30
HMGB1	4.06e-31	0.321329	0.801	0.724	4.84e-30
MT-ND5	1.52e-30	0.459617	0.706	0.615	1.79e-29
JPT1	1.58e-30	0.363511	0.75	0.671	1.84e-29
TUBB4B	2.97e-29	0.347434	0.764	0.673	3.42e-28
TIMP3	3.7e-29	0.412533	0.595	0.467	4.22e-28
WNT5B	1.55e-28	0.459216	0.244	0.136	1.74e-27
SMC4	9.91e-28	0.452097	0.233	0.128	1.1e-26
MYH9	1.13e-27	0.458892	0.48	0.358	1.24e-26
LAP3	6.65e-27	0.495264	0.305	0.195	7.24e-26
GOLM1	8.19e-27	0.382577	0.183	0.089	8.82e-26
DCBLD2	2.39e-26	0.470912	0.47	0.356	2.54e-25
RECK	2.55e-26	0.413134	0.218	0.117	2.69e-25
RRM2	3.93e-26	0.387693	0.187	0.091	4.09e-25
CCNB1	8.93e-26	0.429807	0.18	0.086	9.22e-25
BIRC5	2.64e-25	0.383463	0.19	0.095	2.7e-24
FN1	3.52e-25	0.323551	0.974	0.951	3.56e-24
IFI35	4.86e-25	0.39866	0.189	0.097	4.87e-24
SEMA7A	8.9e-25	0.434739	0.315	0.21	8.82e-24
FBN1	2.24e-24	0.453273	0.532	0.438	2.2e-23
RHOB	3.46e-24	0.44465	0.269	0.165	3.36e-23
CTSC	4.31e-24	0.458477	0.371	0.263	4.15e-23
HSP90AA1	8.04e-24	0.309331	0.871	0.806	7.66e-23
GREM1	1.75e-23	0.437589	0.381	0.261	1.65e-22
PBK	6.6e-23	0.308409	0.122	0.049	6.17e-22
TUBB	1.72e-22	0.244151	0.932	0.878	1.58e-21
PODXL	1.72e-22	0.383072	0.176	0.091	1.58e-21
IL32	2.59e-22	0.26231	0.114	0.044	2.35e-21
XIST	3.72e-22	0.368675	0.16	0.079	3.35e-21
VEGFC	5.09e-22	0.39354	0.237	0.143	4.55e-21
DUT	5.61e-22	0.397366	0.37	0.27	4.96e-21
TFPI2	7.36e-22	0.386829	0.684	0.596	6.45e-21
PALLD	9.37e-22	0.415525	0.263	0.168	8.15e-21
ITGA2	1.66e-21	0.363066	0.148	0.072	1.43e-20
NIBAN2	2.4e-21	0.373222	0.432	0.335	2.05e-20
CDC20	2.68e-21	0.409218	0.215	0.124	2.27e-20
TMSB4X	5.53e-21	0.184587	0.995	0.994	4.64e-20
THBS1	9.41e-21	0.515241	0.419	0.317	7.83e-20
MT-CO1	1.73e-20	0.203704	0.989	0.966	1.43e-19
JUN	1.85e-20	0.327308	0.309	0.211	1.52e-19
HSP90AB1	2.29e-20	0.252221	0.88	0.846	1.86e-19
PCDH9	2.49e-20	0.451351	0.163	0.086	2.01e-19
NT5E	4.01e-20	0.38175	0.546	0.453	3.21e-19
TK1	4.68e-20	0.319381	0.23	0.139	3.71e-19
ZEB1	1.67e-19	0.383793	0.201	0.119	1.31e-18
PCLAF	1.89e-19	0.319364	0.223	0.133	1.48e-18
UBE2E3	2e-19	0.300357	0.218	0.13	1.55e-18
CKS2	2.64e-19	0.401995	0.317	0.22	2.03e-18
PRPS1	5.54e-19	0.392263	0.415	0.316	4.23e-18
CENPW	1.75e-18	0.330381	0.232	0.145	1.32e-17
HSPB1	2.04e-18	0.332011	0.723	0.648	1.53e-17
CDKN3	4.17e-18	0.32148	0.168	0.092	3.11e-17
ACTG1	5.26e-18	0.167696	0.988	0.97	3.89e-17
ITGA5	6.02e-18	0.392713	0.312	0.222	4.42e-17
TCF4	6.9e-18	0.419508	0.263	0.176	5.03e-17
ADD3	8.04e-18	0.322989	0.168	0.094	5.81e-17
ID2	8.2e-18	0.26158	0.502	0.402	5.89e-17
MXRA8	8.68e-18	0.33728	0.366	0.272	6.19e-17
VCAN	1.05e-17	0.407396	0.34	0.255	7.45e-17
ADIRF	1.87e-17	0.318243	0.61	0.523	1.32e-16
HAS2	2.78e-17	0.224449	0.61	0.484	1.94e-16
THSD4-AS1	3.59e-17	0.276441	0.585	0.503	2.49e-16
ACTN4	3.9e-17	0.341249	0.436	0.35	2.68e-16
NAV1	9.49e-17	0.394968	0.283	0.198	6.49e-16
ACTB	1.23e-16	0.160337	0.997	0.988	8.38e-16
OAF	1.28e-16	0.343336	0.254	0.171	8.62e-16
PSMB3	1.63e-16	0.234466	0.806	0.771	1.09e-15
PLK1	2.31e-16	0.245933	0.1	0.044	1.54e-15
HMGA2	2.57e-16	0.371517	0.387	0.302	1.7e-15
MMP14	4.52e-16	0.343259	0.33	0.246	2.95e-15
ATOX1	4.52e-16	0.278077	0.653	0.591	2.95e-15
GREM2	5.01e-16	0.281775	0.128	0.066	3.25e-15
CXCL12	5.68e-16	0.322626	0.253	0.17	3.65e-15
RRM1	5.84e-16	0.29125	0.167	0.097	3.73e-15
AOPEP	7.54e-16	0.295005	0.2	0.124	4.76e-15
CCN2	7.55e-16	0.392574	0.518	0.422	4.76e-15
ISG20	9.14e-16	0.207707	0.132	0.068	5.74e-15
TRAM2	1.24e-15	0.34985	0.315	0.233	7.73e-15
PPP1R14B	1.39e-15	0.304253	0.473	0.392	8.6e-15
NAA38	1.82e-15	0.291837	0.439	0.354	1.12e-14
IGFBP7	2.12e-15	0.370761	0.253	0.175	1.3e-14
IRS1	2.3e-15	0.325157	0.222	0.146	1.4e-14
PSMD2	2.85e-15	0.32959	0.486	0.406	1.72e-14
MYOF	2.97e-15	0.380002	0.373	0.295	1.78e-14
LOXL1	3.06e-15	0.303496	0.291	0.209	1.83e-14
EPSTI1	3.34e-15	0.237512	0.117	0.058	1.98e-14
SQOR	3.72e-15	0.2555	0.188	0.113	2.19e-14
HSPA8	4.67e-15	0.24959	0.781	0.712	2.74e-14
LMO7	6.65e-15	0.375478	0.229	0.156	3.88e-14
NMB	7.35e-15	0.29029	0.108	0.053	4.26e-14
SERPINE1	9.39e-15	0.134696	0.932	0.858	5.41e-14
FOS	9.75e-15	0.279771	0.285	0.203	5.59e-14
IFIT3	1.34e-14	0.202695	0.103	0.049	7.65e-14
TRIO	1.39e-14	0.41825	0.398	0.324	7.9e-14
CLU	1.63e-14	0.29323	0.559	0.473	9.18e-14
VCL	1.84e-14	0.330829	0.297	0.218	1.03e-13
TYMS	3.03e-14	0.281345	0.16	0.096	1.69e-13
COL6A3	3.07e-14	0.293397	0.764	0.714	1.7e-13
PLEKHA5	3.51e-14	0.26965	0.134	0.075	1.93e-13
PLEC	3.6e-14	0.345814	0.378	0.301	1.97e-13
CRIP1	4.72e-14	0.368836	0.263	0.185	2.57e-13
SRGN	5.51e-14	0.466052	0.12	0.064	2.98e-13
PLPP3	7.78e-14	0.279208	0.567	0.494	4.19e-13
RPS2	8.26e-14	0.132295	0.974	0.988	4.42e-13
GAPDH	1.36e-13	0.108376	0.999	0.998	7.25e-13
BNC2	1.38e-13	0.363491	0.201	0.134	7.33e-13
TAPBP	1.52e-13	0.234354	0.122	0.067	8.01e-13
SDC1	1.64e-13	0.266874	0.136	0.077	8.6e-13
ATP2B4	2.34e-13	0.322424	0.266	0.192	1.22e-12
ENSG00000280441	2.4e-13	0.539112	0.753	0.746	1.25e-12
CALM3	2.46e-13	0.273264	0.469	0.392	1.27e-12
PRR34-AS1	2.75e-13	0.210215	0.132	0.073	1.41e-12
RALGPS2	4.47e-13	0.260326	0.147	0.087	2.28e-12
CCND1	4.88e-13	0.288976	0.567	0.492	2.48e-12
KPNA2	6.61e-13	0.317406	0.236	0.167	3.34e-12
COX8A	6.93e-13	0.201185	0.827	0.813	3.49e-12
APOBEC3C	6.97e-13	0.283926	0.22	0.151	3.49e-12
KANK2	8.96e-13	0.298871	0.204	0.139	4.46e-12
CKS1B	9.15e-13	0.300224	0.33	0.251	4.53e-12
PDGFRA	9.55e-13	0.288171	0.159	0.099	4.71e-12
FRMD3	1.08e-12	0.244077	0.125	0.07	5.28e-12
ENSG00000278996	1.16e-12	0.501474	0.637	0.589	5.65e-12
HS3ST3A1	1.57e-12	0.29302	0.187	0.124	7.64e-12
SH2B3	1.72e-12	0.282614	0.182	0.12	8.33e-12
SH3BGRL3	2.07e-12	0.181599	0.934	0.954	9.97e-12
NRG1	2.26e-12	0.347264	0.2	0.136	1.08e-11
FAM20C	2.47e-12	0.238007	0.128	0.074	1.18e-11
DBI	3.21e-12	0.223575	0.683	0.643	1.52e-11
BCL2L1	3.96e-12	0.239956	0.152	0.094	1.87e-11
PFKP	4.08e-12	0.272433	0.516	0.45	1.92e-11
STK17A	4.48e-12	0.26669	0.17	0.11	2.09e-11
ARHGAP22	4.67e-12	0.27565	0.198	0.135	2.16e-11
SLIT2	4.67e-12	0.363862	0.192	0.13	2.16e-11
ITPR3	5.01e-12	0.225864	0.112	0.061	2.31e-11
RNF213	5.42e-12	0.287975	0.175	0.115	2.49e-11
RHOBTB3	9e-12	0.316182	0.236	0.171	4.11e-11
LASP1	9.83e-12	0.289308	0.307	0.238	4.47e-11
MIRLET7BHG	1.15e-11	0.246704	0.198	0.136	5.2e-11
VASN	1.31e-11	0.256948	0.268	0.2	5.91e-11
LPCAT2	1.35e-11	0.215935	0.105	0.057	6.05e-11
CDC42EP3	1.36e-11	0.264648	0.214	0.149	6.05e-11
BRI3	1.36e-11	0.307667	0.335	0.265	6.05e-11
CDH11	1.71e-11	0.289437	0.246	0.181	7.54e-11
UGDH	1.72e-11	0.273076	0.514	0.459	7.57e-11
S100A10	1.81e-11	0.158061	0.95	0.945	7.92e-11
SP100	2.02e-11	0.247397	0.249	0.18	8.82e-11
ZWINT	2.14e-11	0.237732	0.128	0.076	9.3e-11
ACLY	2.26e-11	0.250734	0.266	0.2	9.8e-11
ENG	2.4e-11	0.270528	0.206	0.143	1.03e-10
MT1M	2.54e-11	0.261384	0.141	0.086	1.09e-10
GNG11	2.93e-11	0.184016	0.721	0.656	1.25e-10
IRF9	3.37e-11	0.214096	0.131	0.078	1.43e-10
S100A13	3.84e-11	0.233448	0.663	0.626	1.63e-10
SLC2A4RG	4.7e-11	0.214811	0.132	0.08	1.98e-10
CXXC5	5.08e-11	0.241715	0.156	0.099	2.13e-10
MT-ND1	5.46e-11	0.237658	0.919	0.897	2.28e-10
FBL	6.13e-11	0.296935	0.449	0.389	2.55e-10
MAP1B	6.51e-11	0.314839	0.572	0.512	2.7e-10
ZC3H3	6.76e-11	0.438494	0.162	0.107	2.79e-10
TKT	6.96e-11	0.244567	0.48	0.41	2.86e-10
PROCR	7.53e-11	0.261411	0.206	0.145	3.08e-10
ETFB	7.71e-11	0.26016	0.463	0.4	3.14e-10
CCDC85B	8.74e-11	0.236553	0.227	0.161	3.55e-10
PLS3	9e-11	0.250321	0.237	0.173	3.64e-10
PPP1R12A	1.13e-10	0.317481	0.328	0.267	4.53e-10
COL8A1	1.2e-10	0.225645	0.117	0.068	4.83e-10
CDKN2A	1.28e-10	0.188037	0.129	0.077	5.1e-10
SYNJ2	1.46e-10	0.261337	0.25	0.185	5.8e-10
STAT1	1.74e-10	0.298609	0.305	0.241	6.89e-10
GSTK1	1.81e-10	0.244996	0.227	0.164	7.15e-10
HNRNPA2B1	1.99e-10	0.136118	0.884	0.873	7.83e-10
LSM5	2.02e-10	0.269885	0.497	0.441	7.92e-10
S100A2	2.03e-10	0.209253	0.13	0.079	7.92e-10
NET1	2.13e-10	0.210603	0.116	0.069	8.28e-10
SLC27A4	2.14e-10	0.232042	0.547	0.493	8.29e-10
SUMO3	2.16e-10	0.230779	0.445	0.384	8.32e-10
NEGR1	2.27e-10	0.313382	0.173	0.12	8.72e-10
DDX39A	2.54e-10	0.23556	0.262	0.194	9.7e-10
CAST	2.58e-10	0.277576	0.306	0.24	9.83e-10
GPAT3	2.89e-10	0.206883	0.114	0.067	1.1e-09
UBB	3.06e-10	0.147273	0.954	0.953	1.16e-09
MT-ND4L	3.19e-10	0.279867	0.291	0.229	1.2e-09
SIX1	3.23e-10	0.227007	0.161	0.106	1.21e-09
OSR1	3.36e-10	0.205622	0.1	0.056	1.26e-09
NAV3	4.16e-10	0.289976	0.196	0.14	1.55e-09
FOSB	4.29e-10	0.183514	0.103	0.058	1.59e-09
PSMB5	4.5e-10	0.187205	0.738	0.719	1.66e-09
NRDC	4.84e-10	0.267299	0.216	0.159	1.78e-09
METTL9	4.89e-10	0.218931	0.199	0.139	1.79e-09
WARS1	4.9e-10	0.373678	0.483	0.43	1.79e-09
RPL39L	5.69e-10	0.202668	0.164	0.109	2.07e-09
FUT8	7.5e-10	0.226216	0.127	0.079	2.72e-09
LSP1	8.93e-10	0.20515	0.111	0.065	3.23e-09
MSX1	1.21e-09	0.237674	0.167	0.114	4.37e-09
MAML2	1.63e-09	0.230689	0.112	0.068	5.84e-09
PLIN3	1.73e-09	0.247227	0.47	0.416	6.18e-09
ANP32E	1.95e-09	0.213045	0.135	0.086	6.96e-09
MAP1A	1.97e-09	0.249637	0.218	0.16	6.99e-09
CALD1	2.04e-09	0.346834	0.589	0.544	7.23e-09
FLNA	2.17e-09	0.209802	0.573	0.515	7.65e-09
LINC01060	2.18e-09	0.260545	0.159	0.108	7.68e-09
OLFML3	2.44e-09	0.327683	0.41	0.354	8.54e-09
MAP7D1	3.06e-09	0.228149	0.171	0.12	1.07e-08
DTYMK	3.31e-09	0.224202	0.381	0.313	1.15e-08
PSMA2	3.46e-09	0.183206	0.677	0.643	1.2e-08
TAGLN2	3.83e-09	0.123535	0.885	0.855	1.32e-08
HES1	3.87e-09	0.297402	0.32	0.258	1.33e-08
NUDT1	4.5e-09	0.217465	0.243	0.184	1.54e-08
ZC3HAV1	5.31e-09	0.211822	0.119	0.075	1.82e-08
TBC1D5	6e-09	0.224407	0.118	0.075	2.04e-08
ADAMTS12	6.58e-09	0.252563	0.141	0.095	2.23e-08
MVP	7.38e-09	0.21606	0.306	0.245	2.5e-08
PXN	8.21e-09	0.252276	0.323	0.266	2.77e-08
SKA2	8.28e-09	0.213444	0.177	0.125	2.78e-08
CCDC34	8.43e-09	0.196277	0.108	0.066	2.82e-08
ZMIZ1	8.47e-09	0.232332	0.157	0.109	2.83e-08
TUBB3	9.27e-09	0.221454	0.47	0.407	3.08e-08
SMC2	9.65e-09	0.216633	0.106	0.065	3.2e-08
MSN	1.02e-08	0.239728	0.479	0.429	3.38e-08
TRAK1	1.12e-08	0.254294	0.133	0.088	3.68e-08
ARL2	1.16e-08	0.221089	0.231	0.174	3.81e-08
SPTBN1	1.18e-08	0.193783	0.179	0.128	3.86e-08
RPA3	1.23e-08	0.227521	0.323	0.26	4.02e-08
NREP	1.37e-08	0.222399	0.511	0.449	4.46e-08
MBOAT2	1.52e-08	0.218099	0.151	0.103	4.93e-08
UBA1	1.6e-08	0.22961	0.242	0.187	5.18e-08
DDAH2	2.16e-08	0.157509	0.704	0.673	6.96e-08
RAB3B	2.32e-08	0.246708	0.337	0.281	7.43e-08
SIPA1L1	2.58e-08	0.257537	0.178	0.13	8.24e-08
LSM4	2.59e-08	0.220022	0.372	0.317	8.24e-08
REX1BD	2.74e-08	0.184574	0.184	0.133	8.72e-08
STC1	3.03e-08	0.243365	0.226	0.172	9.58e-08
GOLIM4	3.2e-08	0.226075	0.172	0.123	1.01e-07
MMP2	3.58e-08	0.2639	0.372	0.322	1.13e-07
ELN	3.85e-08	0.221861	0.25	0.192	1.21e-07
PTMA	4.05e-08	0.117565	0.96	0.954	1.27e-07
IFI27L2	4.68e-08	0.228024	0.381	0.328	1.46e-07
CCDC50	4.75e-08	0.183082	0.167	0.118	1.48e-07
CAPN1	4.88e-08	0.1882	0.118	0.076	1.51e-07
WNT5A	5.02e-08	0.261136	0.232	0.182	1.55e-07
POLR2L	5.18e-08	0.118576	0.918	0.889	1.59e-07
CLMP	5.19e-08	0.242078	0.415	0.366	1.59e-07
NR2F2	5.35e-08	0.238293	0.176	0.128	1.64e-07
SLC20A1	5.38e-08	0.235467	0.275	0.22	1.64e-07
SMAD7	5.67e-08	0.191147	0.108	0.068	1.72e-07
POLE4	6.1e-08	0.186462	0.137	0.093	1.85e-07
OCIAD2	7.93e-08	0.152974	0.13	0.086	2.4e-07
ARHGAP18	8.26e-08	0.215766	0.173	0.126	2.49e-07
NID2	8.44e-08	0.267948	0.247	0.198	2.53e-07
CAP1	8.44e-08	0.185238	0.671	0.63	2.53e-07
PPP5C	8.54e-08	0.166579	0.104	0.065	2.55e-07
BCL9L	8.67e-08	0.196681	0.115	0.075	2.58e-07
MRPL12	9.29e-08	0.229279	0.273	0.221	2.76e-07
MT-ATP8	1.07e-07	0.261203	0.255	0.204	3.17e-07
MYO1E	1.09e-07	0.262024	0.147	0.104	3.21e-07
NUCKS1	1.11e-07	0.213234	0.553	0.515	3.26e-07
TCF12	1.12e-07	0.242202	0.196	0.149	3.29e-07
ASAP1	1.25e-07	0.286197	0.242	0.193	3.64e-07
DHX9	1.41e-07	0.219153	0.219	0.168	4.12e-07
RAB31	1.52e-07	0.211401	0.272	0.218	4.4e-07
LAMA4	1.52e-07	0.237418	0.193	0.146	4.4e-07
DYNLT2B	1.52e-07	0.14873	0.13	0.087	4.4e-07
TPGS2	1.56e-07	0.19945	0.221	0.169	4.49e-07
DYNLL1	1.63e-07	0.140335	0.908	0.908	4.67e-07
MAB21L1	1.85e-07	0.168845	0.114	0.074	5.3e-07
SLC38A2	1.93e-07	0.261459	0.484	0.443	5.51e-07
BLOC1S1	2.2e-07	0.187798	0.349	0.294	6.28e-07
FGF5	2.26e-07	0.201489	0.259	0.206	6.41e-07
SNAI2	2.65e-07	0.165298	0.327	0.275	7.51e-07
ZYX	2.96e-07	0.208886	0.416	0.37	8.35e-07
ANXA11	3.54e-07	0.198491	0.225	0.177	9.96e-07
PPP4C	3.6e-07	0.221396	0.305	0.255	1.01e-06
NSD2	3.68e-07	0.223624	0.162	0.12	1.03e-06
CHD4	4.25e-07	0.231645	0.241	0.193	1.19e-06
FMN2	4.39e-07	0.243317	0.171	0.128	1.22e-06
TTC37	4.4e-07	0.225873	0.152	0.111	1.22e-06
SELENOW	4.53e-07	0.205151	0.451	0.409	1.25e-06
PLSCR1	4.55e-07	0.173918	0.136	0.095	1.25e-06
SEPTIN11	4.92e-07	0.243308	0.311	0.262	1.35e-06
YWHAQ	5.19e-07	0.163976	0.655	0.623	1.42e-06
PGD	5.33e-07	0.204913	0.261	0.21	1.46e-06
CFL1	5.39e-07	0.10407	0.929	0.924	1.47e-06
LDB2	5.49e-07	0.218886	0.117	0.079	1.49e-06
DST	5.5e-07	0.297948	0.269	0.223	1.49e-06
PA2G4	5.99e-07	0.155226	0.549	0.503	1.62e-06
CAV2	6.61e-07	0.193145	0.294	0.243	1.78e-06
BCAR1	7.42e-07	0.179348	0.141	0.1	2e-06
SF3B2	7.55e-07	0.193096	0.455	0.41	2.03e-06
GSN	7.79e-07	0.192737	0.172	0.128	2.08e-06
DOCK5	7.79e-07	0.230029	0.133	0.094	2.08e-06
EIF1AX	7.85e-07	0.162926	0.65	0.62	2.09e-06
DDX54	8.29e-07	0.161471	0.113	0.076	2.2e-06
NEK10	8.44e-07	0.163863	0.12	0.082	2.24e-06
NRP1	8.62e-07	0.249489	0.528	0.492	2.28e-06
SULF1	8.67e-07	0.215444	0.141	0.102	2.28e-06
RANBP1	8.92e-07	0.186182	0.473	0.425	2.34e-06
SERPINB6	8.94e-07	0.178248	0.329	0.275	2.34e-06
ADD1	9.58e-07	0.202658	0.167	0.125	2.5e-06
NFIX	1e-06	0.166203	0.108	0.073	2.62e-06
ADAMTSL1	1.06e-06	0.26148	0.234	0.191	2.76e-06
MARCKS	1.06e-06	0.214067	0.326	0.277	2.76e-06
HNRNPA1	1.14e-06	0.149552	0.806	0.795	2.96e-06
NUMA1	1.22e-06	0.19578	0.149	0.109	3.15e-06
CALHM2	1.3e-06	0.153583	0.113	0.077	3.34e-06
MDFIC	1.32e-06	0.200901	0.155	0.115	3.4e-06
SCARB2	1.36e-06	0.229931	0.253	0.209	3.49e-06
SLC25A5	1.38e-06	0.185033	0.555	0.515	3.54e-06
CARD16	1.41e-06	0.127303	0.127	0.087	3.59e-06
TUBA1C	1.43e-06	0.127131	0.856	0.826	3.62e-06
TCERG1	1.43e-06	0.193139	0.15	0.11	3.64e-06
COL6A2	1.51e-06	0.206342	0.692	0.681	3.82e-06
ANTXR2	1.58e-06	0.191247	0.122	0.085	3.98e-06
FUS	1.64e-06	0.219952	0.515	0.474	4.13e-06
MALAT1	1.65e-06	0.22925	0.981	0.968	4.13e-06
IER5	1.75e-06	0.159695	0.108	0.072	4.38e-06
ACOT13	1.78e-06	0.172706	0.196	0.149	4.45e-06
PARP1	1.84e-06	0.202479	0.184	0.142	4.58e-06
FSCN1	1.89e-06	0.193508	0.312	0.263	4.68e-06
RUNX1	1.93e-06	0.206454	0.165	0.124	4.78e-06
IGF2BP3	1.99e-06	0.146828	0.108	0.073	4.91e-06
UTRN	2.06e-06	0.212044	0.126	0.09	5.08e-06
TSC22D2	2.11e-06	0.220886	0.139	0.101	5.18e-06
BCAR3	2.14e-06	0.205641	0.172	0.132	5.25e-06
LIMA1	2.18e-06	0.242947	0.325	0.281	5.34e-06
DCK	2.19e-06	0.153879	0.103	0.069	5.34e-06
LMNB2	2.33e-06	0.200815	0.149	0.11	5.68e-06
MBNL1	2.34e-06	0.231245	0.253	0.209	5.69e-06
PACSIN2	2.43e-06	0.1744	0.105	0.071	5.88e-06
HSF1	2.53e-06	0.162567	0.136	0.097	6.13e-06
TXNIP	2.75e-06	0.321714	0.114	0.079	6.62e-06
RMDN1	2.77e-06	0.173921	0.234	0.188	6.67e-06
EIF2AK2	2.87e-06	0.160951	0.136	0.098	6.89e-06
COL4A2	3.05e-06	0.237294	0.117	0.083	7.3e-06
CCDC88A	3.26e-06	0.158341	0.105	0.071	7.79e-06
BDKRB1	3.5e-06	0.115285	0.107	0.072	8.34e-06
RPS26	3.76e-06	0.138186	0.885	0.887	8.94e-06
XPO1	4.04e-06	0.204398	0.196	0.156	9.59e-06
CNP	4.32e-06	0.17878	0.138	0.101	1.02e-05
ITM2B	4.49e-06	0.198703	0.432	0.393	1.06e-05
KCNMA1	4.63e-06	0.17202	0.477	0.437	1.09e-05
LRP11	4.74e-06	0.15356	0.103	0.07	1.11e-05
ADAR	5.02e-06	0.196588	0.154	0.116	1.18e-05
CALM1	5.51e-06	0.101155	0.877	0.859	1.29e-05
AKIP1	6.65e-06	0.194295	0.208	0.168	1.55e-05
REV3L	6.89e-06	0.190235	0.119	0.085	1.6e-05
MYCBP2	6.98e-06	0.167912	0.104	0.072	1.62e-05
SPTAN1	7.28e-06	0.167795	0.114	0.08	1.69e-05
CROCC	7.85e-06	0.166123	0.119	0.085	1.81e-05
SMIM3	7.91e-06	0.168836	0.189	0.147	1.82e-05
ANKH	8.02e-06	0.165737	0.107	0.075	1.84e-05
PPFIBP1	8.18e-06	0.191608	0.17	0.132	1.88e-05
NASP	8.81e-06	0.176183	0.251	0.206	2.02e-05
MED13L	8.97e-06	0.239423	0.221	0.18	2.05e-05
DVL1	9.46e-06	0.146304	0.132	0.096	2.15e-05
PHLDB1	9.58e-06	0.138578	0.103	0.07	2.18e-05
MACF1	9.97e-06	0.209538	0.19	0.152	2.26e-05
HSD17B10	1.03e-05	0.168469	0.318	0.272	2.33e-05
EIF4G1	1.09e-05	0.205265	0.355	0.313	2.45e-05
WBP11	1.11e-05	0.169752	0.123	0.089	2.51e-05
MAD2L1	1.15e-05	0.1725	0.148	0.111	2.58e-05
GMNN	1.19e-05	0.157901	0.136	0.1	2.66e-05
ALDH7A1	1.22e-05	0.151151	0.132	0.096	2.72e-05
HDAC7	1.22e-05	0.186025	0.16	0.123	2.73e-05
TBX3	1.23e-05	0.196056	0.264	0.223	2.75e-05
CCBE1	1.26e-05	0.261166	0.25	0.211	2.81e-05
FBXL5	1.27e-05	0.153631	0.138	0.103	2.81e-05
PDGFC	1.32e-05	0.221139	0.211	0.173	2.91e-05
CAPZB	1.4e-05	0.156463	0.522	0.488	3.08e-05
DNMT1	1.46e-05	0.201679	0.238	0.197	3.21e-05
BIRC6	1.48e-05	0.202628	0.148	0.113	3.25e-05
HDGF	1.49e-05	0.198684	0.239	0.201	3.28e-05
CRIM1	1.53e-05	0.282944	0.35	0.314	3.35e-05
GTF2I	1.55e-05	0.170679	0.172	0.134	3.39e-05
ITGB1	1.63e-05	0.173982	0.875	0.867	3.55e-05
PRSS23	1.64e-05	0.225389	0.484	0.451	3.56e-05
ENSG00000285016	1.74e-05	0.166018	0.391	0.346	3.78e-05
CREB3L1	1.78e-05	0.202608	0.218	0.178	3.86e-05
NDUFB3	1.9e-05	0.17989	0.47	0.434	4.11e-05
LOXL3	1.94e-05	0.213854	0.285	0.245	4.17e-05
APCDD1L-DT	1.96e-05	0.17293	0.278	0.234	4.22e-05
ATP5PD	2e-05	0.130101	0.666	0.648	4.28e-05
IQGAP1	2e-05	0.219002	0.266	0.23	4.28e-05
SOD1	2.19e-05	0.135297	0.683	0.669	4.68e-05
GBF1	2.25e-05	0.163918	0.118	0.085	4.79e-05
CAMK2D	2.26e-05	0.200677	0.215	0.178	4.8e-05
MAGI1	2.27e-05	0.228876	0.151	0.117	4.81e-05
CCDC200	2.42e-05	0.221105	0.178	0.142	5.12e-05
PHIP	2.44e-05	0.150324	0.119	0.086	5.16e-05
HMGN1	2.5e-05	0.180278	0.482	0.453	5.27e-05
MCFD2	2.55e-05	0.164996	0.5	0.472	5.36e-05
PDXDC1	2.66e-05	0.173084	0.186	0.147	5.58e-05
MIDN	2.75e-05	0.166308	0.147	0.111	5.76e-05
SSH2	2.85e-05	0.163987	0.115	0.084	5.96e-05
PCNA	2.86e-05	0.168104	0.423	0.387	5.96e-05
TAP2	2.86e-05	0.162117	0.117	0.085	5.96e-05
PSMD1	2.97e-05	0.196404	0.245	0.206	6.17e-05
EBP	3.13e-05	0.158503	0.128	0.095	6.48e-05
PSMC5	3.18e-05	0.142995	0.476	0.438	6.58e-05
NDUFA3	3.22e-05	0.167989	0.452	0.42	6.65e-05
XRCC5	3.39e-05	0.1813	0.433	0.408	6.98e-05
ENSG00000258344	3.42e-05	0.118506	0.785	0.771	7.02e-05
MTHFD1	3.43e-05	0.13597	0.1	0.07	7.02e-05
MYO10	3.43e-05	0.193006	0.372	0.333	7.02e-05
CENPN	3.44e-05	0.138924	0.126	0.094	7.03e-05
ATP5IF1	3.61e-05	0.156181	0.612	0.598	7.36e-05
COX7B	3.78e-05	0.15123	0.626	0.606	7.7e-05
MRPS6	3.85e-05	0.160369	0.211	0.171	7.82e-05
EPB41L2	3.91e-05	0.13381	0.1	0.07	7.93e-05
PKN2	3.95e-05	0.143446	0.107	0.076	7.99e-05
ANKUB1	4.03e-05	0.153978	0.215	0.175	8.12e-05
EEA1	4.1e-05	0.155317	0.114	0.083	8.26e-05
SNRPC	4.15e-05	0.123417	0.728	0.719	8.34e-05
CLTC	4.2e-05	0.183526	0.385	0.347	8.43e-05
CNDP2	4.27e-05	0.137793	0.128	0.095	8.54e-05
NCOR2	4.57e-05	0.137031	0.125	0.093	9.13e-05
MCM7	4.63e-05	0.16325	0.19	0.153	9.23e-05
DESI1	4.64e-05	0.157702	0.161	0.127	9.24e-05
FURIN	4.65e-05	0.16275	0.119	0.088	9.24e-05
TPST1	4.72e-05	0.153614	0.1	0.071	9.35e-05
CBR3	4.87e-05	0.140272	0.107	0.077	9.63e-05
MRGPRF	4.89e-05	0.134251	0.123	0.091	9.66e-05
ITGB5	4.95e-05	0.17726	0.278	0.24	9.75e-05
PLAU	5.4e-05	0.14191	0.381	0.329	0.000106242
IL6ST	5.48e-05	0.200215	0.254	0.217	0.000107517
TCF7L2	5.52e-05	0.151408	0.116	0.085	0.000108115
EIF5A	5.53e-05	0.134818	0.674	0.653	0.000108115
FAM98A	5.74e-05	0.15006	0.207	0.169	0.00011191
SMARCA5	5.75e-05	0.165874	0.188	0.152	0.000111912
PRKCA	5.85e-05	0.274731	0.225	0.191	0.000113755
MPRIP	5.91e-05	0.167534	0.266	0.227	0.000114617
FLNB	6.03e-05	0.235133	0.293	0.258	0.00011676
RBM5	6.07e-05	0.15813	0.107	0.078	0.000117181
NDUFA6	6.19e-05	0.131924	0.645	0.637	0.000119381
SERINC2	6.28e-05	0.139132	0.117	0.086	0.000120845
VARS1	6.38e-05	0.154294	0.138	0.106	0.000122573
ZFP36L2	6.68e-05	0.133237	0.156	0.121	0.000127962
MRAS	6.72e-05	0.155135	0.103	0.075	0.000128632
F2R	6.89e-05	0.184836	0.184	0.15	0.000131584
CACNA1C	7e-05	0.232627	0.112	0.084	0.000133431
PHACTR2	7.22e-05	0.197365	0.147	0.115	0.000137425
TCOF1	7.45e-05	0.153625	0.112	0.083	0.000141379
HMGB2	7.46e-05	0.238019	0.35	0.315	0.000141379
DGCR6L	7.55e-05	0.122371	0.148	0.113	0.00014276
PPP2R3A	7.76e-05	0.179422	0.101	0.074	0.000146417
RBM10	7.97e-05	0.127433	0.108	0.079	0.000150102
ASPH	8.03e-05	0.177869	0.481	0.445	0.000151007
GIPC2	8.34e-05	0.159376	0.112	0.082	0.000156535
TEAD1	8.75e-05	0.225543	0.25	0.217	0.000164001
APP	8.77e-05	0.177339	0.287	0.253	0.000164054
MPC2	9.04e-05	0.188406	0.37	0.332	0.000168683
ADAM10	9.06e-05	0.167416	0.161	0.128	0.000168794
TSPAN5	9.09e-05	0.191104	0.205	0.17	0.000168978
BICC1	9.42e-05	0.203804	0.143	0.112	0.000174907
FAM120A	9.88e-05	0.169936	0.271	0.236	0.000182922
HSBP1	0.000100924	0.135826	0.653	0.642	0.000186597
NABP2	0.000101607	0.134602	0.161	0.126	0.000187509
FRMD4A	0.00010237	0.13963	0.136	0.105	0.000188567
HMGB3	0.000102806	0.159569	0.19	0.155	0.000189018
SF3B3	0.000106273	0.144046	0.152	0.119	0.00019503
PPP1R7	0.000107026	0.153604	0.359	0.321	0.000196049
ZNF281	0.000107492	0.185417	0.188	0.155	0.00019654
PNP	0.000107713	0.208725	0.272	0.238	0.000196582
GNA11	0.000108257	0.16507	0.156	0.124	0.000197211
BOLA3	0.000110567	0.1713	0.427	0.392	0.000201049
USP9X	0.000111008	0.156469	0.126	0.096	0.000201482
CDC27	0.000115407	0.166264	0.153	0.121	0.000209082
XRCC6	0.000117232	0.166197	0.487	0.455	0.000212002
HMGN3	0.000120885	0.171317	0.256	0.22	0.000218209
SEC24D	0.000121537	0.183817	0.263	0.226	0.000218987
RBMX	0.00012715	0.171469	0.41	0.378	0.000228685
SSH1	0.000129908	0.156203	0.127	0.097	0.000233223
CHD9	0.000131485	0.177339	0.176	0.142	0.000235627
ANAPC11	0.000135294	0.122799	0.7	0.699	0.000242016
RASAL2	0.000140011	0.205357	0.153	0.121	0.000250001
SFPQ	0.000140971	0.154738	0.31	0.272	0.000251262
FAF1	0.000143268	0.152794	0.107	0.079	0.000254623
SMTN	0.00014337	0.160691	0.172	0.139	0.000254623
DDX24	0.000150695	0.173882	0.336	0.303	0.000267153
SZRD1	0.000154256	0.173094	0.321	0.287	0.000272979
CSE1L	0.000161105	0.142643	0.141	0.111	0.000284589
GOT2	0.000164495	0.126123	0.11	0.082	0.000290061
ZNFX1	0.000172638	0.1378	0.118	0.089	0.00030388
CAPRIN1	0.000173731	0.17423	0.282	0.249	0.000305262
SLC38A5	0.000177318	0.157568	0.149	0.117	0.000311013
GCN1	0.000181887	0.162227	0.119	0.092	0.000318462
TUBB6	0.00019168	0.14727	0.609	0.592	0.000335018
HDAC1	0.000192113	0.173013	0.176	0.144	0.000335182
RALB	0.000198555	0.148628	0.199	0.165	0.000345814
ADAMTS1	0.000212981	0.105765	0.33	0.291	0.000370288
TNS1	0.000214211	0.185168	0.139	0.11	0.000371775
NF1	0.000216314	0.154896	0.137	0.107	0.000374768
KHDRBS1	0.000219753	0.179302	0.252	0.218	0.000380062
AP2A1	0.000234685	0.14643	0.121	0.093	0.00040518
THOC3	0.000255453	0.134395	0.138	0.108	0.000440267
CYB5R3	0.000256765	0.147733	0.412	0.38	0.000441761
PTGES3	0.000267659	0.140278	0.607	0.592	0.000459706
PTPRK	0.000269064	0.177411	0.162	0.133	0.000461319
ILF3	0.00027808	0.179881	0.252	0.219	0.000475954
SMARCA4	0.000281533	0.133058	0.161	0.129	0.000481033
ZDHHC12	0.000289238	0.137469	0.136	0.107	0.000493348
GLUD1	0.000291721	0.146997	0.176	0.144	0.000496727
CACYBP	0.000307036	0.141325	0.42	0.389	0.000521908
UHMK1	0.000311928	0.157317	0.166	0.135	0.000529317
SPDL1	0.000320989	0.141831	0.134	0.105	0.00054376
DPYSL3	0.000322006	0.121355	0.133	0.103	0.000544552
IPO9	0.000335503	0.129223	0.104	0.078	0.000566412
TRPC4AP	0.000339212	0.133206	0.142	0.113	0.000571699
PRPF8	0.000343312	0.139226	0.143	0.113	0.000577627
DECR1	0.000345856	0.134967	0.24	0.204	0.000580921
GNAI2	0.00036116	0.169267	0.419	0.385	0.0006056
PRMT2	0.000363782	0.167479	0.288	0.255	0.000608967
MCM4	0.00037372	0.142994	0.131	0.103	0.000624547
RECQL	0.000393419	0.148946	0.181	0.15	0.00065636
RSU1	0.000398806	0.15314	0.362	0.329	0.000664229
NOC2L	0.000400151	0.152065	0.252	0.218	0.000665351
RBX1	0.000407001	0.127152	0.672	0.666	0.000674673
CLDN11	0.000407118	0.125344	0.302	0.263	0.000674673
MIR4435-2HG	0.00040827	0.123485	0.474	0.438	0.000675452
SRRM1	0.000411596	0.163958	0.318	0.284	0.000679819
USP47	0.00042205	0.132064	0.124	0.096	0.000695927
TARDBP	0.000423796	0.161163	0.18	0.149	0.000697645
RIN2	0.000424898	0.174229	0.164	0.135	0.000698298
CD81	0.000427473	0.177729	0.249	0.219	0.000701366
UBR5	0.00043619	0.161662	0.143	0.115	0.000714487
ITPRID2	0.00044408	0.134386	0.133	0.105	0.00072621
PCGF2	0.00047052	0.111871	0.101	0.076	0.00076818
PSMA4	0.000479692	0.130629	0.676	0.68	0.000781866
FLII	0.000490685	0.174206	0.335	0.301	0.000798472
RBPMS	0.000502745	0.117407	0.15	0.12	0.000816755
ASCC3	0.000510653	0.160355	0.148	0.121	0.000826465
WLS	0.000511207	0.14815	0.345	0.315	0.000826465
UHRF1	0.000511224	0.13824	0.105	0.08	0.000826465
PPP6R1	0.000516299	0.12641	0.124	0.097	0.00083331
PDS5A	0.000517713	0.12932	0.143	0.114	0.000834233
SF3B1	0.000527179	0.171311	0.259	0.227	0.000848107
RPA1	0.000558962	0.133221	0.112	0.086	0.000896058
FOXP1	0.000559206	0.19027	0.355	0.332	0.000896058
BPGM	0.000559697	0.123687	0.131	0.102	0.000896058
SRPK2	0.000562911	0.144174	0.198	0.165	0.00089975
ZMYND8	0.000571917	0.153269	0.121	0.095	0.000912673
PSD3	0.000574485	0.161032	0.176	0.145	0.000915297
SSBP3	0.000580864	0.123546	0.102	0.077	0.000923974
GNB2	0.000591681	0.183548	0.378	0.352	0.000939673
KIRREL1	0.000605637	0.121534	0.104	0.079	0.000960298
KLHL21	0.000619125	0.159919	0.16	0.131	0.000980116
ABI3BP	0.000632603	0.153377	0.149	0.12	0.000999855
AURKAIP1	0.000642492	0.147082	0.631	0.624	0.00101387
UBE2T	0.000646472	0.159527	0.132	0.106	0.00101853
LUC7L3	0.000678804	0.156688	0.193	0.163	0.00106777
ALYREF	0.000680226	0.133892	0.128	0.101	0.00106831
WNK1	0.000703693	0.163622	0.155	0.128	0.00110342
TRIM28	0.000711962	0.145696	0.32	0.292	0.00111462
MRPL51	0.000716396	0.122718	0.679	0.68	0.00111978
PPIH	0.000717518	0.136995	0.145	0.117	0.00111978
LRP1	0.000728877	0.204246	0.279	0.251	0.00113572
CTNNB1	0.000742665	0.165912	0.215	0.186	0.00115539
HNRNPR	0.000753323	0.147007	0.345	0.313	0.00117013
SGCB	0.000773788	0.152374	0.247	0.216	0.00120004
CPSF6	0.00078768	0.133363	0.182	0.152	0.00121943
MED15	0.000788755	0.13735	0.141	0.114	0.00121943
HK1	0.000794606	0.163051	0.203	0.174	0.00122656
MAP3K2	0.000796676	0.12931	0.105	0.08	0.00122785
SEPTIN9	0.000799022	0.158097	0.326	0.299	0.00122955
LRRC58	0.000801444	0.135839	0.121	0.095	0.00123099
PDLIM7	0.00080244	0.144404	0.439	0.413	0.00123099
LAMC1	0.000814303	0.197416	0.347	0.32	0.00124726
SPOCD1	0.000830948	0.131014	0.135	0.108	0.00126889
WWTR1	0.000830987	0.143295	0.237	0.208	0.00126889
CCNK	0.000836371	0.143133	0.175	0.146	0.00127514
SLC44A1	0.000848573	0.109527	0.111	0.086	0.00129176
BMPR2	0.000855742	0.147708	0.15	0.123	0.00130068
CARM1	0.000857201	0.106171	0.101	0.077	0.0013009
GLO1	0.000865025	0.141798	0.397	0.372	0.00131076
ADNP	0.000870735	0.133913	0.114	0.089	0.0013174
CSTF3	0.000888466	0.14734	0.174	0.145	0.00134218
DPYSL2	0.000892722	0.128869	0.154	0.126	0.00134614
TRHDE	0.000893808	0.148407	0.104	0.08	0.00134614
ARID1B	0.000895448	0.174434	0.121	0.096	0.00134657
DYNC1I2	0.00093019	0.153293	0.502	0.488	0.00139669
EHBP1	0.00093716	0.144327	0.162	0.134	0.00140503
ZFHX3	0.00101474	0.154437	0.133	0.107	0.00151904
OPTN	0.00102387	0.132191	0.219	0.189	0.0015304
DYNC1H1	0.00102699	0.208282	0.228	0.201	0.00153276
TSPAN4	0.00104207	0.153623	0.194	0.166	0.00155292
ENSG00000279168	0.00104411	0.167641	0.124	0.1	0.00155362
DHFR	0.00106617	0.173148	0.325	0.297	0.00158274
PLEKHO1	0.00106687	0.108496	0.103	0.079	0.00158274
PPP3CA	0.00108071	0.171155	0.259	0.234	0.00159768
MEAK7	0.00108132	0.122515	0.127	0.102	0.00159768
SMURF2	0.00108178	0.195278	0.387	0.363	0.00159768
NRIP1	0.00108489	0.131773	0.145	0.118	0.00159988
AP3B1	0.00109497	0.135971	0.121	0.096	0.00161236
MEG8	0.00109714	0.233227	0.183	0.157	0.00161289
RAF1	0.00109859	0.153252	0.153	0.127	0.00161289
HERC2	0.00110051	0.123598	0.11	0.086	0.00161331
SMARCD2	0.00112319	0.122257	0.105	0.082	0.00164413
NCOR1	0.00113604	0.145449	0.24	0.211	0.0016581
COX6B1	0.00113608	0.109176	0.619	0.616	0.0016581
ACOT7	0.00114145	0.135932	0.166	0.139	0.00166349
ANP32A	0.0011736	0.126629	0.387	0.353	0.00170783
LRR1	0.00117844	0.121509	0.117	0.092	0.00171236
UQCR10	0.00118258	0.131593	0.691	0.698	0.00171586
POLD4	0.00119448	0.13317	0.226	0.196	0.00173059
PRELID1	0.00123335	0.163375	0.386	0.362	0.00178308
SAFB	0.0012343	0.12695	0.109	0.086	0.00178308
NONO	0.00123768	0.15516	0.355	0.332	0.00178536
C4orf48	0.00125539	0.132213	0.244	0.213	0.00180827
AHNAK	0.00128074	0.141853	0.495	0.475	0.00184211
LYPLAL1	0.00128742	0.101862	0.162	0.133	0.00184903
RAB14	0.00132675	0.150547	0.248	0.22	0.00190276
BCLAF1	0.00133216	0.149106	0.219	0.189	0.00190776
PRKDC	0.00134111	0.183141	0.226	0.201	0.00191781
ZFP91	0.00134489	0.14265	0.141	0.115	0.00192044
FLOT1	0.00135644	0.127585	0.28	0.248	0.00193415
NCOA3	0.00141495	0.149695	0.11	0.086	0.00201468
PRKCSH	0.00142758	0.154993	0.301	0.271	0.00202975
SH3D19	0.00143354	0.122776	0.124	0.099	0.0020353
GRB2	0.00145063	0.145276	0.187	0.16	0.00205661
BSCL2	0.00152206	0.106895	0.138	0.111	0.0021548
HNRNPA3	0.00153343	0.113708	0.663	0.648	0.0021678
PAFAH1B1	0.00153788	0.160283	0.212	0.185	0.00217099
SEMA3C	0.00155682	0.147511	0.114	0.091	0.0021946
TWSG1	0.00156411	0.135387	0.134	0.109	0.00220175
GADD45GIP1	0.00158562	0.134278	0.386	0.36	0.00222886
CAPZA1	0.00162531	0.142508	0.446	0.423	0.00228141
RBPJ	0.00165596	0.151722	0.336	0.309	0.00231965
TBL1XR1	0.00165723	0.128936	0.126	0.102	0.00231965
FTSJ3	0.00170368	0.110847	0.11	0.086	0.0023813
CTNND1	0.00171761	0.143575	0.111	0.089	0.0023974
UBL3	0.00173718	0.113001	0.136	0.11	0.0024213
GPI	0.00176224	0.130631	0.283	0.253	0.00245278
API5	0.00179474	0.115205	0.148	0.123	0.00249451
MACROH2A1	0.0018021	0.135221	0.197	0.17	0.00250123
TAOK1	0.00181867	0.168943	0.156	0.133	0.0025207
SUMO2	0.001855	0.142192	0.423	0.398	0.00256746
MRPS26	0.00185827	0.128912	0.164	0.137	0.0025684
RAD23A	0.00190218	0.121709	0.44	0.415	0.00262543
CAND1	0.00193897	0.131881	0.133	0.109	0.00267249
PAPPA	0.00209835	0.20253	0.25	0.22	0.00288814
SNRPF	0.00218096	0.105224	0.707	0.712	0.00299769
AKAP12	0.00224794	0.155964	0.341	0.316	0.00308547
RAC1	0.00228297	0.103261	0.558	0.54	0.00312922
IER2	0.00228661	0.145456	0.222	0.196	0.00312988
SRSF2	0.00232519	0.145796	0.316	0.291	0.0031783
ADAM19	0.00233427	0.1278	0.107	0.085	0.00318632
KPNB1	0.0023659	0.147298	0.473	0.452	0.00322504
PCBP4	0.00244066	0.113332	0.157	0.131	0.00332238
CHCHD5	0.00247975	0.1317	0.196	0.168	0.00337097
ATP5MC3	0.00250329	0.1109	0.714	0.72	0.0033983
HNRNPM	0.00258341	0.119218	0.569	0.552	0.00350227
MAGED1	0.00259508	0.135697	0.325	0.299	0.00351329
KLF6	0.00263176	0.131619	0.551	0.526	0.00355808
CST3	0.00267936	0.172166	0.372	0.354	0.00361677
NMT1	0.00268247	0.121288	0.558	0.545	0.00361677
DCXR	0.00273675	0.112635	0.14	0.115	0.00368479
DCTN3	0.00274081	0.115873	0.343	0.312	0.00368479
TRIOBP	0.00274407	0.125467	0.225	0.197	0.00368479
DLGAP4	0.00277567	0.130886	0.136	0.112	0.00372218
ACSL3	0.00279043	0.13595	0.112	0.091	0.00373692
RAP1A	0.00279953	0.122885	0.178	0.151	0.00374404
PFN2	0.002807	0.130096	0.191	0.165	0.00374897
ALPK2	0.00283184	0.133244	0.1	0.079	0.00377706
XPNPEP1	0.00288775	0.132266	0.13	0.107	0.00384646
COPB1	0.00292553	0.154561	0.301	0.278	0.00389155
RRAGA	0.00292964	0.13776	0.274	0.248	0.00389179
LSM2	0.00293811	0.146052	0.254	0.227	0.00389782
HSPE1	0.00300196	0.106694	0.702	0.704	0.0039772
SCFD2	0.00301164	0.142256	0.133	0.11	0.00398469
MRPS14	0.00306173	0.143858	0.279	0.254	0.00404556
HSPG2	0.00310519	0.146946	0.139	0.116	0.00409753
ACTN1	0.00314251	0.138302	0.516	0.499	0.00414126
EML4	0.00316351	0.128272	0.102	0.081	0.00416339
JUNB	0.00329317	0.135159	0.165	0.141	0.00432829
ARHGEF1	0.00338584	0.123711	0.114	0.093	0.00444419
GGH	0.00342957	0.13028	0.233	0.207	0.00449564
STAG1	0.00357787	0.153987	0.185	0.162	0.00468384
ADI1	0.00359288	0.122674	0.175	0.149	0.00469728
MKLN1	0.0036221	0.10136	0.129	0.106	0.00472924
EXOC4	0.00363426	0.125858	0.11	0.088	0.00473888
EXT1	0.00365617	0.20959	0.417	0.406	0.00476119
DDX1	0.00379374	0.14753	0.273	0.246	0.00493385
HNRNPD	0.00382202	0.126845	0.329	0.3	0.00496412
SMIM30	0.00391258	0.12229	0.239	0.211	0.00507509
EIF2AK4	0.00409844	0.148729	0.155	0.132	0.00530922
LRP10	0.00415144	0.115782	0.153	0.129	0.00537085
LAYN	0.00418554	0.11579	0.103	0.082	0.00540791
COL6A1	0.0042903	0.107365	0.815	0.791	0.00553605
GNPAT	0.00436009	0.113295	0.111	0.091	0.00561879
TGOLN2	0.00449526	0.137849	0.191	0.168	0.00578546
CBX5	0.0045226	0.105428	0.119	0.097	0.0058131
MAZ	0.00458342	0.125002	0.153	0.13	0.00588364
ANKRD17	0.00472937	0.137124	0.14	0.117	0.00606313
APCDD1L	0.00478323	0.14017	0.147	0.125	0.00612426
SRSF4	0.00492673	0.141877	0.206	0.182	0.00629986
NDUFB10	0.00496261	0.112748	0.533	0.525	0.00633756
HECTD1	0.00514055	0.144864	0.145	0.123	0.00655635
PDCD6IP	0.00518608	0.12787	0.206	0.18	0.00660035
ZNF827	0.00518837	0.114218	0.117	0.095	0.00660035
MRPL41	0.00527427	0.127298	0.278	0.253	0.00670102
KIFBP	0.00548527	0.115119	0.153	0.131	0.00696018
EPS8	0.00557454	0.133011	0.155	0.133	0.00706441
ARHGAP21	0.00561308	0.122103	0.122	0.102	0.00710417
DLG1	0.00564939	0.144993	0.101	0.083	0.007141
IGFBP6	0.00567617	0.115945	0.57	0.546	0.00716571
CD109	0.00570293	0.112777	0.112	0.092	0.00719033
RNPEP	0.00594345	0.12064	0.116	0.096	0.00748406
NAA15	0.00620534	0.146524	0.185	0.163	0.00780393
HERC4	0.00622618	0.108729	0.257	0.23	0.00782021
LSM3	0.0062786	0.133953	0.498	0.495	0.00787607
HSPA1A	0.00647285	0.33985	0.162	0.139	0.00810948
NDUFB4	0.00654213	0.104671	0.643	0.651	0.00818592
FERMT2	0.00662284	0.130455	0.353	0.329	0.00827647
PDLIM1	0.00663884	0.111144	0.176	0.151	0.00828495
COL5A1	0.00664635	0.184016	0.346	0.325	0.00828495
CUL3	0.00688863	0.150599	0.128	0.108	0.00857618
TBCB	0.00720574	0.140422	0.352	0.333	0.00895971
CYC1	0.00723506	0.148258	0.332	0.313	0.00898489
BIN3	0.00729942	0.108146	0.148	0.124	0.00905348
CNN2	0.00734932	0.126136	0.283	0.258	0.00910397
CARHSP1	0.00778668	0.117941	0.303	0.279	0.0096337
HNRNPU	0.00784434	0.113436	0.452	0.436	0.00969294
EMP1	0.00787485	0.122887	0.614	0.593	0.00971852
ENSG00000226824	0.00789541	0.10549	0.158	0.135	0.00973178
TGFBR2	0.00796141	0.130059	0.179	0.158	0.00980094
VRK2	0.00807962	0.128064	0.111	0.092	0.00993412
DPCD	0.00845832	0.109474	0.159	0.136	0.0103707
HP1BP3	0.00846231	0.137023	0.212	0.19	0.0103707
C20orf27	0.00847133	0.122094	0.235	0.212	0.0103707
MALSU1	0.00847652	0.117503	0.345	0.322	0.0103707
HSPB11	0.00849154	0.125957	0.3	0.279	0.0103762
MCM3	0.00863835	0.103778	0.106	0.087	0.0105426
MAPKAP1	0.00865739	0.117928	0.136	0.114	0.0105529
PCNX1	0.0086701	0.16929	0.112	0.095	0.0105554
MRC2	0.00888897	0.148724	0.183	0.163	0.0108085
FDPS	0.00917955	0.13605	0.277	0.255	0.0111482
PSMC1	0.00957522	0.102501	0.538	0.526	0.0116145
RRBP1	0.00978544	0.167822	0.565	0.564	0.011855
TUBG1	0.00988082	0.125964	0.195	0.173	0.0119559
GALNT10	0.00991655	0.114561	0.133	0.114	0.0119845
TUSC3	0.0101859	0.115742	0.151	0.131	0.012295
HINT2	0.0101992	0.108641	0.139	0.118	0.0122961
SMIM29	0.0102174	0.114315	0.166	0.144	0.0123031
SMC3	0.0104975	0.102048	0.125	0.105	0.012625
HNRNPDL	0.0108784	0.100193	0.545	0.532	0.0130673
LAMP1	0.0110928	0.127807	0.326	0.308	0.0133069
CYB5D2	0.0111048	0.140566	0.107	0.088	0.0133069
EIF3B	0.0113018	0.154481	0.255	0.236	0.0135267
DNAJC9	0.011353	0.118259	0.2	0.178	0.0135715
MRPL57	0.0114188	0.122306	0.393	0.378	0.0136337
ABHD5	0.0116574	0.116013	0.105	0.087	0.0139019
DLST	0.0116785	0.120041	0.19	0.17	0.0139103
SLC4A7	0.011717	0.143887	0.214	0.195	0.0139395
PRRC2A	0.0117367	0.106336	0.122	0.103	0.0139461
KDM2A	0.0118124	0.1073	0.113	0.095	0.0140192
PSMD3	0.0119827	0.126214	0.24	0.218	0.0142044
PICALM	0.0120121	0.166967	0.292	0.277	0.0142222
ZC3H7B	0.0125243	0.106847	0.114	0.096	0.014811
CTTNBP2NL	0.0135447	0.123988	0.102	0.085	0.0159986
TNRC6B	0.0136154	0.12452	0.132	0.113	0.016063
TLN1	0.0137401	0.139258	0.245	0.225	0.0161908
THAP4	0.0141117	0.105611	0.11	0.092	0.016604
SDHA	0.0141243	0.110109	0.211	0.189	0.016604
ZBTB20	0.01417	0.142245	0.118	0.1	0.0166334
C7orf50	0.0141828	0.113256	0.279	0.257	0.0166334
NRBP1	0.0143231	0.120722	0.238	0.216	0.016778
PBX1	0.015165	0.127853	0.122	0.104	0.0177433
ADAMTS2	0.0152459	0.149958	0.155	0.137	0.0178031
SACS	0.015269	0.118919	0.131	0.113	0.0178031
SNX3	0.0152701	0.123257	0.252	0.232	0.0178031
RSRC1	0.0156146	0.125446	0.128	0.109	0.0181642
SMIM4	0.0156165	0.118124	0.387	0.37	0.0181642
PDLIM4	0.016256	0.139958	0.203	0.184	0.0188859
PTPN1	0.0162934	0.128058	0.135	0.117	0.0189072
GIPC1	0.0163599	0.103471	0.167	0.147	0.0189622
NAP1L4	0.0165253	0.107762	0.184	0.163	0.0191315
H2AZ2	0.0168824	0.120115	0.251	0.232	0.0195221
BPTF	0.0172782	0.109381	0.135	0.116	0.0199565
NDUFS7	0.0173682	0.102258	0.29	0.27	0.0200371
EHD1	0.0175069	0.103901	0.218	0.196	0.0201736
CAB39	0.0180574	0.106615	0.119	0.102	0.0207838
POLE2	0.0183056	0.108204	0.133	0.116	0.0210451
COA1	0.0186428	0.123931	0.215	0.194	0.0214079
CMTM6	0.0187467	0.126036	0.262	0.244	0.0215023
YWHAH	0.0191087	0.117779	0.144	0.126	0.0218723
NEXN	0.0191135	0.111268	0.206	0.186	0.0218723
CBY1	0.0191777	0.105046	0.15	0.131	0.0219206
TPR	0.019405	0.130501	0.203	0.183	0.0221548
COA3	0.0194751	0.10043	0.31	0.287	0.0222092
PLCB4	0.0195474	0.174681	0.111	0.094	0.022266
TLE5	0.0201244	0.106744	0.159	0.141	0.022897
LRPPRC	0.0208392	0.110116	0.169	0.151	0.0236831
ANKRD28	0.0214105	0.148437	0.215	0.197	0.0243045
OXSR1	0.0214928	0.102055	0.114	0.097	0.02437
SEPTIN7	0.0222797	0.1194	0.456	0.452	0.0252333
RBM42	0.0224962	0.125243	0.221	0.202	0.0254495
NCKAP1	0.0227513	0.113057	0.269	0.251	0.0257087
MFSD14B	0.0228854	0.108601	0.114	0.097	0.0258307
SPRED1	0.022992	0.101657	0.116	0.099	0.0259216
UBE2S	0.0232745	0.146869	0.18	0.161	0.0262102
ABCC1	0.0233103	0.112949	0.129	0.113	0.0262208
CCAR1	0.0233731	0.114356	0.151	0.133	0.0262616
PRKAR2A	0.0241128	0.116832	0.178	0.16	0.0270548
RBMS3	0.0241336	0.156733	0.17	0.152	0.0270548
TRIP12	0.0247727	0.122966	0.17	0.152	0.0277398
PLXNB2	0.0254241	0.100491	0.121	0.103	0.0284371
SEPTIN2	0.025974	0.124035	0.433	0.421	0.0290194
RSPRY1	0.0262522	0.100458	0.122	0.105	0.0292972
SRPK1	0.0264313	0.125378	0.148	0.131	0.029464
GLOD4	0.0265777	0.100025	0.166	0.147	0.0295939
MAP4	0.0266421	0.142199	0.305	0.292	0.0296322
MTAP	0.0267454	0.110173	0.181	0.163	0.0297138
SVIL	0.0283714	0.102612	0.101	0.085	0.031485
DYNLL2	0.0287781	0.10421	0.117	0.101	0.0319005
MYO9A	0.0290341	0.105586	0.106	0.091	0.0321483
COPB2	0.0298841	0.111371	0.365	0.353	0.0330526
HMGXB4	0.0301912	0.105029	0.114	0.098	0.033355
AGAP1	0.0314921	0.113495	0.109	0.094	0.0347536
CDK6	0.0318633	0.11513	0.179	0.163	0.0351241
RBMS1	0.0321989	0.147096	0.296	0.286	0.0354546
SETD5	0.0324978	0.122603	0.18	0.164	0.035744
ROCK1	0.0326007	0.117714	0.156	0.139	0.0358174
TNRC18	0.033104	0.112055	0.134	0.118	0.0363301
BAZ1B	0.0333235	0.111508	0.182	0.165	0.0365305
LPP	0.0335841	0.162283	0.181	0.166	0.0367755
NEDD4	0.0337373	0.126988	0.131	0.115	0.0368786
ILK	0.0337526	0.11127	0.359	0.345	0.0368786
PHLDA1	0.0344153	0.119434	0.356	0.338	0.0375612
CKLF	0.0351094	0.113045	0.355	0.343	0.0382765
XPO6	0.0357297	0.115306	0.13	0.116	0.03891
PACS1	0.0360661	0.10107	0.113	0.098	0.0392333
HNRNPUL1	0.0362753	0.123845	0.247	0.231	0.0394176
TIPARP	0.0368428	0.100419	0.107	0.092	0.0399904
KLF4	0.037522	0.12944	0.166	0.149	0.0406532
QSOX1	0.0375355	0.122962	0.307	0.295	0.0406532
NUMB	0.0380933	0.12034	0.14	0.125	0.0412123
PPP2R5C	0.038302	0.101571	0.157	0.14	0.0413929
SSRP1	0.0402432	0.114633	0.26	0.243	0.0434434
BAX	0.0425952	0.104058	0.268	0.251	0.0459324
MYO9B	0.0430772	0.119695	0.128	0.115	0.0464016
SPATS2L	0.0432459	0.123836	0.331	0.32	0.0465328
PTEN	0.0434563	0.104826	0.177	0.161	0.0467085
LIMS1	0.0441041	0.134788	0.239	0.225	0.0473533
NMT2	0.0449181	0.122238	0.268	0.254	0.0481751
DEK	0.0456513	0.126069	0.398	0.39	0.0489086
ACTR2	0.0459477	0.112566	0.405	0.395	0.0491729
GGACT	0.0465414	0.11441	0.27	0.255	0.0497546
MICAL2	0.0471115	0.109152	0.328	0.317	0.0503098
JMJD1C	0.0477166	0.151004	0.151	0.138	0.0508668
NABP1	0.0477358	0.105179	0.125	0.111	0.0508668
TJP1	0.0481051	0.114104	0.135	0.121	0.0512053
NPEPPS	0.0482345	0.101399	0.123	0.108	0.051288
CKAP4	0.0490689	0.113272	0.426	0.419	0.0521193
CAPN2	0.0496909	0.115495	0.54	0.548	0.0527235
C14orf119	0.0510455	0.101027	0.402	0.391	0.0541028
RANGAP1	0.0516038	0.105685	0.128	0.114	0.054636
ADK	0.0526148	0.1142	0.33	0.316	0.055647
HSPA1B	0.0536124	0.179579	0.13	0.115	0.0566417
ADGRE5	0.0553193	0.105734	0.122	0.108	0.0583828
PET100	0.0572642	0.11528	0.454	0.452	0.0603711
USP1	0.0616354	0.112476	0.131	0.118	0.0649104
ABCF1	0.0634945	0.114576	0.226	0.213	0.0667973
MTLN	0.0649314	0.10146	0.351	0.342	0.0682365
CDC42BPA	0.065131	0.125638	0.14	0.128	0.0683737
NOLC1	0.0659054	0.107902	0.16	0.146	0.0691135
HACD3	0.066083	0.119557	0.22	0.207	0.0692264
ACIN1	0.0670551	0.106546	0.192	0.176	0.0701706
PDCD11	0.0693394	0.117503	0.155	0.143	0.0724846
DYNC1LI2	0.0720234	0.121026	0.24	0.227	0.0752109
RAD21	0.0730694	0.107921	0.188	0.175	0.0762229
SYNE1	0.0739811	0.21517	0.193	0.186	0.0770928
DAB1	0.0741082	0.100629	0.286	0.274	0.0771441
CDH2	0.0768372	0.144164	0.26	0.252	0.079901
WASF2	0.0778392	0.107462	0.207	0.194	0.0808582
CBLB	0.0788124	0.122005	0.14	0.128	0.0817833
SRSF11	0.0792783	0.137166	0.305	0.3	0.0821807
B4GALT1	0.079594	0.115506	0.21	0.197	0.0824218
ATP1A1	0.0798011	0.101816	0.311	0.303	0.08255
AKAP13	0.0809881	0.105491	0.128	0.116	0.0836905
PTK2	0.0871625	0.113114	0.144	0.132	0.0899771
MRPS28	0.0874082	0.105004	0.288	0.277	0.0901369
OGA	0.089107	0.119174	0.163	0.151	0.0917932
WDFY2	0.0899656	0.104821	0.121	0.109	0.0925814
ERBIN	0.0933008	0.138916	0.179	0.167	0.095914
GANAB	0.0995147	0.102763	0.333	0.327	0.102183
UTP4	0.0996054	0.15907	0.149	0.139	0.102183
MTHFD1L	0.103009	0.110725	0.21	0.199	0.105565
RGMB	0.10369	0.128905	0.205	0.196	0.106154
LRRC41	0.106897	0.100238	0.174	0.161	0.109324
ARHGAP29	0.110002	0.119488	0.173	0.163	0.112383
ELOA	0.110651	0.101492	0.147	0.137	0.11293
COL4A1	0.11302	0.164821	0.11	0.1	0.11523
PRRC2C	0.11358	0.134478	0.216	0.206	0.115681
WDFY1	0.114683	0.101883	0.117	0.106	0.116685
RERE	0.120188	0.101469	0.121	0.111	0.12216
PRKG1	0.126536	0.132414	0.131	0.122	0.128481
ERC1	0.130334	0.10339	0.116	0.106	0.132201
PARD3	0.134209	0.103274	0.18	0.17	0.135993
SKIL	0.168792	0.100738	0.181	0.174	0.170861
NR3C1	0.174776	0.101853	0.252	0.245	0.176738
PDE4DIP	0.177292	0.112716	0.162	0.154	0.179099
AMOTL2	0.197962	0.105904	0.189	0.183	0.199777
DDAH1	0.214244	0.159056	0.298	0.296	0.215988
FOXO3	0.222865	0.118908	0.159	0.153	0.224451
ENPP1	0.262918	0.103732	0.1	0.094	0.264519
PTPRG	0.268809	0.105071	0.157	0.15	0.270172
SEC31A	0.275724	0.113911	0.292	0.289	0.276842
DLC1	0.2853	0.123712	0.361	0.366	0.286166
EGFR	0.346078	0.104668	0.247	0.248	0.346444
PALM2AKAP2	0.346095	0.101602	0.272	0.275	0.346444
SIPA1L3	0.561394	0.129403	0.118	0.116	0.561394

## Sheet: Supp T4
Supplemental Table 4. Differentially Expressed Genes Compared to All Other Conditions
gene	p_val	avg_log2FC	pct.1	pct.2	p_val_adj	cluster
RPLP0	0	0.579412	0.999	0.969	0	vehicle
RPL13A	1.01872e-259	0.513361	0.999	0.964	1.59712e-257	vehicle
RPLP1	9.79559e-248	0.459782	1	0.972	1.33757e-245	vehicle
EEF1A1	4.32744e-235	0.402127	1	0.996	5.38766e-233	vehicle
RPL10	4.66351e-231	0.607578	0.996	0.925	5.64018e-229	vehicle
CD63	4.29668e-228	0.543148	0.993	0.963	5.05218e-226	vehicle
RPS8	8.79849e-218	0.45149	0.998	0.968	9.311e-216	vehicle
RPS15A	1.81832e-216	0.532456	0.991	0.899	1.78999e-214	vehicle
RPS16	1.8606e-212	0.465477	0.999	0.95	1.78998e-210	vehicle
RPS17	8.18015e-208	0.467099	0.997	0.945	7.36735e-206	vehicle
RPS6	3.11508e-203	0.460364	0.997	0.948	2.74711e-201	vehicle
RPL15	5.92155e-199	0.475567	0.993	0.931	4.91489e-197	vehicle
EIF1	2.07032e-198	0.576221	0.989	0.916	1.65352e-196	vehicle
RPS18	6.96135e-198	0.419323	1	0.982	5.45693e-196	vehicle
RPL9	2.60791e-197	0.494441	0.993	0.917	2.00714e-195	vehicle
RPS19	1.64287e-194	0.450154	0.999	0.962	1.15905e-192	vehicle
RPS4Y1	1.99884e-189	1.02627	0.55	0.238	1.36469e-187	vehicle
RPL7	9.102e-189	0.478627	0.993	0.919	6.11567e-187	vehicle
RPL31	6.35063e-188	0.468941	0.994	0.926	4.20035e-186	vehicle
RPS27A	9.58872e-187	0.450768	0.994	0.929	6.14986e-185	vehicle
RPS3A	5.85792e-186	0.498643	0.99	0.901	3.70098e-184	vehicle
RPL13	1.42548e-184	0.429494	0.998	0.955	8.8736e-183	vehicle
RPL32	5.01113e-177	0.438552	0.996	0.939	2.98762e-175	vehicle
RPL6	5.522e-175	0.475553	0.993	0.914	3.202e-173	vehicle
RPS12	5.29546e-172	0.443886	0.994	0.934	2.91113e-170	vehicle
RPS7	1.22601e-168	0.434168	0.995	0.934	6.65347e-167	vehicle
RPS27	5.38991e-167	0.446485	0.996	0.944	2.81673e-165	vehicle
RPL34	8.87105e-167	0.450642	0.997	0.933	4.52423e-165	vehicle
RPL4	2.30341e-162	0.448018	0.99	0.926	1.1471e-160	vehicle
RACK1	3.41327e-158	0.435657	0.994	0.933	1.62341e-156	vehicle
RPS3	2.04756e-157	0.411325	0.994	0.949	9.63036e-156	vehicle
RPS23	5.48383e-154	0.43633	0.997	0.925	2.44348e-152	vehicle
RPL5	6.89505e-150	0.437618	0.988	0.916	2.97824e-148	vehicle
RPS14	1.43934e-149	0.385867	0.999	0.956	6.15428e-148	vehicle
RPL14	1.84719e-149	0.440463	0.992	0.904	7.81917e-148	vehicle
RPL27	9.34134e-148	0.398225	0.996	0.948	3.87666e-146	vehicle
RPL37A	5.13376e-145	0.381858	0.998	0.962	2.10982e-143	vehicle
RPL3	1.01958e-143	0.402611	0.998	0.958	4.14989e-142	vehicle
SERF2	1.89262e-143	0.43127	0.994	0.936	7.62995e-142	vehicle
TPT1	5.54755e-143	0.440947	0.994	0.936	2.21536e-141	vehicle
RPL28	3.99293e-142	0.42835	0.995	0.943	1.53655e-140	vehicle
SNHG29	1.9096e-141	0.586931	0.908	0.727	7.28227e-140	vehicle
RPS13	1.06852e-134	0.400832	0.994	0.928	3.80088e-133	vehicle
SEC61B	1.72353e-134	0.56234	0.954	0.804	6.07974e-133	vehicle
RPS28	2.28766e-132	0.385431	0.996	0.936	7.8094e-131	vehicle
RPS25	2.37414e-132	0.418391	0.992	0.91	8.03978e-131	vehicle
TIMP1	3.0676e-130	0.777877	0.941	0.84	1.03057e-128	vehicle
RPL11	1.76804e-129	0.369608	0.998	0.947	5.84695e-128	vehicle
RPL37	5.30899e-129	0.383779	0.996	0.946	1.74209e-127	vehicle
RPL8	7.87265e-129	0.357677	0.999	0.953	2.56345e-127	vehicle
RPL35A	1.21302e-126	0.389316	0.993	0.926	3.88992e-125	vehicle
RPS20	1.79408e-124	0.392296	0.993	0.919	5.58406e-123	vehicle
RPS29	2.17176e-124	0.381463	0.992	0.934	6.71025e-123	vehicle
ANXA5	9.12564e-123	0.55078	0.894	0.735	2.79919e-121	vehicle
SLC3A2	3.16474e-121	0.798361	0.852	0.662	9.50095e-120	vehicle
RPL19	1.27993e-119	0.356152	0.997	0.944	3.78878e-118	vehicle
RPL10A	2.43302e-119	0.392537	0.985	0.906	7.10274e-118	vehicle
EEF1G	5.87495e-119	0.433375	0.973	0.864	1.70333e-117	vehicle
RPLP2	6.98091e-119	0.358122	0.996	0.948	2.01022e-117	vehicle
RPS9	1.11971e-118	0.383506	0.993	0.922	3.20251e-117	vehicle
GAS5	2.16104e-118	0.572995	0.923	0.783	6.13939e-117	vehicle
RPL21	2.31987e-117	0.374387	0.992	0.917	6.50331e-116	vehicle
EEF1B2	2.28754e-116	0.452596	0.957	0.822	6.28776e-115	vehicle
RPL26	1.02055e-114	0.358519	0.995	0.931	2.73539e-113	vehicle
EIF4EBP1	1.021e-114	0.588536	0.805	0.6	2.73539e-113	vehicle
SEC61G	2.11638e-114	0.450571	0.968	0.856	5.63437e-113	vehicle
RPL24	3.30269e-113	0.381754	0.994	0.922	8.52456e-112	vehicle
RPL27A	6.20166e-113	0.345674	0.997	0.955	1.58142e-111	vehicle
PPIB	4.68796e-111	0.562557	0.975	0.906	1.1673e-109	vehicle
RPL23	2.96406e-110	0.385702	0.989	0.898	7.33734e-109	vehicle
RPS5	4.87466e-108	0.379887	0.989	0.9	1.18589e-106	vehicle
CD99	8.12438e-108	0.523498	0.893	0.74	1.96517e-106	vehicle
SNHG32	1.49837e-107	0.721	0.665	0.451	3.60376e-106	vehicle
RPL18	1.32394e-106	0.349646	0.993	0.933	3.13085e-105	vehicle
RPL18A	9.63464e-106	0.382667	0.987	0.897	2.25323e-104	vehicle
RPL12	6.99507e-105	0.369901	0.994	0.913	1.60055e-103	vehicle
RPL39	1.80181e-104	0.387532	0.988	0.896	4.05695e-103	vehicle
NACA	8.76341e-103	0.385839	0.982	0.887	1.9524e-101	vehicle
ATF4	8.85105e-101	0.517675	0.891	0.729	1.91156e-99	vehicle
RPL41	8.11729e-100	0.330181	0.998	0.956	1.70101e-98	vehicle
RPL7A	7.4234e-97	0.352239	0.99	0.935	1.51803e-95	vehicle
RPS11	1.13856e-96	0.374618	0.984	0.894	2.31708e-95	vehicle
RPS10-NUDT3	7.97103e-96	0.388855	0.967	0.833	1.61442e-94	vehicle
CHCHD2	1.45019e-95	0.392029	0.972	0.855	2.882e-94	vehicle
FTL	5.8391e-89	0.533113	0.996	0.958	1.09367e-87	vehicle
STEAP1B	7.23195e-88	0.337261	0.985	0.932	1.32523e-86	vehicle
RPSA	2.08648e-87	0.34103	0.99	0.903	3.79059e-86	vehicle
RPS10	5.343e-85	0.356571	0.97	0.846	9.42372e-84	vehicle
SERPINF1	6.49932e-83	0.543153	0.25	0.095	1.11836e-81	vehicle
RPS21	2.73328e-81	0.314543	0.99	0.91	4.64657e-80	vehicle
ARF4	5.8272e-81	0.469522	0.894	0.763	9.78831e-80	vehicle
OAZ1	4.70136e-80	0.333699	0.984	0.9	7.74352e-79	vehicle
RPL29	5.5122e-80	0.352896	0.966	0.857	9.04385e-79	vehicle
PTX3	2.04883e-79	0.679318	0.268	0.109	3.32287e-78	vehicle
HSPA5	2.11047e-79	0.972075	0.93	0.845	3.40977e-78	vehicle
RPL23A	1.71668e-78	0.323122	0.986	0.915	2.73185e-77	vehicle
CYCS	2.17669e-77	0.42744	0.862	0.701	3.33838e-76	vehicle
LAPTM4A	4.17775e-77	0.501202	0.864	0.73	6.38426e-76	vehicle
NNMT	1.1249e-76	0.549388	0.598	0.394	1.70061e-75	vehicle
OSTC	7.54309e-76	0.493815	0.808	0.638	1.13227e-74	vehicle
UBA52	2.99418e-75	0.34656	0.966	0.856	4.4628e-74	vehicle
RBFOX2	2.1992e-73	0.27754	0.996	0.952	3.14501e-72	vehicle
DDIT3	7.30335e-72	0.695803	0.445	0.258	1.0203e-70	vehicle
HSPB6	1.47747e-71	0.477309	0.193	0.067	2.05054e-70	vehicle
RPL36A	2.0755e-71	0.311579	0.987	0.904	2.87111e-70	vehicle
RPL17	4.64441e-71	0.298817	0.988	0.923	6.38305e-70	vehicle
RPS24	7.37168e-71	0.295589	0.989	0.917	1.00659e-69	vehicle
GDF15	2.75765e-70	0.523893	0.352	0.179	3.70576e-69	vehicle
OST4	7.90228e-70	0.372922	0.915	0.775	1.0519e-68	vehicle
SGK1	1.98124e-69	0.59049	0.568	0.381	2.62081e-68	vehicle
SERPINH1	9.25779e-69	0.457958	0.909	0.833	1.21703e-67	vehicle
GHITM	4.39568e-68	0.44299	0.727	0.536	5.7252e-67	vehicle
RPSAP58	5.07749e-68	0.335687	0.941	0.811	6.57279e-67	vehicle
RPL38	8.64041e-68	0.314141	0.983	0.883	1.1117e-66	vehicle
NUPR1	4.75134e-66	0.463326	0.648	0.458	5.96807e-65	vehicle
ENSG00000288656	8.30374e-66	0.449467	0.668	0.468	1.03382e-64	vehicle
MAP1LC3B	1.65188e-65	0.461332	0.762	0.601	2.05056e-64	vehicle
FTH1	1.19069e-63	0.410756	1	0.996	1.43187e-62	vehicle
TMEM258	1.53056e-63	0.406928	0.841	0.683	1.83537e-62	vehicle
DDIT4	2.24663e-63	0.476009	0.563	0.368	2.67887e-62	vehicle
RPL30	1.00915e-62	0.288418	0.989	0.905	1.19656e-61	vehicle
SLC25A6	2.98001e-62	0.37238	0.895	0.762	3.48464e-61	vehicle
RPS4X	1.24586e-61	0.26783	0.993	0.936	1.44091e-60	vehicle
ENSG00000231873	1.25277e-61	0.380883	0.791	0.616	1.44496e-60	vehicle
TMED9	2.23057e-61	0.443478	0.816	0.673	2.56576e-60	vehicle
EIF2S2	1.2832e-60	0.30459	0.968	0.887	1.46016e-59	vehicle
GOT1	1.94813e-60	0.466071	0.383	0.216	2.20493e-59	vehicle
NME2	1.16438e-58	0.290721	0.972	0.882	1.28355e-57	vehicle
ZFAS1	2.07635e-58	0.421396	0.889	0.764	2.25943e-57	vehicle
SSR2	3.84999e-58	0.447687	0.734	0.576	4.17872e-57	vehicle
TMED2	1.11601e-57	0.489214	0.66	0.498	1.199e-56	vehicle
MFAP5	1.77882e-57	0.535844	0.276	0.137	1.90626e-56	vehicle
RCAN1	4.77391e-57	0.489533	0.437	0.263	5.10302e-56	vehicle
SELENOS	9.23168e-57	0.562765	0.604	0.44	9.81852e-56	vehicle
NQO1	1.08145e-56	0.412928	0.94	0.844	1.14444e-55	vehicle
RABAC1	1.28737e-56	0.421329	0.672	0.508	1.35896e-55	vehicle
SF3B5	3.14082e-55	0.39571	0.812	0.66	3.24271e-54	vehicle
BTF3	1.32175e-54	0.285761	0.964	0.854	1.34494e-53	vehicle
ADGRL3-AS1	2.01025e-54	0.399363	0.593	0.419	2.03574e-53	vehicle
NDUFA11	2.49963e-53	0.352956	0.765	0.588	2.48378e-52	vehicle
C12orf57	2.8073e-53	0.455378	0.481	0.315	2.78297e-52	vehicle
REXO2	1.33879e-52	0.377963	0.729	0.567	1.31793e-51	vehicle
HERPUD1	3.54317e-51	0.683394	0.501	0.346	3.40096e-50	vehicle
VKORC1	5.27165e-51	0.409211	0.591	0.425	5.01459e-50	vehicle
SEC11A	6.90962e-51	0.375063	0.691	0.525	6.55795e-50	vehicle
H3-3B	7.49949e-51	0.300951	0.968	0.891	7.10187e-50	vehicle
BNIP3	1.72317e-50	0.426072	0.458	0.297	1.61375e-49	vehicle
MYDGF	3.18733e-50	0.401489	0.934	0.853	2.95876e-49	vehicle
PSAT1	7.70714e-50	0.405284	0.592	0.422	7.07686e-49	vehicle
MIF	5.82093e-48	0.258944	0.987	0.909	5.12266e-47	vehicle
G0S2	1.63007e-47	0.843959	0.273	0.147	1.41977e-46	vehicle
TMA7	9.09524e-47	0.280034	0.928	0.803	7.74651e-46	vehicle
EPB41L4A-AS1	2.86299e-46	0.605959	0.322	0.19	2.39034e-45	vehicle
MGST1	1.26787e-45	0.346439	0.893	0.791	1.03608e-44	vehicle
SRA1	3.14771e-45	0.386226	0.498	0.342	2.5428e-44	vehicle
DNAJB9	3.54429e-45	0.518999	0.24	0.123	2.85228e-44	vehicle
ERH	3.60882e-45	0.337237	0.803	0.657	2.8987e-44	vehicle
CDK2AP2	3.5129e-44	0.569151	0.345	0.214	2.72346e-43	vehicle
POSTN	1.7587e-43	0.356139	0.151	0.06	1.34136e-42	vehicle
SLC35B1	3.81319e-43	0.404115	0.421	0.275	2.89789e-42	vehicle
FHL2	4.33496e-43	0.398818	0.637	0.489	3.28851e-42	vehicle
FBLN1	5.08471e-43	0.365626	0.224	0.111	3.85037e-42	vehicle
FAU	5.3792e-43	0.238059	0.98	0.893	4.0661e-42	vehicle
TNFRSF12A	5.94893e-43	0.298072	0.945	0.867	4.48874e-42	vehicle
OOEP	1.11768e-42	0.308156	0.81	0.658	8.40342e-42	vehicle
SPCS2	1.1643e-42	0.408783	0.645	0.497	8.73848e-42	vehicle
SSR4	3.68737e-42	0.352252	0.648	0.491	2.74317e-41	vehicle
EIF3F	4.21983e-42	0.308531	0.81	0.673	3.12829e-41	vehicle
YIF1A	4.23355e-42	0.339699	0.678	0.515	3.13297e-41	vehicle
SDCBP	4.47117e-42	0.400238	0.457	0.31	3.30305e-41	vehicle
IL13RA2	4.58475e-42	0.379808	0.192	0.09	3.38105e-41	vehicle
SDF2L1	5.98522e-42	0.631675	0.38	0.25	4.39089e-41	vehicle
GABARAP	1.01624e-41	0.350252	0.686	0.536	7.42961e-41	vehicle
HAX1	1.56898e-41	0.363839	0.559	0.405	1.14312e-40	vehicle
CAMTA2	3.8091e-41	0.377543	0.247	0.132	2.73287e-40	vehicle
SELENOK	1.18953e-40	0.575748	0.578	0.45	8.42017e-40	vehicle
CDKN1A	4.38226e-40	0.497788	0.532	0.39	3.06107e-39	vehicle
PLEKHA7	6.41547e-40	0.309614	0.729	0.576	4.45923e-39	vehicle
CIRBP	1.13138e-39	0.333845	0.58	0.425	7.79991e-39	vehicle
PFDN2	2.59758e-39	0.294037	0.853	0.713	1.77062e-38	vehicle
LGALS1	3.15668e-39	0.220757	0.999	0.976	2.14138e-38	vehicle
RSL24D1	3.19411e-39	0.349556	0.594	0.444	2.16331e-38	vehicle
ENSG00000285080	5.78084e-39	0.32395	0.462	0.314	3.87188e-38	vehicle
MIR22HG	6.08498e-39	0.358685	0.192	0.093	4.06915e-38	vehicle
APOO	1.27446e-38	0.303177	0.583	0.423	8.46906e-38	vehicle
GSTP1	1.46951e-38	0.2708	0.914	0.786	9.73464e-38	vehicle
RPL22	1.83227e-38	0.279941	0.872	0.745	1.20998e-37	vehicle
PRDX4	3.38092e-38	0.325071	0.71	0.567	2.19838e-37	vehicle
RPL36	3.52179e-38	0.206237	0.992	0.929	2.28646e-37	vehicle
EIF4A1	3.8455e-38	0.213535	0.992	0.969	2.4928e-37	vehicle
SELENOF	6.28627e-38	0.317363	0.661	0.507	4.05637e-37	vehicle
SEC13	7.54242e-38	0.310513	0.752	0.598	4.85952e-37	vehicle
RPL35	8.51214e-38	0.206972	0.995	0.947	5.46766e-37	vehicle
KDELR3	1.07344e-37	0.408531	0.398	0.265	6.85351e-37	vehicle
NUCB2	4.66226e-37	0.423696	0.52	0.385	2.92376e-36	vehicle
COX7A2	3.13995e-36	0.24713	0.871	0.743	1.93189e-35	vehicle
THY1	3.77099e-36	0.404981	0.466	0.333	2.31007e-35	vehicle
RPL36AL	7.85348e-36	0.245954	0.926	0.791	4.74911e-35	vehicle
ALG5	9.75391e-36	0.323721	0.349	0.22	5.88153e-35	vehicle
FKBP11	2.12882e-35	0.361607	0.579	0.44	1.27639e-34	vehicle
MORF4L1	3.13298e-35	0.262962	0.843	0.725	1.86788e-34	vehicle
ROMO1	4.63503e-35	0.270754	0.846	0.709	2.74791e-34	vehicle
TXNRD1	5.53327e-35	0.2137	0.968	0.912	3.27127e-34	vehicle
EIF1B	7.67855e-35	0.358076	0.328	0.207	4.50809e-34	vehicle
SPARC	1.66141e-34	0.386093	0.878	0.84	9.63392e-34	vehicle
PRDX5	1.81199e-34	0.317366	0.698	0.553	1.04783e-33	vehicle
RNH1	2.64584e-34	0.327655	0.709	0.577	1.52379e-33	vehicle
MANF	2.78753e-34	0.50568	0.438	0.317	1.59886e-33	vehicle
PCOLCE	3.45579e-34	0.325733	0.609	0.467	1.97414e-33	vehicle
EIF1AY	4.9786e-34	0.305566	0.153	0.072	2.83639e-33	vehicle
SRP19	6.33745e-34	0.331827	0.487	0.348	3.59604e-33	vehicle
CIAO2B	7.66505e-34	0.284929	0.72	0.559	4.33193e-33	vehicle
MFF	1.40066e-33	0.333204	0.314	0.196	7.78085e-33	vehicle
UBC	1.67578e-33	0.291647	0.968	0.908	9.26055e-33	vehicle
KRT10	1.94162e-33	0.314713	0.347	0.221	1.07156e-32	vehicle
PYCR1	2.66706e-33	0.311136	0.352	0.228	1.4605e-32	vehicle
ENSG00000284707	1.09452e-32	0.323476	0.433	0.303	5.87212e-32	vehicle
NANS	2.63011e-32	0.355492	0.5	0.367	1.39166e-31	vehicle
EFEMP1	4.61799e-32	0.299129	0.128	0.055	2.4223e-31	vehicle
ATP6V0B	1.02402e-31	0.309579	0.62	0.478	5.29911e-31	vehicle
DOK5	1.40911e-31	0.27972	0.206	0.111	7.20383e-31	vehicle
SNHG19	2.54985e-31	0.252568	0.119	0.05	1.29419e-30	vehicle
COX4I1	3.11351e-31	0.224328	0.891	0.765	1.57273e-30	vehicle
GLT8D2	5.40057e-31	0.261368	0.141	0.065	2.70861e-30	vehicle
PENK	5.9008e-31	0.952755	0.398	0.295	2.95599e-30	vehicle
UQCRB	6.32965e-31	0.231113	0.91	0.781	3.15588e-30	vehicle
KRTCAP2	1.06585e-30	0.294028	0.726	0.596	5.28309e-30	vehicle
DAD1	1.62316e-30	0.288046	0.708	0.581	8.00795e-30	vehicle
SRSF3	2.91323e-30	0.271446	0.744	0.612	1.42728e-29	vehicle
FBLN5	3.60403e-30	0.28528	0.178	0.093	1.75961e-29	vehicle
PLIN2	3.63687e-30	0.341373	0.509	0.377	1.7736e-29	vehicle
SUB1	4.35018e-30	0.264432	0.857	0.748	2.11659e-29	vehicle
RBM3	5.32682e-30	0.269238	0.676	0.542	2.57991e-29	vehicle
GLRX	7.80941e-30	0.449965	0.423	0.308	3.76078e-29	vehicle
COX7A2L	1.30627e-29	0.269778	0.629	0.486	6.22683e-29	vehicle
METTL26	2.11862e-29	0.292038	0.412	0.286	9.99792e-29	vehicle
DYNLT1	2.20025e-29	0.265176	0.754	0.619	1.03716e-28	vehicle
RPS15	2.51953e-29	0.187382	0.992	0.936	1.18108e-28	vehicle
SRPRB	2.68069e-29	0.331424	0.367	0.25	1.25524e-28	vehicle
ATP5ME	2.97011e-29	0.235683	0.831	0.692	1.38769e-28	vehicle
SNHG31	4.77302e-29	0.288709	0.746	0.624	2.22269e-28	vehicle
RTRAF	6.3906e-29	0.27967	0.704	0.577	2.9701e-28	vehicle
DPM1	7.17979e-29	0.307214	0.496	0.363	3.31791e-28	vehicle
PFDN5	7.4336e-29	0.251965	0.837	0.702	3.42398e-28	vehicle
CSNK2B	1.78272e-28	0.26966	0.652	0.518	8.09683e-28	vehicle
MTHFD2	2.29891e-28	0.301643	0.548	0.42	1.03856e-27	vehicle
SRPX	3.53778e-28	0.271181	0.284	0.177	1.57802e-27	vehicle
RCN1	4.75761e-28	0.290387	0.522	0.4	2.11989e-27	vehicle
EIF3I	5.44005e-28	0.260081	0.67	0.538	2.42142e-27	vehicle
NGF	7.11701e-28	0.302544	0.485	0.357	3.15789e-27	vehicle
TIMM17A	2.40691e-27	0.284773	0.608	0.481	1.04497e-26	vehicle
DERL2	2.87667e-27	0.312734	0.415	0.298	1.24382e-26	vehicle
SUMO1	4.93909e-27	0.254358	0.631	0.491	2.11184e-26	vehicle
MFAP2	1.08666e-26	0.294554	0.359	0.246	4.59064e-26	vehicle
SPCS1	1.58104e-26	0.26089	0.619	0.486	6.63287e-26	vehicle
GPX4	3.15884e-26	0.256425	0.676	0.537	1.31608e-25	vehicle
LDHA	3.41875e-26	0.250953	0.853	0.772	1.42297e-25	vehicle
EIF5	3.5108e-26	0.282325	0.733	0.614	1.45984e-25	vehicle
TCEA1	3.98507e-26	0.277159	0.418	0.295	1.65057e-25	vehicle
ERP29	4.22701e-26	0.258413	0.549	0.42	1.74906e-25	vehicle
ANXA1	4.62323e-26	0.278823	0.922	0.856	1.90928e-25	vehicle
PLAC9	4.86756e-26	0.293102	0.284	0.185	2.00432e-25	vehicle
TRAPPC4	5.3434e-26	0.273406	0.436	0.317	2.19385e-25	vehicle
CHMP2A	6.05231e-26	0.255138	0.459	0.337	2.47292e-25	vehicle
SLC1A5	9.89064e-26	0.260755	0.673	0.546	4.00642e-25	vehicle
MECOM	1.32965e-25	0.224014	0.808	0.677	5.3451e-25	vehicle
ELOB	1.49213e-25	0.208023	0.906	0.795	5.98689e-25	vehicle
KDELR2	1.63531e-25	0.29458	0.597	0.473	6.55519e-25	vehicle
HM13	2.32235e-25	0.337852	0.695	0.587	9.23052e-25	vehicle
SNHG8	2.5975e-25	0.356478	0.564	0.445	1.03048e-24	vehicle
TMBIM6	2.87816e-25	0.192575	0.92	0.85	1.14075e-24	vehicle
UQCRQ	3.24764e-25	0.182554	0.902	0.765	1.28479e-24	vehicle
SNU13	3.48759e-25	0.232058	0.784	0.648	1.37586e-24	vehicle
PPIC	5.01931e-25	0.271964	0.308	0.205	1.97277e-24	vehicle
SGCG	5.76664e-25	0.240346	0.101	0.044	2.2602e-24	vehicle
ASNS	6.16994e-25	0.277523	0.355	0.245	2.41158e-24	vehicle
LGALS3	6.68238e-25	0.30677	0.653	0.528	2.60946e-24	vehicle
TGIF1	1.12627e-24	0.280969	0.359	0.248	4.36583e-24	vehicle
ENSG00000267686	1.23496e-24	0.253547	0.368	0.255	4.76534e-24	vehicle
TMED3	1.43117e-24	0.279366	0.412	0.297	5.50742e-24	vehicle
CNIH4	1.97342e-24	0.227849	0.581	0.442	7.5597e-24	vehicle
HDDC2	2.1245e-24	0.261996	0.394	0.278	8.13109e-24	vehicle
UQCR11	2.35142e-24	0.206648	0.873	0.748	8.97525e-24	vehicle
TMED10	2.96546e-24	0.274048	0.523	0.402	1.12783e-23	vehicle
PSG5	3.37122e-24	0.295614	0.149	0.078	1.27871e-23	vehicle
TNFAIP6	4.58382e-24	0.497358	0.277	0.186	1.72474e-23	vehicle
CD151	8.24743e-24	0.245072	0.679	0.556	3.08132e-23	vehicle
TMEM208	8.37955e-24	0.30226	0.463	0.352	3.12792e-23	vehicle
ATP5PF	8.7603e-24	0.204536	0.826	0.689	3.26429e-23	vehicle
ATP5MK	8.82923e-24	0.196581	0.848	0.713	3.28708e-23	vehicle
BBLN	1.05556e-23	0.252941	0.258	0.166	3.9126e-23	vehicle
SPON2	1.31974e-23	0.268668	0.185	0.107	4.87048e-23	vehicle
C11orf58	1.78216e-23	0.223736	0.696	0.569	6.53716e-23	vehicle
NPM1	2.45628e-23	0.184242	0.927	0.862	8.97878e-23	vehicle
SARAF	2.46902e-23	0.343455	0.345	0.246	9.01757e-23	vehicle
CISD2	3.93797e-23	0.289983	0.342	0.241	1.42596e-22	vehicle
RTL8A	4.30123e-23	0.272656	0.365	0.26	1.55086e-22	vehicle
RNF181	4.404e-23	0.234952	0.715	0.589	1.58521e-22	vehicle
NPM3	6.59866e-23	0.254924	0.43	0.319	2.35515e-22	vehicle
PSMD7	7.0446e-23	0.250155	0.588	0.47	2.50797e-22	vehicle
EIF3E	8.91867e-23	0.218276	0.659	0.529	3.16452e-22	vehicle
TRMT112	1.09087e-22	0.229762	0.812	0.689	3.85768e-22	vehicle
A1BG	1.32274e-22	0.225175	0.161	0.09	4.66598e-22	vehicle
GNG10	2.16999e-22	0.243994	0.429	0.317	7.60395e-22	vehicle
AIMP2	2.43995e-22	0.262432	0.487	0.374	8.53578e-22	vehicle
GTF2A2	2.58331e-22	0.2366	0.476	0.357	9.02241e-22	vehicle
TMX2	3.37459e-22	0.238487	0.398	0.287	1.16991e-21	vehicle
TIMM8B	4.74096e-22	0.238536	0.547	0.429	1.63291e-21	vehicle
ALDH1A3	4.89509e-22	0.233829	0.141	0.075	1.68463e-21	vehicle
COL3A1	9.31134e-22	0.360956	0.361	0.262	3.1684e-21	vehicle
SARS1	1.12802e-21	0.238902	0.569	0.455	3.823e-21	vehicle
MRFAP1	1.47074e-21	0.231359	0.647	0.529	4.94491e-21	vehicle
SSBP1	1.51851e-21	0.208959	0.713	0.595	5.10148e-21	vehicle
ATP5PB	1.66353e-21	0.219548	0.643	0.517	5.5798e-21	vehicle
C1orf122	1.71739e-21	0.255147	0.291	0.196	5.7559e-21	vehicle
SAP18	1.7841e-21	0.210776	0.726	0.593	5.97003e-21	vehicle
KIZ-AS1	2.10359e-21	0.224412	0.323	0.224	7.03356e-21	vehicle
SNHG25	2.4043e-21	0.265013	0.317	0.221	8.0137e-21	vehicle
DNAJB11	2.6659e-21	0.341724	0.352	0.259	8.87168e-21	vehicle
SFT2D1	3.35057e-21	0.230389	0.383	0.278	1.11152e-20	vehicle
BRK1	3.39144e-21	0.224109	0.577	0.46	1.12332e-20	vehicle
EMD	5.39478e-21	0.261184	0.462	0.354	1.77299e-20	vehicle
CCL2	6.05925e-21	0.571536	0.2	0.124	1.9806e-20	vehicle
CHMP1B	6.27447e-21	0.300934	0.237	0.154	2.04937e-20	vehicle
MED10	6.34081e-21	0.242111	0.439	0.332	2.06944e-20	vehicle
IER3IP1	7.64333e-21	0.206984	0.573	0.451	2.48879e-20	vehicle
ATRAID	8.82852e-21	0.230781	0.544	0.424	2.86149e-20	vehicle
CAMTA1	8.98116e-21	0.223787	0.39	0.283	2.90874e-20	vehicle
BET1	1.02459e-20	0.244931	0.331	0.236	3.3158e-20	vehicle
EDF1	1.34276e-20	0.213009	0.785	0.674	4.31909e-20	vehicle
PRMT1	2.11197e-20	0.228153	0.676	0.556	6.72178e-20	vehicle
EMC4	2.56921e-20	0.214969	0.639	0.518	8.13424e-20	vehicle
EMC7	4.80506e-20	0.226714	0.55	0.433	1.50777e-19	vehicle
RAB13	6.24152e-20	0.243581	0.507	0.399	1.9484e-19	vehicle
COX7C	6.31993e-20	0.203383	0.798	0.672	1.97143e-19	vehicle
COX5B	6.66622e-20	0.190134	0.752	0.628	2.07639e-19	vehicle
SMIM19	1.05097e-19	0.211211	0.165	0.098	3.24019e-19	vehicle
RCN3	1.16417e-19	0.216856	0.472	0.363	3.58655e-19	vehicle
MGST3	1.3937e-19	0.216507	0.68	0.568	4.26883e-19	vehicle
PPIA	1.5773e-19	0.155968	0.978	0.924	4.81377e-19	vehicle
CRELD2	1.74011e-19	0.279226	0.253	0.17	5.30301e-19	vehicle
SNRPD2	2.07282e-19	0.157244	0.934	0.835	6.31242e-19	vehicle
PHGDH	3.05863e-19	0.236541	0.499	0.389	9.21508e-19	vehicle
COMMD6	3.47524e-19	0.190762	0.749	0.616	1.04554e-18	vehicle
SNRPN	4.02454e-19	0.223649	0.337	0.241	1.20651e-18	vehicle
ATP5MJ	4.2386e-19	0.183539	0.745	0.618	1.26799e-18	vehicle
WDR83OS	4.8204e-19	0.190656	0.676	0.552	1.43696e-18	vehicle
LINC01641	5.06174e-19	0.217024	0.373	0.275	1.50572e-18	vehicle
ENSG00000236449	5.87305e-19	0.205022	0.645	0.526	1.73851e-18	vehicle
STRAP	6.13758e-19	0.235714	0.564	0.458	1.81427e-18	vehicle
NDRG1	6.39211e-19	0.22713	0.218	0.14	1.88819e-18	vehicle
MCRIP1	7.66104e-19	0.213719	0.291	0.202	2.25987e-18	vehicle
DAGLB	8.8558e-19	0.243798	0.583	0.479	2.60867e-18	vehicle
COPZ1	9.25826e-19	0.207173	0.457	0.348	2.71777e-18	vehicle
BUD31	9.95523e-19	0.205248	0.533	0.418	2.92034e-18	vehicle
TENT5A	1.0084e-18	0.247368	0.289	0.199	2.95606e-18	vehicle
NDUFAF2	1.26012e-18	0.212189	0.566	0.452	3.69141e-18	vehicle
HYOU1	1.40682e-18	0.231156	0.27	0.186	4.10693e-18	vehicle
CHCHD3	1.48234e-18	0.193327	0.649	0.541	4.32145e-18	vehicle
GABARAPL1	1.9628e-18	0.235321	0.164	0.099	5.69857e-18	vehicle
NDUFAF8	2.00672e-18	0.24014	0.331	0.242	5.81415e-18	vehicle
LINC01133	2.29452e-18	0.200151	0.12	0.065	6.63158e-18	vehicle
NUTF2	2.3118e-18	0.190527	0.63	0.514	6.67522e-18	vehicle
ARPC2	2.32284e-18	0.15802	0.811	0.709	6.69569e-18	vehicle
SLC25A3	2.35013e-18	0.215464	0.731	0.639	6.7674e-18	vehicle
SSB	2.73241e-18	0.224709	0.586	0.477	7.83369e-18	vehicle
UCHL1	2.765e-18	0.344782	0.533	0.447	7.91897e-18	vehicle
UQCRH	2.8744e-18	0.177765	0.81	0.677	8.22674e-18	vehicle
GRHPR	3.25778e-18	0.207714	0.334	0.241	9.30512e-18	vehicle
KDELR1	3.51995e-18	0.209615	0.61	0.503	1.00336e-17	vehicle
DSTN	3.54081e-18	0.174308	0.892	0.796	1.00863e-17	vehicle
NDUFB11	3.62792e-18	0.198019	0.578	0.459	1.03206e-17	vehicle
RNASE4	3.67535e-18	0.202589	0.118	0.064	1.04485e-17	vehicle
MDH2	3.69063e-18	0.180871	0.656	0.541	1.04849e-17	vehicle
COTL1	4.48564e-18	0.257698	0.626	0.534	1.26669e-17	vehicle
PLPP5	5.21599e-18	0.245469	0.276	0.193	1.46609e-17	vehicle
EIF3H	5.27141e-18	0.211304	0.631	0.516	1.48068e-17	vehicle
NOP10	5.69697e-18	0.169493	0.878	0.758	1.59916e-17	vehicle
RPS2	5.73422e-18	0.135806	0.988	0.928	1.60854e-17	vehicle
ERGIC3	6.11685e-18	0.228054	0.462	0.361	1.71361e-17	vehicle
ENSG00000263272	8.3604e-18	0.219676	0.506	0.402	2.32368e-17	vehicle
UXT	8.43227e-18	0.209	0.452	0.347	2.34211e-17	vehicle
COMT	1.02808e-17	0.204498	0.479	0.372	2.84251e-17	vehicle
PEPD	1.1442e-17	0.191521	0.203	0.13	3.15326e-17	vehicle
ZFAND2A	1.84669e-17	0.233949	0.283	0.201	5.04976e-17	vehicle
BAIAP2L1	2.26061e-17	0.197643	0.391	0.294	6.1538e-17	vehicle
ARPC5	3.29301e-17	0.195462	0.685	0.585	8.90122e-17	vehicle
ENO1	4.42937e-17	0.158961	0.976	0.955	1.19272e-16	vehicle
HSP90B1	4.51586e-17	0.417453	0.757	0.692	1.21369e-16	vehicle
C12orf75	5.90866e-17	0.190719	0.518	0.405	1.58e-16	vehicle
YIPF4	6.38607e-17	0.215041	0.253	0.175	1.70443e-16	vehicle
EIF3K	6.51634e-17	0.210122	0.622	0.517	1.73701e-16	vehicle
ENSG00000283103	6.99772e-17	0.151727	0.118	0.065	1.86181e-16	vehicle
CETN2	7.07481e-17	0.207138	0.393	0.294	1.88114e-16	vehicle
H3-3A	7.62566e-17	0.22008	0.588	0.483	2.02379e-16	vehicle
PLEKHA6	9.72808e-17	0.227371	0.28	0.198	2.57369e-16	vehicle
ACP1	1.05923e-16	0.19381	0.454	0.352	2.79358e-16	vehicle
MICOS10	1.45753e-16	0.180283	0.774	0.657	3.82027e-16	vehicle
UBL5	1.47488e-16	0.168421	0.793	0.682	3.86335e-16	vehicle
SDHD	1.56292e-16	0.202762	0.415	0.315	4.0889e-16	vehicle
SNHG9	1.63887e-16	0.20501	0.219	0.147	4.28495e-16	vehicle
PSMD8	1.66119e-16	0.18303	0.742	0.627	4.34064e-16	vehicle
PHPT1	2.29585e-16	0.181163	0.419	0.318	5.9695e-16	vehicle
UQCRC2	2.71649e-16	0.198005	0.371	0.28	7.04589e-16	vehicle
SMN1	2.99869e-16	0.183143	0.279	0.196	7.76834e-16	vehicle
SELENOM	3.44151e-16	0.196958	0.629	0.522	8.89916e-16	vehicle
AK6	3.86014e-16	0.20632	0.47	0.367	9.94521e-16	vehicle
COPE	5.06425e-16	0.203422	0.657	0.555	1.29921e-15	vehicle
SURF4	6.49269e-16	0.192374	0.573	0.471	1.65664e-15	vehicle
ENSG00000289316	7.00817e-16	0.184625	0.19	0.124	1.78601e-15	vehicle
COPS9	7.07524e-16	0.172261	0.736	0.626	1.80201e-15	vehicle
ERCC1	7.2017e-16	0.201332	0.423	0.326	1.83312e-15	vehicle
EEF1D	7.86972e-16	0.173443	0.849	0.748	2.00075e-15	vehicle
ORMDL1	8.19054e-16	0.216016	0.344	0.259	2.08107e-15	vehicle
ADH5	8.6829e-16	0.208987	0.453	0.356	2.19956e-15	vehicle
DGUOK	9.80555e-16	0.182655	0.511	0.405	2.47655e-15	vehicle
MRPL33	9.83305e-16	0.165617	0.564	0.454	2.48201e-15	vehicle
FST	1.30603e-15	0.270824	0.406	0.314	3.27513e-15	vehicle
NBDY	1.31122e-15	0.202638	0.312	0.231	3.28619e-15	vehicle
NOP16	1.44522e-15	0.235727	0.457	0.366	3.6092e-15	vehicle
FUNDC2	1.48817e-15	0.192513	0.24	0.167	3.70991e-15	vehicle
ATF5	1.54264e-15	0.249629	0.356	0.272	3.84118e-15	vehicle
ENSG00000235979	2.02643e-15	0.16053	0.752	0.638	5.01045e-15	vehicle
ATP6V1E1	2.09809e-15	0.196727	0.416	0.325	5.17851e-15	vehicle
SNHG16	2.12595e-15	0.184565	0.356	0.263	5.2351e-15	vehicle
EIF3M	2.2355e-15	0.167569	0.749	0.637	5.50166e-15	vehicle
RER1	2.36424e-15	0.194963	0.57	0.465	5.80164e-15	vehicle
TMSB10	2.82706e-15	0.123058	0.999	0.991	6.90933e-15	vehicle
YIPF3	2.91633e-15	0.188357	0.236	0.165	7.11517e-15	vehicle
PPP1R15A	2.91916e-15	0.216207	0.475	0.377	7.11798e-15	vehicle
RPS6KA2	3.49565e-15	0.163654	0.335	0.248	8.48458e-15	vehicle
CHAC1	4.14536e-15	0.164633	0.15	0.093	1.00385e-14	vehicle
TAGLN	4.40884e-15	0.43332	0.389	0.31	1.06704e-14	vehicle
C15orf61	4.58601e-15	0.17523	0.136	0.083	1.10866e-14	vehicle
TMEM179B	4.77622e-15	0.1857	0.316	0.234	1.15332e-14	vehicle
GORASP2	5.25091e-15	0.194361	0.287	0.209	1.2665e-14	vehicle
RFLNB	5.74422e-15	0.167178	0.23	0.156	1.38155e-14	vehicle
UFM1	6.73382e-15	0.212787	0.534	0.435	1.61589e-14	vehicle
ALKBH2	6.74902e-15	0.165275	0.146	0.09	1.61862e-14	vehicle
SQSTM1	8.2321e-15	0.346512	0.599	0.519	1.96429e-14	vehicle
GCSH	9.05863e-15	0.188084	0.268	0.192	2.15786e-14	vehicle
CCNH	9.95972e-15	0.171738	0.233	0.16	2.36453e-14	vehicle
PSMD9	1.109e-14	0.18171	0.533	0.431	2.6255e-14	vehicle
UBXN1	1.14393e-14	0.189092	0.344	0.26	2.70516e-14	vehicle
MAMDC4	1.28017e-14	0.189153	0.356	0.272	3.01893e-14	vehicle
RGS10	1.30108e-14	0.190436	0.377	0.287	3.06652e-14	vehicle
MMADHC	1.41726e-14	0.177634	0.503	0.402	3.33108e-14	vehicle
CAVIN3	1.61586e-14	0.251269	0.476	0.387	3.78316e-14	vehicle
EMP3	1.81733e-14	0.171256	0.765	0.671	4.24311e-14	vehicle
PCMT1	2.05809e-14	0.183704	0.524	0.422	4.79995e-14	vehicle
ATP5MC1	2.10139e-14	0.167402	0.617	0.503	4.89554e-14	vehicle
DDOST	2.24914e-14	0.193019	0.507	0.413	5.23109e-14	vehicle
PDIA4	2.33963e-14	0.428016	0.503	0.431	5.43857e-14	vehicle
LAMTOR1	2.43282e-14	0.174617	0.698	0.599	5.649e-14	vehicle
SSR1	2.5461e-14	0.187375	0.496	0.398	5.90555e-14	vehicle
NQO2	4.06497e-14	0.200159	0.209	0.145	9.35672e-14	vehicle
TRIB3	4.24312e-14	0.179395	0.235	0.165	9.76148e-14	vehicle
ILF2	4.31687e-14	0.191934	0.545	0.445	9.92576e-14	vehicle
RTL8C	4.42863e-14	0.198341	0.423	0.335	1.01772e-13	vehicle
PPP1R14B-AS1	5.83162e-14	0.187626	0.24	0.171	1.33002e-13	vehicle
SRP14	6.53137e-14	0.136917	0.897	0.788	1.48243e-13	vehicle
TRAM1	6.66033e-14	0.173736	0.339	0.254	1.51008e-13	vehicle
PSMB1	6.73078e-14	0.150824	0.873	0.765	1.52524e-13	vehicle
MYG1-AS1	6.74099e-14	0.162735	0.118	0.07	1.52673e-13	vehicle
NHP2	7.03176e-14	0.180208	0.667	0.573	1.59003e-13	vehicle
POLR2E	8.4009e-14	0.163342	0.659	0.549	1.89457e-13	vehicle
RSL1D1	8.51958e-14	0.185385	0.482	0.386	1.92031e-13	vehicle
MORF4L2	1.02979e-13	0.169262	0.686	0.595	2.31006e-13	vehicle
TAF9	1.26964e-13	0.170073	0.318	0.239	2.8301e-13	vehicle
TMCO1	1.44158e-13	0.197588	0.499	0.408	3.20158e-13	vehicle
TMEM14B	1.51918e-13	0.16933	0.483	0.391	3.36686e-13	vehicle
CNBP	1.52865e-13	0.174169	0.603	0.505	3.38396e-13	vehicle
GYPC	1.54457e-13	0.157744	0.156	0.1	3.41418e-13	vehicle
LPAR1	1.62588e-13	0.170474	0.14	0.087	3.58269e-13	vehicle
ALG2	1.83225e-13	0.179943	0.218	0.153	4.01861e-13	vehicle
PDCD6	1.94962e-13	0.173907	0.53	0.435	4.26719e-13	vehicle
NDUFC2	1.98152e-13	0.146733	0.73	0.616	4.33254e-13	vehicle
RNASEK	2.00542e-13	0.177441	0.418	0.334	4.38026e-13	vehicle
PRAF2	2.43062e-13	0.173599	0.311	0.233	5.27809e-13	vehicle
GNAL	2.4536e-13	0.231207	0.229	0.163	5.32075e-13	vehicle
WIPI1	3.03738e-13	0.170607	0.2	0.137	6.55981e-13	vehicle
SF3B6	3.16062e-13	0.146897	0.753	0.636	6.81901e-13	vehicle
ATP5F1C	3.21469e-13	0.161409	0.583	0.483	6.92861e-13	vehicle
NDUFA13	3.30118e-13	0.155067	0.757	0.658	7.10416e-13	vehicle
PRDX2	3.39242e-13	0.170385	0.227	0.16	7.2968e-13	vehicle
TM9SF1	3.61936e-13	0.159403	0.24	0.171	7.77703e-13	vehicle
CD55	3.75395e-13	0.164451	0.196	0.134	8.06213e-13	vehicle
RBM4	4.20178e-13	0.17373	0.442	0.353	8.9693e-13	vehicle
CD320	4.37883e-13	0.173305	0.237	0.169	9.34253e-13	vehicle
AKR1C1	4.39361e-13	0.349093	0.361	0.283	9.36935e-13	vehicle
ISCU	4.41793e-13	0.193984	0.367	0.286	9.40227e-13	vehicle
TCEAL9	4.44411e-13	0.209521	0.568	0.478	9.45322e-13	vehicle
SEC11C	4.53391e-13	0.268057	0.297	0.229	9.6394e-13	vehicle
GSTM3	4.61114e-13	0.176019	0.203	0.14	9.78393e-13	vehicle
PSPH	4.74074e-13	0.169187	0.185	0.125	1.00489e-12	vehicle
BUD23	4.90374e-13	0.16788	0.434	0.344	1.03892e-12	vehicle
STMP1	5.25041e-13	0.173417	0.447	0.355	1.11014e-12	vehicle
ATP5MG	5.29879e-13	0.127712	0.894	0.787	1.11981e-12	vehicle
GPNMB	5.39479e-13	0.146413	0.117	0.07	1.13896e-12	vehicle
SLC38A1	7.64416e-13	0.138963	0.263	0.188	1.60664e-12	vehicle
TIMM44	7.90817e-13	0.173519	0.406	0.317	1.6613e-12	vehicle
SLC39A7	8.47318e-13	0.19171	0.411	0.324	1.77647e-12	vehicle
SH3BGRL3	9.48071e-13	0.10059	0.954	0.852	1.97889e-12	vehicle
EEF2	1.04634e-12	0.140325	0.869	0.798	2.17864e-12	vehicle
LSM1	1.11979e-12	0.151834	0.426	0.335	2.32813e-12	vehicle
NARS1	1.24677e-12	0.15209	0.496	0.398	2.5896e-12	vehicle
TMEM14C	1.34821e-12	0.1663	0.498	0.407	2.79891e-12	vehicle
STC2	1.44112e-12	0.230805	0.444	0.369	2.98446e-12	vehicle
SHMT2	1.48361e-12	0.160028	0.51	0.42	3.06797e-12	vehicle
ATP5F1D	1.8052e-12	0.162977	0.424	0.34	3.71665e-12	vehicle
ANAPC16	1.86223e-12	0.182723	0.358	0.28	3.83219e-12	vehicle
TRIAP1	1.88892e-12	0.180718	0.227	0.164	3.88146e-12	vehicle
JAGN1	2.1266e-12	0.163488	0.213	0.151	4.36139e-12	vehicle
SERP1	2.26083e-12	0.219117	0.554	0.473	4.63218e-12	vehicle
ATP5F1B	2.87562e-12	0.134628	0.895	0.814	5.86343e-12	vehicle
LOX	3.03358e-12	0.163819	0.44	0.354	6.17957e-12	vehicle
ATG101	3.12834e-12	0.168982	0.251	0.184	6.36341e-12	vehicle
SNHG5	3.14208e-12	0.197517	0.592	0.499	6.3883e-12	vehicle
CDC123	3.37855e-12	0.175272	0.435	0.351	6.84838e-12	vehicle
CIB1	3.60818e-12	0.158945	0.491	0.397	7.29391e-12	vehicle
TMEM230	3.62691e-12	0.179057	0.442	0.354	7.32476e-12	vehicle
SNX6	3.95412e-12	0.167542	0.601	0.505	7.97418e-12	vehicle
EIF3L	4.34693e-12	0.144027	0.351	0.27	8.72892e-12	vehicle
ZNHIT1	4.37701e-12	0.154038	0.464	0.373	8.78515e-12	vehicle
ENSG00000275895	4.46757e-12	0.15855	0.518	0.426	8.96267e-12	vehicle
SAT1	4.70295e-12	0.218513	0.57	0.478	9.42594e-12	vehicle
SNRPB2	4.85216e-12	0.136663	0.631	0.537	9.70662e-12	vehicle
PTP4A1	5.57842e-12	0.179606	0.253	0.186	1.11332e-11	vehicle
MICOS13	6.03742e-12	0.143235	0.501	0.406	1.20152e-11	vehicle
FBXO25	6.26833e-12	0.157569	0.147	0.097	1.24572e-11	vehicle
DDT	7.46879e-12	0.145008	0.506	0.405	1.47529e-11	vehicle
RPS27L	7.63067e-12	0.134191	0.933	0.836	1.50515e-11	vehicle
ARL6IP5	8.58461e-12	0.172395	0.291	0.22	1.6886e-11	vehicle
ENSG00000258077	9.11524e-12	0.155256	0.185	0.128	1.79048e-11	vehicle
RPN1	9.63596e-12	0.203996	0.533	0.452	1.89013e-11	vehicle
TALDO1	9.72321e-12	0.133695	0.642	0.541	1.90636e-11	vehicle
GNL3	9.95558e-12	0.157516	0.43	0.341	1.95011e-11	vehicle
ERLEC1	1.09418e-11	0.182338	0.348	0.274	2.14033e-11	vehicle
TMEM222	1.10553e-11	0.140783	0.184	0.127	2.16152e-11	vehicle
SPTSSA	1.1521e-11	0.144355	0.232	0.168	2.2505e-11	vehicle
PEF1	1.26954e-11	0.146402	0.336	0.26	2.474e-11	vehicle
NUBP2	1.39588e-11	0.135055	0.222	0.161	2.7092e-11	vehicle
SMIM14	1.77673e-11	0.179673	0.279	0.212	3.43264e-11	vehicle
TRAPPC5	1.79834e-11	0.145573	0.467	0.379	3.47279e-11	vehicle
ALG3	1.80118e-11	0.153426	0.227	0.166	3.4767e-11	vehicle
SCAMP3	1.87353e-11	0.138961	0.249	0.183	3.60812e-11	vehicle
ENSG00000279738	2.04241e-11	0.160704	0.358	0.28	3.92621e-11	vehicle
FKBP1A	2.0585e-11	0.132567	0.805	0.713	3.95535e-11	vehicle
IGFBP4	2.08244e-11	0.189748	0.695	0.629	3.99953e-11	vehicle
ARF1	2.15303e-11	0.140999	0.815	0.725	4.13136e-11	vehicle
LMAN1	2.30218e-11	0.165013	0.553	0.47	4.40159e-11	vehicle
YIPF2	2.4678e-11	0.140782	0.144	0.096	4.71186e-11	vehicle
RTN3	2.53832e-11	0.147358	0.295	0.224	4.84215e-11	vehicle
TXNDC5	2.62528e-11	0.137704	0.473	0.375	5.00127e-11	vehicle
GADD45A	2.65894e-11	0.178862	0.382	0.303	5.06083e-11	vehicle
RAE1	2.67194e-11	0.174596	0.241	0.18	5.08329e-11	vehicle
TMED7	2.96255e-11	0.134236	0.293	0.221	5.621e-11	vehicle
HOOK2	2.9725e-11	0.153695	0.24	0.178	5.63735e-11	vehicle
ENSG00000223598	2.99414e-11	0.125852	0.189	0.132	5.67331e-11	vehicle
PCK2	3.26168e-11	0.142236	0.247	0.182	6.16646e-11	vehicle
ENSG00000257322	3.34727e-11	0.141571	0.591	0.496	6.32262e-11	vehicle
TXNL4A	3.99654e-11	0.15613	0.315	0.243	7.52216e-11	vehicle
CCDC90B	4.24149e-11	0.16543	0.299	0.232	7.97258e-11	vehicle
HCFC1R1	4.28892e-11	0.16687	0.28	0.214	8.05457e-11	vehicle
PFDN4	4.31114e-11	0.144566	0.636	0.544	8.0927e-11	vehicle
XBP1	5.45594e-11	0.152137	0.325	0.249	1.0174e-10	vehicle
TMEM243	5.65742e-11	0.123375	0.126	0.081	1.05451e-10	vehicle
TMEM128	5.88591e-11	0.142957	0.22	0.161	1.09469e-10	vehicle
EMC3	6.07895e-11	0.143901	0.355	0.278	1.1296e-10	vehicle
C1orf43	6.20336e-11	0.158954	0.47	0.384	1.1517e-10	vehicle
CDC26	6.26161e-11	0.142725	0.285	0.216	1.1615e-10	vehicle
PIGT	6.438e-11	0.132451	0.228	0.167	1.19317e-10	vehicle
MRPL2	6.89159e-11	0.153338	0.339	0.265	1.27612e-10	vehicle
MRPL55	8.4686e-11	0.137485	0.322	0.25	1.56131e-10	vehicle
ARPC3	8.69724e-11	0.127561	0.803	0.699	1.60137e-10	vehicle
ARMCX6	9.39557e-11	0.145715	0.149	0.101	1.72544e-10	vehicle
PINK1-AS	9.87601e-11	0.143037	0.317	0.245	1.81053e-10	vehicle
AKAP6	1.01121e-10	0.176831	0.15	0.101	1.85061e-10	vehicle
SSU72	1.06827e-10	0.141029	0.342	0.267	1.95418e-10	vehicle
CAPG	1.09001e-10	0.164603	0.314	0.248	1.99223e-10	vehicle
TIMM10	1.09195e-10	0.145766	0.345	0.271	1.99491e-10	vehicle
TMEM9	1.14603e-10	0.156402	0.247	0.186	2.09101e-10	vehicle
CHID1	1.28907e-10	0.126903	0.236	0.175	2.3429e-10	vehicle
WDR45	1.3002e-10	0.148715	0.215	0.157	2.36111e-10	vehicle
ATP6V1G1	1.31277e-10	0.137705	0.569	0.477	2.38291e-10	vehicle
POMP	1.36651e-10	0.10279	0.906	0.805	2.47833e-10	vehicle
ORMDL2	1.38902e-10	0.139401	0.288	0.222	2.51701e-10	vehicle
UTP11	1.47097e-10	0.134355	0.359	0.28	2.66094e-10	vehicle
NDUFA1	1.50237e-10	0.137134	0.721	0.623	2.71659e-10	vehicle
TXN	1.57796e-10	0.104437	0.996	0.954	2.85084e-10	vehicle
PGLS	1.62882e-10	0.157895	0.299	0.234	2.94021e-10	vehicle
LSM8	1.90761e-10	0.148183	0.41	0.335	3.43614e-10	vehicle
UTP3	1.92932e-10	0.147142	0.29	0.223	3.47375e-10	vehicle
NDUFAF3	2.00118e-10	0.148772	0.418	0.341	3.60161e-10	vehicle
SWI5	2.08849e-10	0.158055	0.299	0.233	3.75237e-10	vehicle
MRPL47	2.25544e-10	0.150927	0.533	0.444	4.05061e-10	vehicle
PSAP	2.44028e-10	0.103631	0.588	0.492	4.377e-10	vehicle
ENSG00000285043	2.44573e-10	0.128883	0.603	0.508	4.38491e-10	vehicle
DUSP14	2.51407e-10	0.156555	0.265	0.198	4.50172e-10	vehicle
HNRNPK	2.64789e-10	0.11345	0.809	0.735	4.73533e-10	vehicle
PRDX6	2.98432e-10	0.135194	0.689	0.596	5.31676e-10	vehicle
NDUFS4	3.00393e-10	0.136088	0.496	0.412	5.34719e-10	vehicle
KITLG	3.02345e-10	0.131708	0.208	0.15	5.37968e-10	vehicle
AVPI1	3.0709e-10	0.139759	0.128	0.085	5.4611e-10	vehicle
ARMC9	3.22337e-10	0.133059	0.497	0.41	5.71858e-10	vehicle
EGLN3	3.28643e-10	0.143463	0.219	0.161	5.82557e-10	vehicle
FIBP	3.30285e-10	0.141678	0.392	0.311	5.85223e-10	vehicle
BSG	3.63417e-10	0.136303	0.64	0.552	6.42315e-10	vehicle
NIFK	3.69599e-10	0.17019	0.352	0.281	6.52697e-10	vehicle
MAGI2-AS3	3.79305e-10	0.126674	0.165	0.115	6.68998e-10	vehicle
LAMTOR3	3.85606e-10	0.155302	0.226	0.169	6.79829e-10	vehicle
ATP5F1A	3.93615e-10	0.151985	0.682	0.6	6.93661e-10	vehicle
IL33	3.96761e-10	0.394946	0.152	0.106	6.98623e-10	vehicle
C19orf53	4.12303e-10	0.134965	0.657	0.559	7.24483e-10	vehicle
TTC1	4.17126e-10	0.145341	0.286	0.22	7.32349e-10	vehicle
PSMC4	4.18818e-10	0.137215	0.546	0.452	7.35016e-10	vehicle
RAN	4.31703e-10	0.127089	0.921	0.854	7.56687e-10	vehicle
SMIM26	4.45242e-10	0.138459	0.458	0.372	7.79449e-10	vehicle
PARK7	4.66898e-10	0.118684	0.754	0.659	8.16349e-10	vehicle
TXNDC17	4.71888e-10	0.144018	0.702	0.608	8.24733e-10	vehicle
MRPL9	4.95706e-10	0.132468	0.34	0.268	8.65288e-10	vehicle
TGFB1I1	5.39634e-10	0.147423	0.236	0.176	9.39643e-10	vehicle
ELOC	5.61188e-10	0.140963	0.718	0.623	9.75167e-10	vehicle
APMAP	5.96229e-10	0.120515	0.225	0.165	1.03436e-09	vehicle
ALDOA	6.4289e-10	0.12405	0.629	0.536	1.11348e-09	vehicle
DERL1	6.43231e-10	0.1519	0.239	0.181	1.11362e-09	vehicle
GPX1	6.58396e-10	0.120605	0.824	0.731	1.13894e-09	vehicle
HTRA1	6.67739e-10	0.137894	0.252	0.19	1.15463e-09	vehicle
ATP6V0E1	6.98761e-10	0.121334	0.754	0.66	1.20729e-09	vehicle
PAM16	7.48696e-10	0.126832	0.383	0.305	1.29251e-09	vehicle
SEC62	8.06746e-10	0.138847	0.607	0.52	1.39045e-09	vehicle
NDUFB2	8.12198e-10	0.12507	0.762	0.656	1.39928e-09	vehicle
P4HB	8.9293e-10	0.12957	0.791	0.717	1.53462e-09	vehicle
EIF3G	1.00058e-09	0.130399	0.499	0.417	1.71337e-09	vehicle
SEPHS2	1.03501e-09	0.12271	0.127	0.085	1.77018e-09	vehicle
DNAJC3	1.04949e-09	0.152159	0.239	0.179	1.7935e-09	vehicle
CD9	1.12633e-09	0.149236	0.441	0.363	1.92094e-09	vehicle
MRPL21	1.15111e-09	0.107109	0.34	0.267	1.9624e-09	vehicle
NDUFB9	1.16207e-09	0.134659	0.673	0.581	1.9787e-09	vehicle
MRPL54	1.24117e-09	0.148686	0.331	0.267	2.11084e-09	vehicle
GOLT1B	1.29945e-09	0.137375	0.328	0.257	2.20907e-09	vehicle
ID3	1.35321e-09	0.246077	0.825	0.818	2.29585e-09	vehicle
NBL1	1.37511e-09	0.12192	0.813	0.729	2.33206e-09	vehicle
UFC1	1.50406e-09	0.134985	0.25	0.19	2.54565e-09	vehicle
FKBP7	1.56632e-09	0.126016	0.125	0.084	2.64785e-09	vehicle
MYL12A	1.63034e-09	0.117311	0.892	0.824	2.75497e-09	vehicle
AUP1	1.65618e-09	0.135099	0.508	0.421	2.7953e-09	vehicle
PLD3	1.8117e-09	0.129181	0.201	0.147	3.04927e-09	vehicle
CCDC59	2.15312e-09	0.132587	0.337	0.268	3.60814e-09	vehicle
MRPS12	2.17196e-09	0.119095	0.446	0.364	3.63828e-09	vehicle
MRPS16	2.32407e-09	0.130551	0.479	0.398	3.88538e-09	vehicle
CYSTM1	2.43162e-09	0.152189	0.255	0.196	4.05558e-09	vehicle
LSM7	2.62123e-09	0.127008	0.666	0.576	4.36494e-09	vehicle
CSTB	2.62741e-09	0.121463	0.711	0.605	4.37351e-09	vehicle
UBE2I	2.65617e-09	0.127005	0.562	0.475	4.41964e-09	vehicle
PSMA3	2.69877e-09	0.11458	0.596	0.502	4.487e-09	vehicle
OSER1	2.74036e-09	0.141234	0.18	0.131	4.55078e-09	vehicle
TFG	2.82981e-09	0.135544	0.34	0.272	4.69748e-09	vehicle
PYURF	3.01438e-09	0.108168	0.185	0.134	4.99603e-09	vehicle
MPV17L2	3.02998e-09	0.133638	0.111	0.072	5.01992e-09	vehicle
CNPY2	3.15025e-09	0.118314	0.55	0.465	5.21306e-09	vehicle
TRAPPC3	3.16838e-09	0.124721	0.45	0.372	5.24101e-09	vehicle
ATP5PO	3.48962e-09	0.117681	0.656	0.56	5.75889e-09	vehicle
ARFIP2	3.50869e-09	0.111436	0.145	0.101	5.78812e-09	vehicle
AKR1A1	3.82684e-09	0.137191	0.252	0.193	6.30066e-09	vehicle
PCNP	4.28788e-09	0.133542	0.376	0.305	7.03239e-09	vehicle
KXD1	4.55564e-09	0.12505	0.386	0.313	7.45421e-09	vehicle
PTRHD1	4.72911e-09	0.119341	0.177	0.128	7.72908e-09	vehicle
BTG1	4.86216e-09	0.149278	0.359	0.291	7.93122e-09	vehicle
YIPF6	4.89646e-09	0.140157	0.239	0.183	7.98409e-09	vehicle
MPG	4.92554e-09	0.116791	0.51	0.428	8.02843e-09	vehicle
YIF1B	4.9374e-09	0.144024	0.25	0.193	8.04465e-09	vehicle
PRRX2	5.0177e-09	0.142977	0.327	0.26	8.17235e-09	vehicle
CAT	5.09675e-09	0.125796	0.144	0.1	8.29471e-09	vehicle
ESD	5.12758e-09	0.114994	0.4	0.324	8.34167e-09	vehicle
C17orf49	5.4164e-09	0.133625	0.442	0.366	8.80816e-09	vehicle
MYL12B	5.4289e-09	0.103012	0.9	0.795	8.8251e-09	vehicle
MSC	5.61157e-09	0.169642	0.249	0.193	9.11154e-09	vehicle
MAP1LC3B2	5.78339e-09	0.130905	0.216	0.162	9.38332e-09	vehicle
SAR1B	5.79807e-09	0.118951	0.276	0.214	9.40354e-09	vehicle
AKR1B1	5.96288e-09	0.144211	0.587	0.508	9.66712e-09	vehicle
PLRG1	6.20184e-09	0.104438	0.222	0.167	1.00392e-08	vehicle
CTSB	6.81524e-09	0.143092	0.708	0.63	1.10152e-08	vehicle
POLR2C	6.90732e-09	0.128942	0.307	0.242	1.11598e-08	vehicle
PTGS1	6.97989e-09	0.114636	0.383	0.309	1.12684e-08	vehicle
BCAS2	7.2793e-09	0.140475	0.3	0.239	1.17339e-08	vehicle
POLR2K	7.48949e-09	0.126222	0.387	0.315	1.20681e-08	vehicle
LMAN2	7.85456e-09	0.151346	0.675	0.595	1.26228e-08	vehicle
TPI1	7.88702e-09	0.116449	0.895	0.832	1.26701e-08	vehicle
CALR	8.33018e-09	0.221418	0.761	0.71	1.33617e-08	vehicle
TM4SF1	8.48209e-09	0.304435	0.176	0.13	1.36003e-08	vehicle
PRKRA	8.57289e-09	0.120352	0.154	0.11	1.37393e-08	vehicle
SNUPN	8.57532e-09	0.103275	0.116	0.078	1.37393e-08	vehicle
DTD1	8.60436e-09	0.125058	0.348	0.281	1.37807e-08	vehicle
ZNHIT3	8.62917e-09	0.137712	0.275	0.217	1.38152e-08	vehicle
MRPL18	9.60707e-09	0.13023	0.492	0.416	1.53228e-08	vehicle
NDUFB6	9.84499e-09	0.11793	0.534	0.452	1.56786e-08	vehicle
PSMA7	9.98689e-09	0.100971	0.927	0.851	1.58927e-08	vehicle
TCEAL3	1.01139e-08	0.114719	0.131	0.09	1.60887e-08	vehicle
POLR2F	1.03983e-08	0.118598	0.674	0.584	1.6535e-08	vehicle
SCAMP2	1.05493e-08	0.11813	0.218	0.163	1.67624e-08	vehicle
MLF2	1.06635e-08	0.123557	0.491	0.414	1.69376e-08	vehicle
ZMAT2	1.07885e-08	0.124175	0.289	0.227	1.71232e-08	vehicle
EXOSC1	1.09824e-08	0.130425	0.294	0.233	1.7406e-08	vehicle
SAT2	1.11684e-08	0.112116	0.179	0.131	1.76864e-08	vehicle
SMN2	1.17891e-08	0.119753	0.245	0.187	1.86485e-08	vehicle
PTRH2	1.24166e-08	0.113757	0.248	0.191	1.96264e-08	vehicle
SELENOH	1.25207e-08	0.113413	0.538	0.451	1.97836e-08	vehicle
ASB1	1.29264e-08	0.116719	0.172	0.125	2.04094e-08	vehicle
REEP5	1.30575e-08	0.149972	0.565	0.482	2.06087e-08	vehicle
RPL22L1	1.3187e-08	0.132455	0.653	0.565	2.08053e-08	vehicle
TULP3	1.435e-08	0.107965	0.223	0.169	2.26234e-08	vehicle
MAGEH1	1.4715e-08	0.127214	0.141	0.1	2.31815e-08	vehicle
COQ10B	1.51481e-08	0.125075	0.162	0.117	2.38549e-08	vehicle
EMC6	1.516e-08	0.112231	0.479	0.394	2.38647e-08	vehicle
PEMT	1.61478e-08	0.106406	0.132	0.091	2.53444e-08	vehicle
HYPK	1.65087e-08	0.112134	0.564	0.477	2.59011e-08	vehicle
BAG2	1.75225e-08	0.137216	0.205	0.155	2.74613e-08	vehicle
POLR2L	1.92413e-08	0.12965	0.889	0.835	3.00326e-08	vehicle
MED28	1.92649e-08	0.143012	0.233	0.181	3.00584e-08	vehicle
NAGK	1.93507e-08	0.127718	0.376	0.307	3.01811e-08	vehicle
IDH2	1.94483e-08	0.105595	0.122	0.083	3.03222e-08	vehicle
PSMA5	1.97141e-08	0.131474	0.616	0.525	3.07252e-08	vehicle
CNIH1	2.00978e-08	0.135595	0.36	0.296	3.13117e-08	vehicle
APEX1	2.14565e-08	0.132002	0.496	0.424	3.33671e-08	vehicle
BTF3L4	2.15217e-08	0.107782	0.345	0.276	3.34563e-08	vehicle
LARP6	2.2145e-08	0.12221	0.249	0.193	3.43873e-08	vehicle
LRPAP1	2.2407e-08	0.117217	0.412	0.341	3.47813e-08	vehicle
PDIA6	2.25902e-08	0.26197	0.765	0.721	3.50529e-08	vehicle
YBX1	2.4607e-08	0.10616	0.85	0.762	3.81264e-08	vehicle
TAF1D	2.48169e-08	0.160984	0.49	0.409	3.84376e-08	vehicle
HEBP1	2.55225e-08	0.114942	0.186	0.138	3.9516e-08	vehicle
DDX10	2.56954e-08	0.133423	0.161	0.116	3.97691e-08	vehicle
ZSWIM7	2.58688e-08	0.109531	0.125	0.086	4.00082e-08	vehicle
HDLBP	2.63762e-08	0.111296	0.502	0.424	4.07632e-08	vehicle
CLEC3B	2.76997e-08	0.140651	0.172	0.127	4.27774e-08	vehicle
FAM216A	2.8464e-08	0.134592	0.162	0.118	4.39097e-08	vehicle
BCAS4	2.99273e-08	0.104751	0.122	0.083	4.60999e-08	vehicle
GNAS	3.14183e-08	0.106256	0.6	0.514	4.83262e-08	vehicle
CCDC167	3.22695e-08	0.111386	0.159	0.115	4.95814e-08	vehicle
NDUFB8	3.29262e-08	0.104003	0.629	0.53	5.04987e-08	vehicle
MRPL24	3.38192e-08	0.120296	0.531	0.451	5.18308e-08	vehicle
DPAGT1	3.46712e-08	0.112625	0.207	0.158	5.30982e-08	vehicle
BLOC1S2	3.4986e-08	0.136362	0.303	0.243	5.35221e-08	vehicle
DNAJC19	3.50616e-08	0.127118	0.317	0.254	5.36185e-08	vehicle
UQCC2	3.54795e-08	0.124328	0.367	0.301	5.4238e-08	vehicle
PDIA3	3.61721e-08	0.269053	0.852	0.823	5.52567e-08	vehicle
SNX2	3.6421e-08	0.128209	0.177	0.132	5.56169e-08	vehicle
TOMM6	3.81213e-08	0.110154	0.631	0.538	5.81714e-08	vehicle
ALG1	3.84998e-08	0.102489	0.153	0.11	5.87278e-08	vehicle
VAPA	3.97128e-08	0.114529	0.491	0.413	6.05127e-08	vehicle
IMP3	4.07675e-08	0.104933	0.25	0.194	6.20751e-08	vehicle
PPDPF	4.32661e-08	0.104898	0.751	0.654	6.56922e-08	vehicle
TMEM167A	4.40601e-08	0.118313	0.554	0.477	6.68482e-08	vehicle
HNRNPC	4.41585e-08	0.129833	0.762	0.678	6.69735e-08	vehicle
TSN	4.75092e-08	0.102113	0.228	0.174	7.18751e-08	vehicle
RPS19BP1	4.79022e-08	0.112694	0.465	0.39	7.23921e-08	vehicle
LITAF	4.83378e-08	0.175634	0.179	0.135	7.30242e-08	vehicle
LAMTOR2	4.95859e-08	0.114708	0.48	0.405	7.48563e-08	vehicle
NDUFS8	5.29785e-08	0.113035	0.505	0.429	7.99209e-08	vehicle
MYG1	5.42583e-08	0.136397	0.239	0.189	8.17932e-08	vehicle
ETFA	5.58264e-08	0.121103	0.476	0.401	8.40883e-08	vehicle
GGPS1	5.8059e-08	0.104082	0.118	0.081	8.73672e-08	vehicle
RABGGTB	5.93857e-08	0.112139	0.262	0.205	8.92366e-08	vehicle
EEF1E1	5.9794e-08	0.12269	0.38	0.313	8.98184e-08	vehicle
CERCAM	6.25483e-08	0.105434	0.161	0.117	9.38225e-08	vehicle
U2AF1	6.35576e-08	0.114683	0.535	0.458	9.52014e-08	vehicle
SMDT1	6.48194e-08	0.126211	0.14	0.101	9.70228e-08	vehicle
DAP	6.53083e-08	0.113905	0.336	0.271	9.77201e-08	vehicle
CBWD5	6.62806e-08	0.101273	0.208	0.157	9.91399e-08	vehicle
LRRC59	6.71637e-08	0.119553	0.579	0.502	1.0039e-07	vehicle
CBR1	6.76047e-08	0.123963	0.555	0.474	1.01013e-07	vehicle
AKR1C2	6.84962e-08	0.162605	0.153	0.113	1.02237e-07	vehicle
KLHDC3	7.29009e-08	0.103409	0.135	0.095	1.08697e-07	vehicle
RHBDD2	7.46664e-08	0.106079	0.103	0.069	1.11172e-07	vehicle
GFUS	7.90351e-08	0.117386	0.138	0.099	1.17347e-07	vehicle
VPS25	8.22128e-08	0.114143	0.31	0.249	1.21894e-07	vehicle
TFB2M	8.58799e-08	0.124253	0.17	0.126	1.27108e-07	vehicle
BNIP3L	9.2097e-08	0.130396	0.294	0.238	1.3593e-07	vehicle
PRELID3B	1.01582e-07	0.10405	0.247	0.193	1.49564e-07	vehicle
ISOC2	1.04891e-07	0.133885	0.294	0.239	1.54222e-07	vehicle
MRPS36	1.05204e-07	0.108244	0.356	0.294	1.54628e-07	vehicle
RABEPK	1.14739e-07	0.110946	0.228	0.176	1.68292e-07	vehicle
POLD2	1.15551e-07	0.10917	0.326	0.264	1.69424e-07	vehicle
MRPL3	1.26303e-07	0.107631	0.491	0.411	1.84422e-07	vehicle
CYB561	1.33263e-07	0.126027	0.106	0.073	1.94317e-07	vehicle
ENSG00000268458	1.33797e-07	0.114461	0.144	0.105	1.95029e-07	vehicle
ENSG00000285976	1.34372e-07	0.123315	0.252	0.2	1.95799e-07	vehicle
TCEAL8	1.36861e-07	0.11055	0.456	0.388	1.99221e-07	vehicle
SYF2	1.39603e-07	0.121029	0.329	0.27	2.03073e-07	vehicle
TIMM13	1.42678e-07	0.111476	0.608	0.535	2.07403e-07	vehicle
COX11	1.43302e-07	0.121431	0.141	0.102	2.08167e-07	vehicle
C1QBP	1.46226e-07	0.119887	0.583	0.51	2.12342e-07	vehicle
SLC35F1	1.49966e-07	0.104917	0.335	0.271	2.17623e-07	vehicle
MED8	1.52987e-07	0.119563	0.353	0.288	2.21931e-07	vehicle
EIF6	1.61189e-07	0.101407	0.551	0.468	2.33349e-07	vehicle
TPD52L2	1.64238e-07	0.119086	0.334	0.274	2.37682e-07	vehicle
HIGD2A	1.68189e-07	0.107112	0.238	0.187	2.43151e-07	vehicle
PPA2	1.7455e-07	0.121693	0.311	0.253	2.52174e-07	vehicle
G6PD	1.85218e-07	0.124384	0.259	0.208	2.66676e-07	vehicle
NRBF2	1.85962e-07	0.125868	0.197	0.152	2.67565e-07	vehicle
ZC3H15	1.90092e-07	0.118331	0.432	0.361	2.73136e-07	vehicle
SYVN1	1.98644e-07	0.131516	0.142	0.104	2.84941e-07	vehicle
BANF1	1.99452e-07	0.104033	0.694	0.605	2.86003e-07	vehicle
GTF2H5	2.05765e-07	0.127186	0.39	0.326	2.94755e-07	vehicle
NME1	2.07377e-07	0.131323	0.622	0.553	2.96863e-07	vehicle
STX5	2.10228e-07	0.121597	0.186	0.142	3.00844e-07	vehicle
DDX18	2.14717e-07	0.100127	0.484	0.409	3.0706e-07	vehicle
ALKBH7	2.19759e-07	0.133836	0.193	0.149	3.14057e-07	vehicle
ZSCAN16-AS1	2.35976e-07	0.106514	0.103	0.07	3.36212e-07	vehicle
BEX3	2.45493e-07	0.118815	0.632	0.554	3.49536e-07	vehicle
SERINC1	2.49414e-07	0.114934	0.254	0.2	3.54881e-07	vehicle
SMIM7	2.53711e-07	0.104216	0.289	0.232	3.60873e-07	vehicle
SNX17	2.57061e-07	0.103169	0.271	0.215	3.65515e-07	vehicle
TBCA	2.5734e-07	0.102587	0.736	0.635	3.65789e-07	vehicle
FRG1	2.58184e-07	0.112748	0.442	0.375	3.66865e-07	vehicle
TMBIM4	2.67835e-07	0.119118	0.297	0.243	3.80196e-07	vehicle
NDUFA4	2.68406e-07	0.10057	0.799	0.712	3.8088e-07	vehicle
SERTAD1	2.71722e-07	0.149028	0.272	0.22	3.85326e-07	vehicle
FKBP2	2.96426e-07	0.130274	0.26	0.211	4.19375e-07	vehicle
VDAC2	3.06405e-07	0.11065	0.608	0.53	4.3306e-07	vehicle
MRPS33	3.1084e-07	0.124312	0.3	0.243	4.39181e-07	vehicle
MAMDC2	3.15581e-07	0.112379	0.151	0.111	4.45731e-07	vehicle
MIR4458HG	3.18762e-07	0.131391	0.126	0.091	4.50073e-07	vehicle
MPC1	3.1963e-07	0.102964	0.151	0.111	4.51149e-07	vehicle
TATDN1	3.40317e-07	0.116876	0.237	0.187	4.79229e-07	vehicle
NDUFV2	3.54412e-07	0.113614	0.555	0.477	4.98083e-07	vehicle
RHEB	4.17915e-07	0.11964	0.435	0.369	5.85385e-07	vehicle
ANAPC13	4.36758e-07	0.123711	0.297	0.241	6.11172e-07	vehicle
CRIPT	4.85327e-07	0.125109	0.26	0.211	6.77044e-07	vehicle
GLRX3	4.93027e-07	0.113041	0.465	0.398	6.87412e-07	vehicle
IFT20	4.99066e-07	0.111169	0.319	0.264	6.95603e-07	vehicle
CCDC124	5.18673e-07	0.109024	0.367	0.303	7.22456e-07	vehicle
FSCN3	5.31301e-07	0.110524	0.221	0.174	7.39316e-07	vehicle
CSKMT	5.50309e-07	0.102167	0.183	0.14	7.6476e-07	vehicle
MTHFS	5.64855e-07	0.101889	0.166	0.126	7.84459e-07	vehicle
TMEM256	6.28558e-07	0.114776	0.34	0.281	8.70074e-07	vehicle
MORN2	6.43297e-07	0.13234	0.166	0.128	8.89895e-07	vehicle
IFT43	6.48018e-07	0.1158	0.257	0.208	8.9584e-07	vehicle
SUPT4H1	6.80527e-07	0.111951	0.347	0.288	9.39329e-07	vehicle
RHOA	7.09108e-07	0.103943	0.839	0.763	9.76465e-07	vehicle
RNASEH1	7.17208e-07	0.11165	0.28	0.226	9.87297e-07	vehicle
DKK1	7.37602e-07	0.242086	0.47	0.415	1.01405e-06	vehicle
ARMCX3	7.40988e-07	0.116884	0.168	0.126	1.01838e-06	vehicle
RNPS1	7.64859e-07	0.11094	0.47	0.406	1.05016e-06	vehicle
IDH3G	8.03707e-07	0.107951	0.207	0.162	1.10211e-06	vehicle
ENSG00000286264	1.02293e-06	0.130129	0.273	0.223	1.39186e-06	vehicle
CNOT7	1.04732e-06	0.100189	0.325	0.264	1.42412e-06	vehicle
CLU	1.05434e-06	0.139876	0.473	0.409	1.43275e-06	vehicle
COX5A	1.10733e-06	0.106196	0.593	0.525	1.50332e-06	vehicle
GABARAPL2	1.18455e-06	0.108547	0.314	0.261	1.60352e-06	vehicle
TDP2	1.32449e-06	0.132283	0.232	0.185	1.78723e-06	vehicle
CWC15	1.34825e-06	0.102597	0.402	0.34	1.8164e-06	vehicle
WDR61	1.40272e-06	0.116692	0.199	0.157	1.88799e-06	vehicle
CDK7	1.65995e-06	0.108955	0.275	0.226	2.22641e-06	vehicle
UBE2E1	1.66497e-06	0.103388	0.35	0.29	2.23244e-06	vehicle
POLR1D	1.73626e-06	0.104338	0.315	0.26	2.32656e-06	vehicle
TIPRL	1.87072e-06	0.11983	0.265	0.215	2.50198e-06	vehicle
ZFPL1	2.21078e-06	0.119429	0.217	0.174	2.94099e-06	vehicle
MAGOH	2.2671e-06	0.105472	0.513	0.441	3.01023e-06	vehicle
AK2	2.70257e-06	0.1094	0.414	0.354	3.57387e-06	vehicle
PGK1	2.96241e-06	0.106514	0.578	0.512	3.90285e-06	vehicle
MCRS1	3.03339e-06	0.108155	0.206	0.164	3.99264e-06	vehicle
CDK4	3.15362e-06	0.109067	0.337	0.283	4.14573e-06	vehicle
ATF3	3.16448e-06	0.147219	0.132	0.098	4.15872e-06	vehicle
UAP1	3.33562e-06	0.100271	0.514	0.446	4.3782e-06	vehicle
GEM	4.06248e-06	0.231415	0.156	0.121	5.29937e-06	vehicle
PCID2	4.44887e-06	0.132471	0.216	0.174	5.79092e-06	vehicle
PHB	4.7207e-06	0.104633	0.573	0.505	6.12968e-06	vehicle
PSMC2	4.90843e-06	0.1003	0.437	0.372	6.36952e-06	vehicle
AARS1	5.18177e-06	0.1038	0.369	0.315	6.71988e-06	vehicle
PSENEN	6.77508e-06	0.103296	0.26	0.214	8.74091e-06	vehicle
TIMM23	8.31204e-06	0.105101	0.331	0.279	1.06459e-05	vehicle
DUSP10	9.82235e-06	0.134317	0.14	0.107	1.25273e-05	vehicle
ZNF622	1.19318e-05	0.11065	0.193	0.155	1.51083e-05	vehicle
HMOX1	1.33317e-05	0.239351	0.765	0.721	1.68206e-05	vehicle
STOML2	1.36651e-05	0.105702	0.601	0.528	1.7231e-05	vehicle
PCOLCE2	1.80591e-05	0.103191	0.179	0.142	2.25432e-05	vehicle
SERPINE2	1.85759e-05	0.193338	0.539	0.486	2.31679e-05	vehicle
DYRK4	2.18216e-05	0.122435	0.187	0.152	2.70011e-05	vehicle
GIHCG	2.31058e-05	0.109738	0.135	0.105	2.85317e-05	vehicle
FGF7	3.29415e-05	0.11515	0.182	0.145	4.02778e-05	vehicle
POR	3.70036e-05	0.103385	0.161	0.127	4.50234e-05	vehicle
MEDAG	4.8368e-05	0.111944	0.104	0.077	5.8331e-05	vehicle
CTHRC1	6.69504e-05	0.124135	0.436	0.384	8.00567e-05	vehicle
TUBB2A	0.000261554	0.143928	0.228	0.193	0.000298505	vehicle
CREB5	0.000411709	0.106517	0.102	0.078	0.000462763	vehicle
TPM2	0.000522583	0.14886	0.839	0.832	0.000584591	vehicle
CXCL8	0	3.69068	0.752	0.109	0	TNFa
CXCL5	0	2.13256	0.622	0.147	0	TNFa
STOX1	0	0.87693	0.22	0.001	0	TNFa
CXCL3	9.34113e-284	2.36457	0.733	0.275	1.64754e-281	TNFa
CSF3	2.50924e-256	1.21187	0.214	0.01	3.66263e-254	TNFa
CXCL1	2.21205e-218	2.57574	0.673	0.281	2.40092e-216	TNFa
IL6	5.60145e-196	2.03926	0.662	0.275	4.08809e-194	TNFa
CXCL6	4.92246e-191	1.96274	0.511	0.162	3.41586e-189	TNFa
MT1G	1.23157e-120	1.69713	0.158	0.019	3.67128e-119	TNFa
FTH1	3.93347e-117	0.874936	0.999	0.997	1.08826e-115	TNFa
MMP1	1.90077e-115	1.548	0.638	0.338	5.19095e-114	TNFa
MMP3	3.60968e-113	1.83612	0.531	0.235	9.26047e-112	TNFa
SOD2	4.83069e-109	1.21943	0.646	0.365	1.18886e-107	TNFa
AKR1B1	1.50051e-105	0.978556	0.748	0.502	3.47085e-104	TNFa
CXCL2	6.6993e-100	1.42081	0.383	0.141	1.41085e-98	TNFa
SNHG31	4.91126e-65	0.629148	0.793	0.646	6.06104e-64	TNFa
IER3	2.59856e-63	0.809201	0.602	0.39	3.08981e-62	TNFa
SCG5	1.9359e-58	0.755949	0.256	0.097	2.11202e-57	TNFa
SAT1	1.88891e-55	0.774275	0.667	0.485	1.96456e-54	TNFa
UAP1	1.38067e-45	0.617108	0.62	0.446	1.12608e-44	TNFa
FGF2	1.46001e-42	0.593314	0.576	0.39	1.09191e-41	TNFa
CYCS	1.71767e-42	0.513531	0.821	0.745	1.28234e-41	TNFa
MT1X	5.52722e-42	0.946597	0.516	0.346	4.06193e-41	TNFa
FAM177B	3.20953e-41	0.543847	0.197	0.077	2.31447e-40	TNFa
TAGLN	1.26938e-38	0.662254	0.493	0.313	8.44856e-38	TNFa
CCL2	2.9196e-38	0.915996	0.27	0.131	1.91015e-37	TNFa
SELENOS	1.04707e-36	0.677296	0.613	0.477	6.50841e-36	TNFa
NAMPT	2.04552e-36	0.696432	0.387	0.235	1.26589e-35	TNFa
SEC61G	1.92487e-35	0.37521	0.939	0.886	1.15574e-34	TNFa
MT2A	3.54588e-35	0.539744	0.999	0.995	2.1081e-34	TNFa
MANF	9.01535e-32	0.64748	0.489	0.338	4.6882e-31	TNFa
EIF5	1.3735e-30	0.443755	0.752	0.639	6.79211e-30	TNFa
RPL36AL	1.62823e-29	0.362941	0.875	0.831	7.71815e-29	TNFa
CALM2	2.41622e-29	0.395853	0.945	0.941	1.13517e-28	TNFa
CLIC1	7.73753e-28	0.358399	0.885	0.823	3.42246e-27	TNFa
DRAM1	2.30299e-26	0.423439	0.179	0.082	9.64251e-26	TNFa
TMED9	9.38841e-26	0.445219	0.779	0.712	3.80662e-25	TNFa
H3-3B	1.32618e-25	0.296255	0.94	0.913	5.33623e-25	TNFa
SELENOK	2.17608e-25	0.648284	0.579	0.479	8.65728e-25	TNFa
SLC39A14	2.41301e-25	0.473296	0.374	0.244	9.58187e-25	TNFa
MAP1LC3B2	3.5416e-25	0.438432	0.284	0.164	1.39457e-24	TNFa
PID1	8.94607e-25	0.463859	0.211	0.108	3.47419e-24	TNFa
MYL6	1.40541e-24	0.395036	0.931	0.9	5.41319e-24	TNFa
UGCG	3.96616e-24	0.394515	0.242	0.13	1.49766e-23	TNFa
RCAN1	4.01387e-24	0.455895	0.44	0.303	1.51432e-23	TNFa
ENSG00000285016	6.20293e-24	0.469014	0.517	0.389	2.32569e-23	TNFa
TIMM17A	8.45486e-24	0.413474	0.622	0.509	3.15325e-23	TNFa
C12orf75	1.12659e-23	0.448713	0.544	0.427	4.16859e-23	TNFa
ENSG00000250038	3.50537e-23	0.316623	0.136	0.057	1.27257e-22	TNFa
EIF4A1	1.80623e-22	0.233965	0.982	0.976	6.35031e-22	TNFa
SELENOM	2.62799e-22	0.437964	0.641	0.545	9.17087e-22	TNFa
HERPUD1	6.42698e-22	0.622136	0.491	0.384	2.20108e-21	TNFa
PTX3	7.05208e-22	0.660335	0.255	0.148	2.40932e-21	TNFa
CSRP1	1.62765e-21	0.449434	0.507	0.391	5.46378e-21	TNFa
RPL15	4.20868e-21	0.2299	0.98	0.948	1.38641e-20	TNFa
PPIF	4.70333e-21	0.46314	0.349	0.238	1.54815e-20	TNFa
UFM1	1.90642e-20	0.402936	0.561	0.454	6.09507e-20	TNFa
DDX21	2.06182e-20	0.419172	0.648	0.558	6.57702e-20	TNFa
TFRC	2.18646e-20	0.363965	0.274	0.167	6.94842e-20	TNFa
CDK2AP2	2.93757e-20	0.454011	0.356	0.243	9.28658e-20	TNFa
SDF2L1	4.82848e-20	0.524032	0.391	0.279	1.514e-19	TNFa
RALA	8.54187e-20	0.369474	0.765	0.7	2.65086e-19	TNFa
RBM8A	8.65467e-20	0.332995	0.754	0.668	2.6839e-19	TNFa
SSR2	3.45552e-19	0.36965	0.703	0.618	1.04034e-18	TNFa
PSG5	3.62447e-19	0.411468	0.175	0.091	1.08888e-18	TNFa
MGLL	4.34889e-19	0.370839	0.581	0.473	1.29914e-18	TNFa
HAS2	5.12144e-19	0.460848	0.709	0.625	1.52241e-18	TNFa
PFDN2	5.48554e-19	0.322939	0.801	0.754	1.62721e-18	TNFa
PLAAT3	3.57196e-18	0.278126	0.129	0.06	1.01682e-17	TNFa
MAP1LC3B	5.75503e-18	0.390254	0.717	0.646	1.61331e-17	TNFa
SPCS2	6.93813e-18	0.434868	0.611	0.537	1.93472e-17	TNFa
HYOU1	1.44324e-17	0.576556	0.3	0.201	3.96703e-17	TNFa
DNAJB9	2.17991e-17	0.433155	0.244	0.15	5.94178e-17	TNFa
HSP90B1	2.64436e-17	0.500371	0.745	0.709	7.17536e-17	TNFa
SSR4	8.14984e-17	0.381931	0.612	0.533	2.16019e-16	TNFa
CISD2	1.29591e-16	0.416845	0.359	0.262	3.40508e-16	TNFa
SEC61B	2.14085e-16	0.285121	0.879	0.851	5.58019e-16	TNFa
CYTOR	3.49375e-16	0.368032	0.733	0.672	9.02321e-16	TNFa
MT1E	4.29237e-16	0.451979	0.908	0.866	1.10386e-15	TNFa
SNAPC1	6.02168e-16	0.277424	0.281	0.184	1.53738e-15	TNFa
HSPA5	7.74058e-16	0.785152	0.872	0.873	1.9691e-15	TNFa
MYL12A	9.53954e-16	0.261698	0.874	0.843	2.41224e-15	TNFa
SNRPG	1.0127e-15	0.273319	0.846	0.792	2.55468e-15	TNFa
CHCHD2	1.16039e-15	0.258274	0.926	0.889	2.91855e-15	TNFa
NUCB2	1.91606e-15	0.397841	0.505	0.419	4.75143e-15	TNFa
GADD45A	9.51874e-15	0.416943	0.417	0.316	2.26237e-14	TNFa
GREM1	1.24593e-14	0.225125	0.489	0.367	2.93981e-14	TNFa
TNIP1	2.35108e-14	0.281543	0.152	0.083	5.4622e-14	TNFa
NFE2L1	3.82687e-14	0.35693	0.309	0.221	8.81826e-14	TNFa
ENSG00000280441	6.35426e-14	0.666517	0.817	0.76	1.44455e-13	TNFa
ARPC2	8.07891e-14	0.292668	0.781	0.738	1.82389e-13	TNFa
ENSG00000278996	8.93227e-14	0.642162	0.727	0.621	2.01012e-13	TNFa
RPS4X	9.42238e-14	0.179551	0.969	0.953	2.11816e-13	TNFa
CDH13	1.29385e-13	0.32724	0.146	0.08	2.88105e-13	TNFa
DNAJC3	1.4775e-13	0.403588	0.271	0.188	3.2779e-13	TNFa
ARF4	1.59563e-13	0.329164	0.837	0.803	3.5197e-13	TNFa
DERL2	1.68704e-13	0.429171	0.408	0.326	3.70974e-13	TNFa
LPXN	2.19253e-13	0.325864	0.218	0.139	4.77418e-13	TNFa
DDIT3	2.44425e-13	0.327034	0.406	0.308	5.30319e-13	TNFa
SERPINB8	3.92147e-13	0.24224	0.13	0.07	8.40059e-13	TNFa
SRSF7	3.93739e-13	0.32172	0.662	0.589	8.43043e-13	TNFa
MOK	8.62297e-13	0.286681	0.16	0.093	1.80609e-12	TNFa
RCN3	8.75397e-13	0.340364	0.471	0.388	1.83171e-12	TNFa
LMAN1	1.95371e-12	0.419141	0.55	0.49	4.01071e-12	TNFa
OSTC	2.50313e-12	0.304569	0.739	0.688	5.11625e-12	TNFa
RPS19	2.65243e-12	0.158387	0.992	0.972	5.4188e-12	TNFa
SERP1	4.15115e-12	0.399651	0.55	0.492	8.3556e-12	TNFa
EIF1AX	4.18285e-12	0.245569	0.687	0.623	8.41541e-12	TNFa
NANS	4.31786e-12	0.346754	0.473	0.403	8.67466e-12	TNFa
MRPL33	5.61491e-12	0.342941	0.55	0.482	1.12007e-11	TNFa
SSR3	7.37222e-12	0.287953	0.808	0.778	1.45689e-11	TNFa
POU2F2	9.99673e-12	0.227746	0.153	0.089	1.95727e-11	TNFa
RPLP1	1.30457e-11	0.161887	0.994	0.979	2.53662e-11	TNFa
PLOD2	1.40267e-11	0.386238	0.47	0.388	2.72113e-11	TNFa
RPL21	2.181e-11	0.182616	0.97	0.938	4.17883e-11	TNFa
COL3A1	3.14407e-11	0.657932	0.364	0.285	5.94942e-11	TNFa
PTGR1	3.75268e-11	0.306075	0.417	0.337	7.07576e-11	TNFa
RPS26	4.35916e-11	0.204081	0.867	0.842	8.1756e-11	TNFa
RPL3	5.99197e-11	0.154612	0.989	0.969	1.11392e-10	TNFa
SEC11C	6.24724e-11	0.315363	0.32	0.242	1.15934e-10	TNFa
PDIA4	6.79548e-11	0.376229	0.51	0.447	1.25887e-10	TNFa
CRELD2	8.5892e-11	0.334914	0.263	0.188	1.58216e-10	TNFa
ATP13A3	8.80362e-11	0.251341	0.346	0.262	1.61884e-10	TNFa
MAGOH	1.18556e-10	0.302784	0.522	0.457	2.15942e-10	TNFa
NFKBIZ	1.85051e-10	0.226712	0.125	0.071	3.33754e-10	TNFa
EBNA1BP2	3.12716e-10	0.298997	0.55	0.487	5.5572e-10	TNFa
BID	3.55367e-10	0.252179	0.235	0.164	6.28611e-10	TNFa
NGF	3.59361e-10	0.338147	0.464	0.39	6.35412e-10	TNFa
NPM1	4.28893e-10	0.211448	0.901	0.881	7.52385e-10	TNFa
U2AF1	5.82126e-10	0.269331	0.537	0.475	1.01072e-09	TNFa
LMCD1	6.13785e-10	0.356966	0.161	0.101	1.06438e-09	TNFa
PRMT1	8.20152e-10	0.276165	0.631	0.591	1.41241e-09	TNFa
MIR4435-2HG	8.21959e-10	0.284351	0.572	0.497	1.41495e-09	TNFa
PPP1R15A	9.33042e-10	0.267084	0.475	0.399	1.60096e-09	TNFa
ACTN1	1.01126e-09	0.236431	0.599	0.534	1.73097e-09	TNFa
SERBP1	1.63207e-09	0.241045	0.744	0.7	2.7568e-09	TNFa
TMA16	1.65249e-09	0.261186	0.377	0.299	2.79018e-09	TNFa
PDIA3	1.97651e-09	0.302195	0.812	0.836	3.32138e-09	TNFa
MED10	2.00252e-09	0.281526	0.428	0.359	3.36242e-09	TNFa
PHLDA1	2.10984e-09	0.269896	0.462	0.386	3.53842e-09	TNFa
SLC3A2	2.18388e-09	0.336081	0.735	0.725	3.65679e-09	TNFa
SEC22B	2.34416e-09	0.274769	0.288	0.218	3.91742e-09	TNFa
EIF1	2.34877e-09	0.130549	0.953	0.939	3.92358e-09	TNFa
MYO1B	3.09047e-09	0.225295	0.42	0.34	5.11814e-09	TNFa
CD82	3.89128e-09	0.226867	0.121	0.071	6.39938e-09	TNFa
SF3B5	4.85303e-09	0.26596	0.741	0.707	7.92243e-09	TNFa
SNHG15	4.85887e-09	0.263651	0.198	0.137	7.9289e-09	TNFa
CORO1C	5.04577e-09	0.262693	0.507	0.442	8.2149e-09	TNFa
SERF2	7.79127e-09	0.155255	0.973	0.953	1.25258e-08	TNFa
PHLDA2	7.92348e-09	0.344275	0.388	0.325	1.27239e-08	TNFa
FICD	8.73168e-09	0.213142	0.108	0.063	1.39687e-08	TNFa
ASB1	1.11359e-08	0.261458	0.192	0.133	1.76415e-08	TNFa
RPS10	1.66845e-08	0.168022	0.914	0.884	2.61672e-08	TNFa
EMC6	1.76143e-08	0.259091	0.471	0.415	2.75948e-08	TNFa
ELL2	2.82782e-08	0.213537	0.365	0.29	4.3639e-08	TNFa
TOMM5	3.0404e-08	0.253086	0.637	0.595	4.68e-08	TNFa
RPL7	3.23778e-08	0.138733	0.973	0.939	4.97298e-08	TNFa
IGFBP3	4.17356e-08	0.6377	0.224	0.165	6.35035e-08	TNFa
NDUFA1	5.349e-08	0.240063	0.678	0.653	8.06637e-08	TNFa
MT1M	5.52315e-08	0.313252	0.212	0.152	8.32307e-08	TNFa
PALM2AKAP2	6.35223e-08	0.250266	0.39	0.323	9.51822e-08	TNFa
VEPH1	6.65988e-08	0.256819	0.148	0.098	9.95807e-08	TNFa
CANX	7.71924e-08	0.28031	0.505	0.45	1.14732e-07	TNFa
NUS1	9.00448e-08	0.2812	0.234	0.178	1.3304e-07	TNFa
MYDGF	1.00933e-07	0.216176	0.89	0.879	1.4866e-07	TNFa
SNRPD1	1.04473e-07	0.235229	0.644	0.597	1.53713e-07	TNFa
RNF181	1.0787e-07	0.214619	0.677	0.625	1.58381e-07	TNFa
BNIP3	1.17642e-07	0.260359	0.407	0.343	1.7237e-07	TNFa
GRPEL1	1.1903e-07	0.254152	0.35	0.29	1.74344e-07	TNFa
AKR1C1	1.24011e-07	0.310563	0.363	0.301	1.81263e-07	TNFa
UCK2	1.26997e-07	0.214598	0.25	0.188	1.85372e-07	TNFa
PSMD7	1.27383e-07	0.215725	0.557	0.502	1.85807e-07	TNFa
TRMT112	1.65526e-07	0.196518	0.753	0.727	2.39464e-07	TNFa
GSTM3	1.67949e-07	0.25234	0.209	0.154	2.42887e-07	TNFa
HSBP1	1.85819e-07	0.210485	0.644	0.608	2.6745e-07	TNFa
IER3IP1	1.87234e-07	0.2252	0.544	0.484	2.69304e-07	TNFa
PURB	1.87618e-07	0.195423	0.174	0.121	2.69765e-07	TNFa
RRAS2	2.01507e-07	0.205303	0.282	0.217	2.88852e-07	TNFa
NOP10	2.26483e-07	0.188257	0.815	0.796	3.23339e-07	TNFa
SAP30BP	2.9701e-07	0.212981	0.273	0.215	4.20061e-07	TNFa
MYL9	3.33654e-07	0.299737	0.506	0.449	4.70003e-07	TNFa
SQSTM1	3.43815e-07	0.281288	0.59	0.539	4.83832e-07	TNFa
RPL7L1	3.66209e-07	0.254179	0.432	0.376	5.14491e-07	TNFa
H1-2	3.89407e-07	0.234315	0.146	0.099	5.46358e-07	TNFa
RPS6	4.05491e-07	0.126962	0.985	0.961	5.68547e-07	TNFa
BUB3	4.10637e-07	0.285207	0.377	0.326	5.75381e-07	TNFa
RND3	4.4629e-07	0.319088	0.594	0.554	6.24098e-07	TNFa
DNAJB11	4.61761e-07	0.349133	0.339	0.283	6.44881e-07	TNFa
ITGAV	5.45274e-07	0.224984	0.178	0.126	7.58011e-07	TNFa
BIRC2	5.58975e-07	0.269727	0.256	0.202	7.76547e-07	TNFa
MRPS18C	5.69426e-07	0.222373	0.522	0.481	7.90548e-07	TNFa
ATP6V0B	6.02913e-07	0.223024	0.56	0.52	8.35395e-07	TNFa
SEM1	7.25705e-07	0.173554	0.786	0.772	9.98671e-07	TNFa
ATP2A2	7.31569e-07	0.242546	0.337	0.279	1.00609e-06	TNFa
SLC2A1	8.12595e-07	0.19285	0.137	0.092	1.1139e-06	TNFa
SMN2	8.36734e-07	0.236174	0.254	0.199	1.14587e-06	TNFa
PLPP5	9.76768e-07	0.240027	0.269	0.213	1.33204e-06	TNFa
BEX1	1.13927e-06	0.259523	0.115	0.074	1.54519e-06	TNFa
NDUFA4	1.23933e-06	0.208404	0.766	0.737	1.67446e-06	TNFa
CBWD6	1.57263e-06	0.200972	0.181	0.132	2.11197e-06	TNFa
RPS27A	1.61145e-06	0.126398	0.978	0.947	2.16273e-06	TNFa
CDK6	2.06773e-06	0.263718	0.267	0.209	2.75936e-06	TNFa
PRPF31	2.32561e-06	0.22261	0.363	0.312	3.08696e-06	TNFa
ERRFI1	2.46368e-06	0.162875	0.205	0.151	3.26408e-06	TNFa
EIF5A	2.63564e-06	0.205154	0.682	0.643	3.48973e-06	TNFa
NFKBIA	2.89547e-06	0.215169	0.235	0.182	3.81942e-06	TNFa
DDX18	2.93375e-06	0.208908	0.477	0.428	3.86751e-06	TNFa
ALG5	3.26519e-06	0.241323	0.309	0.257	4.28708e-06	TNFa
ETS1	3.44934e-06	0.180806	0.196	0.145	4.52325e-06	TNFa
CALM1	3.58432e-06	0.170888	0.832	0.828	4.6988e-06	TNFa
ENSG00000286264	3.73e-06	0.263969	0.284	0.233	4.88524e-06	TNFa
PDIA6	3.80311e-06	0.238123	0.737	0.735	4.9733e-06	TNFa
CRIM1	4.17567e-06	0.197025	0.414	0.36	5.442e-06	TNFa
CBWD1	4.27878e-06	0.206494	0.182	0.136	5.57466e-06	TNFa
ENSG00000275895	4.43339e-06	0.194745	0.497	0.451	5.77255e-06	TNFa
RSL1D1	4.56755e-06	0.228745	0.461	0.412	5.93809e-06	TNFa
PLIN2	5.34764e-06	0.275656	0.457	0.416	6.93097e-06	TNFa
DCN	6.04554e-06	0.208518	0.322	0.262	7.81398e-06	TNFa
SLC27A4	6.79695e-06	0.223037	0.523	0.489	8.76378e-06	TNFa
IMP4	6.94504e-06	0.231503	0.315	0.263	8.952e-06	TNFa
SUB1	7.04639e-06	0.156285	0.814	0.78	9.0771e-06	TNFa
PAM16	7.1146e-06	0.230004	0.37	0.325	9.16218e-06	TNFa
BCAS3	7.90677e-06	0.18417	0.274	0.219	1.013e-05	TNFa
COX7A2	8.81752e-06	0.18462	0.81	0.782	1.12763e-05	TNFa
MME	9.05647e-06	0.146106	0.128	0.088	1.15714e-05	TNFa
PLAUR	9.90696e-06	0.193237	0.656	0.636	1.26314e-05	TNFa
NF2	1.02933e-05	0.192181	0.151	0.108	1.31003e-05	TNFa
PSMB1	1.03709e-05	0.138225	0.822	0.798	1.31911e-05	TNFa
SMN1	1.10717e-05	0.204484	0.267	0.218	1.40655e-05	TNFa
NIP7	1.12499e-05	0.205536	0.263	0.216	1.42877e-05	TNFa
TMED2	1.12711e-05	0.177473	0.579	0.548	1.43103e-05	TNFa
DDOST	1.22508e-05	0.219779	0.472	0.44	1.5503e-05	TNFa
CIAO2B	1.23008e-05	0.191159	0.629	0.611	1.55616e-05	TNFa
TRIB3	1.30287e-05	0.22845	0.231	0.182	1.64531e-05	TNFa
GNL3	1.48791e-05	0.203014	0.41	0.365	1.86838e-05	TNFa
TMA7	1.51935e-05	0.148441	0.864	0.842	1.9056e-05	TNFa
MSC	1.53425e-05	0.201791	0.258	0.205	1.92371e-05	TNFa
CD63	1.60875e-05	0.103679	0.966	0.974	2.01594e-05	TNFa
PDCD5	1.65336e-05	0.181812	0.672	0.641	2.06878e-05	TNFa
DDAH1	1.6792e-05	0.248831	0.386	0.327	2.09987e-05	TNFa
PTPRF	1.72619e-05	0.156489	0.124	0.086	2.15672e-05	TNFa
RPL13	1.83001e-05	0.102362	0.988	0.967	2.28306e-05	TNFa
LIMS1	1.88202e-05	0.169626	0.316	0.261	2.34612e-05	TNFa
CDC23	1.88222e-05	0.181532	0.119	0.083	2.34612e-05	TNFa
UTP11	1.9525e-05	0.207135	0.349	0.3	2.42943e-05	TNFa
FKBP11	1.96622e-05	0.297599	0.511	0.483	2.44579e-05	TNFa
SNRPB2	1.98985e-05	0.193437	0.592	0.565	2.473e-05	TNFa
IL33	1.99814e-05	0.522263	0.156	0.116	2.48112e-05	TNFa
UBE2B	2.00002e-05	0.203833	0.277	0.227	2.48272e-05	TNFa
SRP72	2.03218e-05	0.23808	0.344	0.298	2.52116e-05	TNFa
NOP56	2.04262e-05	0.199817	0.399	0.353	2.53263e-05	TNFa
TIMM10B	2.28976e-05	0.166435	0.145	0.105	2.82911e-05	TNFa
RNF7	2.34571e-05	0.197123	0.463	0.419	2.89403e-05	TNFa
SEC62	2.38177e-05	0.242611	0.573	0.546	2.93765e-05	TNFa
ELOC	2.85681e-05	0.177403	0.67	0.653	3.51027e-05	TNFa
SRSF3	3.00407e-05	0.159449	0.686	0.652	3.68373e-05	TNFa
MIF	3.06557e-05	0.135263	0.953	0.933	3.75479e-05	TNFa
MRPL20	3.14729e-05	0.154803	0.566	0.517	3.85266e-05	TNFa
TMCO1	3.22649e-05	0.191928	0.47	0.434	3.94693e-05	TNFa
UBE2S	3.337e-05	0.231297	0.22	0.176	4.0778e-05	TNFa
MAGT1	3.38481e-05	0.201544	0.212	0.167	4.13265e-05	TNFa
SPCS3	3.45209e-05	0.252811	0.359	0.322	4.21236e-05	TNFa
RGMB	3.4967e-05	0.11979	0.297	0.24	4.26434e-05	TNFa
AKAP12	3.49885e-05	0.185946	0.438	0.379	4.26574e-05	TNFa
PFDN4	3.67243e-05	0.196347	0.596	0.572	4.47092e-05	TNFa
RPS3A	4.08984e-05	0.103852	0.953	0.927	4.96054e-05	TNFa
GAS5	4.26743e-05	0.216358	0.837	0.829	5.1715e-05	TNFa
STEAP1	4.37611e-05	0.202429	0.226	0.181	5.29865e-05	TNFa
FTL	4.83329e-05	0.185922	0.985	0.969	5.83052e-05	TNFa
ORMDL1	4.87541e-05	0.227526	0.325	0.282	5.87799e-05	TNFa
CFLAR	4.94722e-05	0.176696	0.128	0.092	5.96116e-05	TNFa
SRP19	5.02367e-05	0.234345	0.422	0.391	6.04984e-05	TNFa
C1QBP	5.03509e-05	0.204276	0.559	0.531	6.06187e-05	TNFa
CBWD5	5.2787e-05	0.178198	0.212	0.168	6.35335e-05	TNFa
ZNHIT3	5.34386e-05	0.178904	0.277	0.231	6.42812e-05	TNFa
TMEM14B	5.37025e-05	0.199634	0.455	0.417	6.45619e-05	TNFa
GHITM	5.38671e-05	0.190384	0.611	0.598	6.47415e-05	TNFa
CEBPZ	5.71711e-05	0.190349	0.226	0.181	6.85761e-05	TNFa
NOP58	6.46521e-05	0.24456	0.354	0.318	7.74179e-05	TNFa
EMG1	6.54895e-05	0.203483	0.355	0.314	7.83763e-05	TNFa
SMIM26	6.86345e-05	0.186429	0.435	0.395	8.20242e-05	TNFa
EEF2	7.16588e-05	0.138088	0.817	0.822	8.5566e-05	TNFa
UBA5	7.26221e-05	0.145868	0.106	0.074	8.66918e-05	TNFa
NIFK	7.71509e-05	0.197202	0.341	0.3	9.20461e-05	TNFa
GINS2	7.77437e-05	0.199132	0.137	0.102	9.27273e-05	TNFa
PLGRKT	7.86543e-05	0.176563	0.173	0.133	9.37078e-05	TNFa
SUMO1	7.99748e-05	0.162342	0.567	0.534	9.52193e-05	TNFa
GPR176	8.66907e-05	0.188365	0.191	0.149	0.000102992	TNFa
BTF3	8.7416e-05	0.126293	0.903	0.889	0.000103825	TNFa
UQCRFS1	8.79822e-05	0.178406	0.488	0.457	0.000104468	TNFa
CEBPB	9.07009e-05	0.196849	0.287	0.244	0.000107515	TNFa
INSIG1	9.79142e-05	0.17801	0.121	0.087	0.000115806	TNFa
GTPBP4	9.95582e-05	0.223646	0.353	0.316	0.000117619	TNFa
DNAJB6	0.000100151	0.197724	0.342	0.298	0.000118253	TNFa
GLRX	0.000100358	0.268705	0.38	0.342	0.000118465	TNFa
DAD1	0.00010493	0.159563	0.645	0.62	0.000123592	TNFa
PTS	0.00011521	0.19416	0.341	0.303	0.000135242	TNFa
MTHFD2L	0.000117361	0.148808	0.122	0.089	0.000137691	TNFa
ZNF22	0.000120913	0.170558	0.155	0.118	0.000141662	TNFa
VPS29	0.000121209	0.19895	0.473	0.451	0.000141969	TNFa
H2AZ1	0.000133845	0.163699	0.816	0.792	0.000156337	TNFa
ATP5MC1	0.000138038	0.156995	0.571	0.537	0.000161057	TNFa
UBE2J1	0.000146533	0.198016	0.185	0.147	0.00017064	TNFa
TNFRSF12A	0.00015336	0.121876	0.883	0.894	0.000178295	TNFa
TRAM1	0.000155449	0.209302	0.318	0.277	0.000180675	TNFa
MRPL52	0.000157698	0.183137	0.624	0.606	0.000183238	TNFa
EIF3J	0.000160511	0.211344	0.335	0.297	0.0001863	TNFa
AMD1	0.000160739	0.178428	0.22	0.179	0.000186464	TNFa
RAE1	0.000162911	0.189556	0.237	0.195	0.000188828	TNFa
DPM1	0.000171381	0.222425	0.435	0.404	0.000198428	TNFa
HMGB1	0.000181919	0.172611	0.747	0.738	0.000210285	TNFa
ZFPL1	0.000183065	0.19815	0.222	0.183	0.000211552	TNFa
RHEB	0.000195004	0.19819	0.42	0.386	0.000225103	TNFa
MRPS12	0.000201711	0.174771	0.421	0.387	0.000232528	TNFa
ILF2	0.00020855	0.157913	0.51	0.474	0.00024015	TNFa
SNX24	0.00020932	0.188098	0.178	0.141	0.000240972	TNFa
UFSP2	0.000212551	0.159231	0.143	0.108	0.000244492	TNFa
GOLT1B	0.000221425	0.192606	0.316	0.275	0.000254354	TNFa
NOP16	0.00022547	0.179961	0.429	0.392	0.00025886	TNFa
RAN	0.000226409	0.136288	0.888	0.874	0.000259867	TNFa
YIPF4	0.000227272	0.18152	0.238	0.195	0.000260646	TNFa
ERVK3-1	0.000242488	0.187642	0.208	0.17	0.000277569	TNFa
ADRM1	0.000242678	0.173395	0.543	0.521	0.000277712	TNFa
C8orf88	0.000249941	0.136677	0.1	0.071	0.00028556	TNFa
UBC	0.000251614	0.146469	0.923	0.929	0.000287393	TNFa
LOXL2	0.000252063	0.179076	0.485	0.445	0.00028783	TNFa
CLPP	0.00026553	0.207822	0.436	0.409	0.000302962	TNFa
SYAP1	0.000272525	0.151436	0.34	0.297	0.000310859	TNFa
NUTF2	0.000273617	0.158808	0.576	0.55	0.000311936	TNFa
PSMD8	0.00028422	0.149181	0.669	0.665	0.000323508	TNFa
PSMD9	0.000284225	0.17088	0.496	0.461	0.000323508	TNFa
MRPL51	0.000299225	0.16768	0.647	0.628	0.000340214	TNFa
BCAT1	0.000321873	0.190295	0.389	0.353	0.000364985	TNFa
EIF2S1	0.000350647	0.173063	0.387	0.352	0.000396656	TNFa
MYG1-AS1	0.000359264	0.132559	0.112	0.082	0.000406295	TNFa
EIF2S3	0.000365126	0.165368	0.296	0.253	0.000412595	TNFa
VEGFA	0.000371778	0.10125	0.281	0.232	0.000419999	TNFa
GSTO1	0.000372065	0.133412	0.825	0.812	0.000420211	TNFa
FABP5	0.000373272	0.221199	0.514	0.485	0.00042135	TNFa
TMEM258	0.000377418	0.15435	0.741	0.735	0.000425802	TNFa
COA4	0.000378779	0.183382	0.434	0.412	0.00042711	TNFa
SRI	0.000403317	0.181542	0.602	0.587	0.000454174	TNFa
ATP2B1	0.000405657	0.270428	0.398	0.362	0.000456688	TNFa
COX19	0.000410468	0.176604	0.189	0.152	0.000461736	TNFa
STMP1	0.00043559	0.168631	0.414	0.381	0.000488956	TNFa
EIF3E	0.000462765	0.136554	0.598	0.569	0.00051891	TNFa
COPE	0.000470549	0.179245	0.594	0.589	0.000527359	TNFa
SET	0.000490253	0.173228	0.495	0.472	0.000549296	TNFa
AEN	0.000491095	0.142041	0.128	0.097	0.000550094	TNFa
SMIM10L1	0.000521751	0.191271	0.195	0.16	0.000583815	TNFa
SNHG5	0.000533288	0.18862	0.545	0.527	0.000596409	TNFa
FAM126A	0.000566273	0.138152	0.27	0.23	0.00063213	TNFa
MPST	0.000570239	0.1606	0.148	0.116	0.000636221	TNFa
MRPS24	0.000571758	0.179434	0.439	0.412	0.000637747	TNFa
EIF3I	0.000588576	0.137329	0.598	0.58	0.000655815	TNFa
RBM7	0.00059677	0.129297	0.145	0.113	0.000664595	TNFa
TVP23B	0.000622742	0.16769	0.164	0.131	0.000691881	TNFa
BCAP31	0.000633154	0.194211	0.441	0.423	0.000702895	TNFa
YWHAG	0.000640421	0.177138	0.254	0.216	0.000710591	TNFa
MTFR1	0.000653016	0.151469	0.13	0.099	0.000724171	TNFa
HMBS	0.000655666	0.16778	0.163	0.13	0.000726744	TNFa
JPT2	0.000674664	0.165914	0.162	0.129	0.000746628	TNFa
BRIX1	0.000684804	0.18673	0.28	0.244	0.000757453	TNFa
FKBP2	0.00068623	0.211151	0.256	0.223	0.000758832	TNFa
LEPROTL1	0.000687026	0.160215	0.222	0.185	0.000759515	TNFa
PES1	0.000689678	0.168421	0.261	0.225	0.000762073	TNFa
NOL7	0.000709432	0.196879	0.314	0.28	0.000782853	TNFa
ACOT9	0.000814134	0.199137	0.234	0.198	0.000894428	TNFa
MRTO4	0.000832958	0.178484	0.313	0.28	0.000914159	TNFa
CBWD2	0.0008485	0.136967	0.176	0.142	0.000930492	TNFa
SURF6	0.000863029	0.166221	0.18	0.146	0.00094569	TNFa
LRRC59	0.000868278	0.153958	0.543	0.525	0.00095095	TNFa
GPATCH4	0.000870442	0.197104	0.277	0.242	0.000953073	TNFa
DBNDD2	0.000897177	0.15183	0.117	0.088	0.000981331	TNFa
NAA50	0.000910694	0.130628	0.351	0.314	0.000995344	TNFa
KIFC3	0.00091797	0.139678	0.12	0.091	0.00100304	TNFa
CNOT1	0.000926671	0.145454	0.161	0.127	0.00101202	TNFa
CCNI	0.000976003	0.177293	0.37	0.336	0.00106452	TNFa
AGTRAP	0.000977898	0.177183	0.233	0.199	0.00106577	TNFa
KPNB1	0.000983751	0.146794	0.514	0.488	0.00107159	TNFa
WDR45B	0.00104499	0.176739	0.228	0.195	0.00113655	TNFa
GPANK1	0.00106339	0.156911	0.19	0.156	0.00115566	TNFa
RGS20	0.00108156	0.169777	0.143	0.112	0.00117512	TNFa
PTRH2	0.00111014	0.180282	0.239	0.206	0.00120555	TNFa
RPF1	0.0011492	0.140848	0.303	0.266	0.00124639	TNFa
PTBP1	0.00115361	0.156549	0.247	0.209	0.00125051	TNFa
SYVN1	0.00116323	0.143738	0.144	0.112	0.00126061	TNFa
AKIRIN1	0.00117942	0.126519	0.14	0.108	0.00127783	TNFa
PHPT1	0.00120823	0.203757	0.377	0.348	0.00130771	TNFa
H2AC18	0.00123678	0.164028	0.106	0.079	0.00133826	TNFa
LLPH	0.0012389	0.186056	0.32	0.288	0.00134022	TNFa
MAFF	0.00124955	0.143927	0.16	0.127	0.00135105	TNFa
CLVS1	0.00124998	0.168275	0.214	0.182	0.00135117	TNFa
UCHL3	0.00127026	0.170418	0.318	0.288	0.00137274	TNFa
UROD	0.00128784	0.190424	0.335	0.304	0.00139067	TNFa
TBRG1	0.0013104	0.17649	0.238	0.205	0.00141395	TNFa
UBE2L3	0.00137128	0.146788	0.631	0.626	0.00147738	TNFa
TM4SF1	0.00139353	0.302939	0.174	0.141	0.00150097	TNFa
NDUFAB1	0.00145413	0.146835	0.586	0.564	0.00156426	TNFa
OST4	0.00145798	0.120787	0.839	0.82	0.00156799	TNFa
NMT1	0.00148873	0.141257	0.572	0.551	0.00159985	TNFa
SSBP1	0.00150073	0.126271	0.654	0.632	0.00161192	TNFa
MXD1	0.00151755	0.145858	0.16	0.129	0.00162916	TNFa
IPO5	0.0015669	0.16771	0.344	0.311	0.00168129	TNFa
DYRK4	0.00157301	0.211266	0.189	0.16	0.00168742	TNFa
DDT	0.00162245	0.150929	0.457	0.436	0.00173869	TNFa
HSPH1	0.00162793	0.184977	0.219	0.185	0.00174412	TNFa
ZNF226	0.00166348	0.125201	0.13	0.101	0.00178131	TNFa
WDR43	0.00167504	0.153792	0.199	0.165	0.00179278	TNFa
CLEC3B	0.00172502	0.152596	0.169	0.138	0.00184487	TNFa
CDH4	0.0017266	0.158875	0.1	0.075	0.0018461	TNFa
SDAD1	0.00173309	0.154089	0.179	0.147	0.00185251	TNFa
FARSA	0.00173347	0.165657	0.212	0.181	0.00185251	TNFa
CMC2	0.00174433	0.170399	0.206	0.175	0.00186364	TNFa
ST6GALNAC4	0.00177947	0.135343	0.116	0.089	0.00190071	TNFa
RNF4	0.00178893	0.124424	0.125	0.096	0.00190936	TNFa
NECTIN3	0.00181434	0.14562	0.184	0.152	0.00193502	TNFa
NDUFC2	0.00184111	0.125528	0.658	0.654	0.00196258	TNFa
RWDD4	0.0018788	0.15896	0.146	0.117	0.00200125	TNFa
ARL1	0.00198718	0.167797	0.291	0.262	0.00211297	TNFa
SNU13	0.00199971	0.125498	0.701	0.693	0.00212522	TNFa
PIH1D1	0.00201339	0.169629	0.234	0.202	0.00213922	TNFa
MOB1A	0.00204826	0.157075	0.232	0.199	0.00217409	TNFa
INHBA	0.00210815	0.128202	0.622	0.578	0.00223598	TNFa
CFAP298	0.0021167	0.169297	0.279	0.25	0.00224449	TNFa
NTMT1	0.00212932	0.162315	0.364	0.336	0.0022573	TNFa
GOSR2	0.00216545	0.17127	0.226	0.194	0.00229503	TNFa
THBS1	0.00217687	0.575217	0.391	0.369	0.00230598	TNFa
BTG3	0.00220133	0.13702	0.235	0.2	0.00233072	TNFa
GAR1	0.00226024	0.137545	0.385	0.354	0.0023919	TNFa
TIMM9	0.00232934	0.186547	0.211	0.182	0.00246379	TNFa
EIF4G2	0.00233232	0.153798	0.584	0.567	0.00246633	TNFa
BZW1	0.00236973	0.163941	0.433	0.406	0.00250401	TNFa
ST3GAL1	0.0023983	0.153058	0.193	0.162	0.00253231	TNFa
TSR2	0.00240138	0.14147	0.138	0.11	0.00253493	TNFa
TAF9	0.00241451	0.161219	0.294	0.261	0.00254815	TNFa
SERF1B	0.00244443	0.151456	0.113	0.088	0.00257908	TNFa
TIMM13	0.00247709	0.156319	0.572	0.558	0.00261289	TNFa
PUM3	0.00248144	0.168509	0.324	0.294	0.00261683	TNFa
MAD2L1	0.00250903	0.16108	0.162	0.132	0.0026446	TNFa
SGCE	0.00251153	0.161188	0.189	0.159	0.00264658	TNFa
REXO2	0.00254482	0.119302	0.641	0.619	0.00268032	TNFa
SNHG29	0.00256348	0.100154	0.806	0.785	0.00269863	TNFa
USP16	0.00256536	0.137533	0.195	0.163	0.00269994	TNFa
BCAT2	0.00257146	0.142234	0.158	0.129	0.00270502	TNFa
PDRG1	0.00257296	0.154253	0.125	0.099	0.00270592	TNFa
CIAPIN1	0.00259415	0.120483	0.151	0.121	0.00272685	TNFa
CBX3	0.00259601	0.164502	0.641	0.639	0.00272813	TNFa
RAB5A	0.00260047	0.165173	0.174	0.144	0.00273214	TNFa
ADSL	0.00260546	0.146364	0.226	0.196	0.0027367	TNFa
MAGI2-AS3	0.00265341	0.145351	0.156	0.128	0.00278638	TNFa
POLR3K	0.00266853	0.16166	0.198	0.17	0.00280017	TNFa
UBE2A	0.0026823	0.131809	0.298	0.262	0.00281393	TNFa
SGK1	0.00273528	0.142206	0.469	0.44	0.00286879	TNFa
CNIH4	0.00276783	0.179066	0.496	0.488	0.00290077	TNFa
PSMA5	0.00295039	0.154386	0.569	0.554	0.00308599	TNFa
EVA1A	0.00298085	0.175125	0.282	0.255	0.00311708	TNFa
GTF2H3	0.00308174	0.121616	0.136	0.108	0.00321702	TNFa
BECN1	0.00311389	0.145959	0.176	0.147	0.00324898	TNFa
CDV3	0.00315443	0.145776	0.276	0.243	0.00328965	TNFa
RNF113A	0.00323927	0.151136	0.14	0.112	0.00337564	TNFa
TAF1D	0.00340565	0.196569	0.45	0.434	0.00354553	TNFa
C2orf74	0.00345868	0.128338	0.108	0.084	0.00359808	TNFa
CLDN12	0.00347027	0.125458	0.11	0.085	0.00360925	TNFa
MYO1C	0.00347236	0.162439	0.22	0.192	0.00361054	TNFa
TFE3	0.00350768	0.102421	0.105	0.081	0.00364313	TNFa
RIC8A	0.003508	0.152794	0.216	0.187	0.00364313	TNFa
TIPRL	0.00359309	0.152137	0.255	0.228	0.00373057	TNFa
NAT9	0.00360839	0.102672	0.103	0.078	0.00374554	TNFa
GRSF1	0.00361132	0.180013	0.238	0.21	0.00374766	TNFa
EDEM1	0.00362781	0.112535	0.162	0.131	0.00376293	TNFa
NDUFS5	0.00364308	0.126434	0.697	0.678	0.00377691	TNFa
ARFRP1	0.00367962	0.131286	0.153	0.125	0.00381386	TNFa
TMEM33	0.00368837	0.125726	0.197	0.166	0.003822	TNFa
PINK1-AS	0.00369884	0.164622	0.297	0.265	0.00383191	TNFa
SLC38A1	0.00373325	0.174447	0.239	0.209	0.00386661	TNFa
CERS2	0.00382138	0.155274	0.244	0.216	0.00395498	TNFa
CCNDBP1	0.00384106	0.132828	0.204	0.172	0.00397439	TNFa
EIF3B	0.00402267	0.14222	0.297	0.267	0.00415722	TNFa
YIPF6	0.00402806	0.152598	0.226	0.198	0.00416177	TNFa
GOLGA5	0.00406208	0.111623	0.124	0.097	0.00419589	TNFa
PAK1IP1	0.00410525	0.160586	0.194	0.165	0.00423946	TNFa
GNG12	0.0041207	0.140703	0.343	0.312	0.0042523	TNFa
FAM168B	0.00422935	0.131623	0.155	0.127	0.00436123	TNFa
GOLGA4	0.00433119	0.176239	0.269	0.236	0.00446298	TNFa
HCCS	0.004407	0.154732	0.203	0.175	0.00453999	TNFa
MRPL21	0.00452824	0.163987	0.312	0.288	0.00466262	TNFa
ATG12	0.00461443	0.120234	0.277	0.242	0.00474675	TNFa
DNAJC10	0.00463203	0.130679	0.184	0.155	0.00476254	TNFa
SRPRA	0.00469276	0.134547	0.243	0.21	0.00482381	TNFa
UFD1	0.00469551	0.156393	0.345	0.319	0.00482546	TNFa
RRP7A	0.00470705	0.132571	0.227	0.197	0.00483498	TNFa
CDC42	0.00487435	0.140973	0.563	0.553	0.0050044	TNFa
KIF1B	0.00495572	0.268149	0.137	0.171	0.00508424	TNFa
ARF1	0.00496695	0.1226	0.74	0.757	0.00509452	TNFa
MRPS17	0.00497182	0.133198	0.162	0.134	0.00509828	TNFa
TRAPPC3	0.00497888	0.168716	0.415	0.396	0.00510428	TNFa
BCAS4	0.00500366	0.106893	0.118	0.093	0.00512845	TNFa
EHD4	0.00504183	0.111345	0.109	0.085	0.00516632	TNFa
TXNDC9	0.00505955	0.159124	0.239	0.212	0.00518322	TNFa
CUTA	0.00510336	0.156694	0.399	0.377	0.00522684	TNFa
PRPF19	0.00520761	0.145431	0.27	0.243	0.00532974	TNFa
RRM2	0.0052305	0.205913	0.19	0.162	0.00535188	TNFa
TMEM14C	0.00531373	0.129229	0.46	0.434	0.00543309	TNFa
NIBAN1	0.00537914	0.170784	0.156	0.129	0.00549732	TNFa
MRPL36	0.00542006	0.152489	0.331	0.304	0.0055378	TNFa
TFB2M	0.00567941	0.119728	0.165	0.137	0.00579858	TNFa
SURF4	0.00568309	0.187765	0.515	0.504	0.00580094	TNFa
RAB7A	0.00568846	0.132584	0.508	0.494	0.00580503	TNFa
H4C3	0.00575121	0.16899	0.14	0.114	0.00586765	TNFa
CMPK1	0.00582771	0.119007	0.221	0.191	0.00594426	TNFa
BRD2	0.00589793	0.150325	0.317	0.284	0.00601154	TNFa
MANBAL	0.00590468	0.133133	0.162	0.135	0.00601698	TNFa
TXNL4A	0.00591322	0.153137	0.291	0.264	0.00602422	TNFa
ENSG00000257322	0.00614369	0.120982	0.542	0.526	0.00624999	TNFa
BNIP3L	0.00634911	0.157232	0.284	0.253	0.00645587	TNFa
OSER1	0.00640532	0.150548	0.171	0.144	0.00651146	TNFa
NEDD8	0.00644512	0.109279	0.652	0.631	0.00655035	TNFa
ORMDL2	0.00648152	0.183402	0.266	0.241	0.00658418	TNFa
HYPK	0.00659241	0.144217	0.517	0.504	0.00669201	TNFa
TMEM18	0.00662363	0.165602	0.178	0.153	0.00672209	TNFa
MRPS2	0.00703254	0.186566	0.201	0.177	0.00712341	TNFa
UMPS	0.00704478	0.117829	0.138	0.113	0.00713411	TNFa
FGFR1OP2	0.00706765	0.118877	0.165	0.138	0.00715384	TNFa
RNASE4	0.00710536	0.117442	0.101	0.079	0.0071903	TNFa
PSMC1	0.00711038	0.111108	0.538	0.509	0.00719365	TNFa
IFT43	0.00711478	0.152143	0.248	0.221	0.00719638	TNFa
EEF1D	0.00713246	0.103496	0.788	0.781	0.00721254	TNFa
RFC1	0.00718442	0.1343	0.151	0.125	0.00726335	TNFa
CCT5	0.00722972	0.137244	0.626	0.614	0.00730566	TNFa
ATG13	0.00734981	0.112337	0.119	0.095	0.00742346	TNFa
KIRREL3	0.00768136	0.141033	0.123	0.097	0.00775094	TNFa
CCT4	0.00785152	0.112357	0.514	0.496	0.00791509	TNFa
DEF8	0.00800603	0.160761	0.263	0.239	0.00806893	TNFa
RAB18	0.00815215	0.155641	0.296	0.273	0.00821034	TNFa
MRPS10	0.00828962	0.161572	0.305	0.281	0.00834482	TNFa
ZNF24	0.00845844	0.12978	0.146	0.121	0.0085087	TNFa
FAF2	0.00850384	0.137192	0.212	0.185	0.00855233	TNFa
POLR1G	0.00861077	0.119261	0.143	0.118	0.00865782	TNFa
PWP1	0.00864168	0.175862	0.361	0.341	0.00868683	TNFa
PIN4	0.00873992	0.110484	0.356	0.327	0.00878349	TNFa
DYNLT1	0.00874581	0.14259	0.665	0.664	0.00878733	TNFa
ERCC1	0.00879863	0.123286	0.385	0.355	0.00883814	TNFa
COPS6	0.00880056	0.140709	0.522	0.514	0.00883814	TNFa
PXDC1	0.00885496	0.1233	0.151	0.125	0.00888856	TNFa
CNBP	0.00889265	0.14607	0.541	0.537	0.00892428	TNFa
HDGFL3	0.00912868	0.139314	0.156	0.131	0.00915463	TNFa
SYNCRIP	0.00937426	0.154834	0.45	0.427	0.00939423	TNFa
SMIM15	0.00942337	0.138745	0.165	0.141	0.00944122	TNFa
FAIM	0.00943738	0.116227	0.115	0.092	0.00945301	TNFa
RHOQ	0.00964004	0.158957	0.162	0.137	0.00964916	TNFa
TMEM11	0.00968773	0.138321	0.219	0.193	0.0096946	TNFa
ROMO1	0.00986051	0.119615	0.751	0.755	0.00986284	TNFa
TBC1D15	0.00998434	0.123098	0.14	0.116	0.00998434	TNFa
HLA-DRA	0	1.81072	0.696	0.122	0	IFNg
HLA-DRB1	0	1.61137	0.713	0.161	0	IFNg
CD74	0	1.51574	0.92	0.255	0	IFNg
HLA-C	0	0.920853	0.94	0.596	0	IFNg
B2M	0	0.882985	1	0.983	0	IFNg
HLA-B	0	0.882971	0.985	0.737	0	IFNg
S100A6	0	0.715514	1	0.996	0	IFNg
HLA-DPA1	1.59737e-296	1.01251	0.359	0.055	3.38083e-294	IFNg
IFITM3	1.88214e-287	0.71806	0.971	0.795	3.62141e-285	IFNg
HLA-DMA	1.0054e-286	1.01562	0.372	0.065	1.85036e-284	IFNg
PSME2	4.81007e-271	0.959373	0.865	0.597	7.83117e-269	IFNg
HLA-DPB1	2.93565e-248	0.935778	0.333	0.06	4.14221e-246	IFNg
IFITM1	5.41715e-240	0.406875	0.792	0.329	6.94872e-238	IFNg
PLAAT4	5.86316e-211	0.914566	0.38	0.099	5.51528e-209	IFNg
S100A4	2.87997e-200	0.879135	0.945	0.774	2.43818e-198	IFNg
PSME1	9.56623e-176	0.768564	0.698	0.404	5.62415e-174	IFNg
HLA-A	1.94001e-173	0.60006	0.939	0.759	1.09494e-171	IFNg
CRABP2	2.88886e-149	0.994205	0.701	0.427	1.21075e-147	IFNg
CAV1	2.26699e-142	0.639925	0.895	0.744	8.88536e-141	IFNg
IFI30	1.53132e-139	0.623178	0.583	0.282	5.78756e-138	IFNg
HLA-DRB5	1.20702e-137	0.642429	0.19	0.032	4.48184e-136	IFNg
VIM	3.7368e-105	0.268447	1	1	8.59666e-104	IFNg
HMGA1	4.01353e-102	0.672421	0.794	0.624	8.75736e-101	IFNg
HLA-DQB1	1.3399e-100	0.423281	0.128	0.018	2.87908e-99	IFNg
LMNA	1.33933e-95	0.47141	0.92	0.823	2.67423e-94	IFNg
ID1	1.38195e-89	0.542254	0.791	0.609	2.61151e-88	IFNg
RPS2	1.31561e-83	0.335629	0.974	0.936	2.27305e-82	IFNg
ADIRF	3.78605e-79	0.596645	0.61	0.41	6.07059e-78	IFNg
NPC2	1.15904e-74	0.57936	0.448	0.269	1.6918e-73	IFNg
CLU	6.9488e-71	0.603606	0.559	0.371	9.51918e-70	IFNg
PSMB9	1.19269e-69	0.538766	0.334	0.167	1.58265e-68	IFNg
SH3BGRL3	3.16414e-67	0.377869	0.934	0.864	4.04646e-66	IFNg
GAPDH	7.72789e-67	0.250972	0.999	0.987	9.85306e-66	IFNg
KANK1	8.52841e-65	0.503063	0.194	0.073	1.0464e-63	IFNg
LY6E	2.58201e-64	0.293277	0.774	0.591	3.15886e-63	IFNg
IFITM2	1.4741e-59	0.439614	0.59	0.41	1.65076e-58	IFNg
PTN	6.11391e-58	0.481252	0.291	0.147	6.61898e-57	IFNg
SERPING1	9.54113e-57	0.390108	0.241	0.108	1.01222e-55	IFNg
S100A11	2.45076e-55	0.256901	0.994	0.959	2.54267e-54	IFNg
GUK1	2.46692e-55	0.455515	0.629	0.489	2.55317e-54	IFNg
RPS15	2.07968e-54	0.266258	0.987	0.94	2.10102e-53	IFNg
S100A10	2.68782e-51	0.317563	0.95	0.879	2.5917e-50	IFNg
TMSB4X	4.17599e-51	0.249052	0.995	0.971	3.99028e-50	IFNg
ACTG1	2.92794e-49	0.240237	0.988	0.969	2.67688e-48	IFNg
POLR2L	2.17532e-48	0.307762	0.918	0.823	1.93856e-47	IFNg
TUBA1B	4.16845e-48	0.294083	0.95	0.902	3.68373e-47	IFNg
PFN1	4.28527e-47	0.225615	0.998	0.974	3.70195e-46	IFNg
ACTB	6.00879e-47	0.232305	0.997	0.986	5.18029e-46	IFNg
HLA-F	9.05767e-47	0.327395	0.215	0.098	7.73007e-46	IFNg
ID2	1.05501e-44	0.398715	0.502	0.351	8.37876e-44	IFNg
TXN	4.1864e-44	0.237695	0.995	0.956	3.23376e-43	IFNg
IL18BP	1.61737e-43	0.313433	0.16	0.065	1.23804e-42	IFNg
HMGN2	6.90608e-42	0.351665	0.785	0.677	5.05769e-41	IFNg
IDO1	2.42767e-41	0.413142	0.119	0.041	1.75364e-40	IFNg
PSMB8	6.17538e-41	0.392798	0.323	0.194	4.39334e-40	IFNg
JPT1	8.94522e-40	0.351998	0.75	0.638	6.2074e-39	IFNg
UBB	2.9624e-39	0.265504	0.954	0.877	2.01282e-38	IFNg
MT-CO2	1.00271e-38	0.136487	0.994	0.96	6.6842e-38	IFNg
LSP1	1.3357e-38	0.327339	0.111	0.039	8.86212e-38	IFNg
CD248	1.90236e-38	0.333006	0.247	0.134	1.25431e-37	IFNg
PKM	2.05633e-36	0.242958	0.929	0.879	1.27072e-35	IFNg
ISLR	7.89387e-35	0.412347	0.308	0.191	4.62808e-34	IFNg
COX8A	2.75931e-34	0.289848	0.827	0.74	1.58482e-33	IFNg
PLPP3	6.83744e-34	0.356373	0.567	0.443	3.87455e-33	IFNg
DYNLL1	1.08712e-33	0.263795	0.908	0.824	6.08698e-33	IFNg
VAMP5	9.42134e-33	0.365016	0.389	0.27	5.06741e-32	IFNg
SCUBE3	2.06599e-32	0.271337	0.112	0.044	1.10282e-31	IFNg
RPS27L	2.69007e-32	0.244158	0.915	0.847	1.42161e-31	IFNg
HMGB1	3.1178e-32	0.288751	0.801	0.711	1.64354e-31	IFNg
S100A13	3.60451e-32	0.335906	0.663	0.559	1.89539e-31	IFNg
PSMB3	4.54685e-32	0.280357	0.806	0.711	2.38794e-31	IFNg
UBE2C	6.71255e-32	0.428417	0.237	0.137	3.50793e-31	IFNg
ID3	1.02966e-31	0.237583	0.891	0.788	5.32177e-31	IFNg
PRPS1	1.14556e-31	0.404877	0.415	0.296	5.89921e-31	IFNg
RPL35	1.82409e-31	0.190566	0.99	0.951	9.29169e-31	IFNg
UACA	3.71725e-30	0.322927	0.224	0.128	1.81071e-29	IFNg
ELOB	8.42161e-30	0.239882	0.899	0.801	4.04639e-29	IFNg
TMSB10	1.33714e-29	0.151449	0.999	0.991	6.36682e-29	IFNg
DSTN	1.67628e-29	0.248793	0.874	0.807	7.93704e-29	IFNg
TUBB4B	2.84394e-29	0.294511	0.764	0.664	1.33021e-28	IFNg
SCARA3	6.56489e-29	0.328446	0.224	0.131	3.04706e-28	IFNg
PTTG1	1.2798e-28	0.371796	0.356	0.243	5.86297e-28	IFNg
DBI	1.31774e-28	0.292608	0.683	0.584	6.03025e-28	IFNg
LDHA	1.87475e-28	0.239504	0.86	0.771	8.49658e-28	IFNg
CFL1	1.54345e-27	0.208323	0.929	0.872	6.74939e-27	IFNg
DKK1	4.22447e-27	0.289435	0.521	0.393	1.81177e-26	IFNg
CXXC5	4.81804e-26	0.288061	0.156	0.081	1.98586e-25	IFNg
NAA38	5.05528e-26	0.315349	0.439	0.332	2.07757e-25	IFNg
SNRPD2	5.63703e-25	0.202778	0.924	0.843	2.21145e-24	IFNg
PPIA	6.8515e-25	0.172321	0.971	0.929	2.67303e-24	IFNg
OLFML3	2.41187e-24	0.388566	0.41	0.309	9.19768e-24	IFNg
UGDH	9.75044e-24	0.308219	0.514	0.415	3.62685e-23	IFNg
GBP1	1.4242e-23	0.296844	0.15	0.08	5.24687e-23	IFNg
PRDX1	1.61484e-23	0.204151	0.886	0.828	5.93371e-23	IFNg
STMN1	4.48723e-23	0.305774	0.388	0.284	1.6138e-22	IFNg
FBL	5.14887e-23	0.335291	0.449	0.355	1.84862e-22	IFNg
ETFB	6.52662e-23	0.310341	0.463	0.366	2.33141e-22	IFNg
TOMM7	7.02571e-23	0.212952	0.875	0.815	2.50335e-22	IFNg
GNG11	1.89078e-22	0.232196	0.721	0.617	6.64206e-22	IFNg
TUBB3	2.8323e-22	0.297771	0.47	0.366	9.85949e-22	IFNg
PSMB5	4.57239e-22	0.235746	0.738	0.659	1.58e-21	IFNg
ENSG00000235979	9.07247e-22	0.236721	0.736	0.649	3.0896e-21	IFNg
TKT	3.50814e-21	0.279307	0.48	0.38	1.15925e-20	IFNg
PSMA2	5.92635e-21	0.237025	0.677	0.587	1.94166e-20	IFNg
TK1	7.66636e-21	0.267387	0.23	0.15	2.49437e-20	IFNg
YBX1	1.2555e-20	0.199107	0.836	0.771	4.04762e-20	IFNg
NREP	1.94159e-20	0.265863	0.511	0.409	6.19816e-20	IFNg
DUT	2.10357e-20	0.312964	0.37	0.283	6.70008e-20	IFNg
ATP5PD	4.57105e-20	0.234894	0.666	0.577	1.4354e-19	IFNg
YWHAQ	9.05945e-20	0.242303	0.655	0.57	2.80737e-19	IFNg
PTMA	1.226e-19	0.168151	0.96	0.913	3.76883e-19	IFNg
TAGLN2	1.32879e-19	0.171207	0.885	0.809	4.07592e-19	IFNg
IGFBP6	1.35851e-19	0.204684	0.57	0.461	4.16406e-19	IFNg
COX7B	1.48357e-19	0.256583	0.626	0.541	4.53426e-19	IFNg
MXRA8	2.14871e-19	0.25389	0.366	0.272	6.5388e-19	IFNg
PTGES	2.27671e-19	0.221086	0.24	0.159	6.91839e-19	IFNg
UBE2L6	2.37942e-19	0.265285	0.199	0.126	7.2253e-19	IFNg
APOBEC3C	2.86454e-19	0.274571	0.22	0.145	8.66113e-19	IFNg
FOS	3.03338e-19	0.225319	0.285	0.198	9.15204e-19	IFNg
RPL23A	3.53837e-19	0.144461	0.975	0.922	1.06377e-18	IFNg
UQCRH	3.78658e-19	0.209253	0.766	0.702	1.13678e-18	IFNg
DDAH2	4.86068e-19	0.21452	0.704	0.624	1.44794e-18	IFNg
LGALS3BP	6.0129e-19	0.169634	0.396	0.29	1.77866e-18	IFNg
ATOX1	8.12714e-19	0.238779	0.653	0.575	2.39569e-18	IFNg
PRR34-AS1	8.96436e-19	0.201571	0.132	0.073	2.63515e-18	IFNg
RPS26	1.3566e-18	0.202543	0.885	0.827	3.96308e-18	IFNg
PSMA7	2.38897e-18	0.167448	0.916	0.858	6.87457e-18	IFNg
ANAPC11	2.45075e-18	0.213744	0.7	0.619	7.04758e-18	IFNg
BLOC1S1	2.61086e-18	0.253054	0.349	0.262	7.4978e-18	IFNg
TUBB	3.04912e-18	0.186959	0.932	0.875	8.715e-18	IFNg
RPS4X	3.98777e-18	0.141126	0.988	0.94	1.13062e-17	IFNg
COX6B1	4.63576e-18	0.229766	0.619	0.543	1.30821e-17	IFNg
TOP2A	4.64258e-18	0.283179	0.167	0.102	1.30926e-17	IFNg
PLIN3	4.92229e-18	0.273273	0.47	0.386	1.38722e-17	IFNg
THSD4-AS1	5.12899e-18	0.227723	0.585	0.499	1.44355e-17	IFNg
CXCL9	6.75135e-18	0.187679	0.194	0.121	1.88761e-17	IFNg
CXCL12	6.80065e-18	0.244432	0.253	0.174	1.90014e-17	IFNg
C1R	7.6695e-18	0.204176	0.314	0.222	2.13305e-17	IFNg
C19orf53	9.07531e-18	0.210355	0.65	0.565	2.51742e-17	IFNg
LGALS1	1.35236e-17	0.139551	0.998	0.977	3.71964e-17	IFNg
SEM1	2.13874e-17	0.193233	0.825	0.75	5.83708e-17	IFNg
PSMB10	2.43776e-17	0.295284	0.319	0.239	6.62326e-17	IFNg
BIRC5	3.27916e-17	0.258652	0.19	0.122	8.86946e-17	IFNg
SOD1	4.13564e-17	0.219575	0.683	0.605	1.11433e-16	IFNg
NDUFA3	5.16015e-17	0.245614	0.452	0.369	1.38422e-16	IFNg
HSPB1	5.27656e-17	0.268696	0.723	0.638	1.41365e-16	IFNg
SLC25A5	6.27612e-17	0.236896	0.555	0.469	1.6772e-16	IFNg
PPDPF	6.4857e-17	0.174626	0.748	0.658	1.72993e-16	IFNg
RPLP2	7.58994e-17	0.132698	0.986	0.954	2.01557e-16	IFNg
COX6C	9.03489e-17	0.198116	0.749	0.669	2.39329e-16	IFNg
ATP5MC3	9.22954e-17	0.220895	0.714	0.643	2.44332e-16	IFNg
CCNB1	1.0932e-16	0.267259	0.18	0.114	2.88139e-16	IFNg
RPL30	1.15471e-16	0.146702	0.974	0.914	3.03973e-16	IFNg
SLIRP	2.93739e-16	0.161934	0.866	0.798	7.6142e-16	IFNg
SNRPC	3.32071e-16	0.198743	0.728	0.655	8.59204e-16	IFNg
NQO1	3.45786e-16	0.15138	0.921	0.855	8.93597e-16	IFNg
AP2M1	4.90121e-16	0.22205	0.736	0.672	1.25891e-15	IFNg
PPP1R14B	4.9503e-16	0.237285	0.473	0.392	1.27075e-15	IFNg
EID1	5.47059e-16	0.227257	0.709	0.647	1.40091e-15	IFNg
H2AZ1	8.27676e-16	0.174746	0.839	0.775	2.10171e-15	IFNg
GREM2	8.32718e-16	0.183354	0.128	0.074	2.11198e-15	IFNg
RPL17	8.87591e-16	0.141343	0.982	0.928	2.24711e-15	IFNg
RPS11	9.76617e-16	0.13928	0.957	0.909	2.46807e-15	IFNg
ERAP2	1.03656e-15	0.154345	0.103	0.055	2.61331e-15	IFNg
MRPL51	1.47402e-15	0.207547	0.679	0.608	3.6768e-15	IFNg
CTSC	1.87115e-15	0.297813	0.371	0.294	4.6455e-15	IFNg
SLC27A4	1.96538e-15	0.226865	0.547	0.469	4.86551e-15	IFNg
MRGPRF	2.12404e-15	0.194731	0.123	0.071	5.23344e-15	IFNg
TSPO	2.87387e-15	0.162471	0.869	0.814	7.01968e-15	IFNg
SNRPF	3.20394e-15	0.204761	0.707	0.64	7.78994e-15	IFNg
UQCRB	6.97046e-15	0.164042	0.866	0.805	1.67078e-14	IFNg
LMO7	7.00105e-15	0.246841	0.229	0.162	1.67716e-14	IFNg
NDUFB3	7.17511e-15	0.2339	0.47	0.39	1.71692e-14	IFNg
NBL1	7.56324e-15	0.189805	0.799	0.738	1.80852e-14	IFNg
RPSAP58	9.35795e-15	0.155261	0.902	0.833	2.22666e-14	IFNg
UBA52	1.00912e-14	0.144403	0.938	0.872	2.3944e-14	IFNg
UQCR11	1.31785e-14	0.160217	0.831	0.771	3.10431e-14	IFNg
UQCR10	1.44629e-14	0.211479	0.691	0.624	3.39741e-14	IFNg
CKS2	2.13621e-14	0.278405	0.317	0.243	4.97392e-14	IFNg
ARL2	2.5416e-14	0.225424	0.231	0.165	5.89836e-14	IFNg
RPSA	3.35375e-14	0.128499	0.97	0.914	7.74492e-14	IFNg
CDKN2A	4.73606e-14	0.168297	0.129	0.078	1.0866e-13	IFNg
PDGFRB	5.17731e-14	0.105475	0.304	0.223	1.18526e-13	IFNg
LSM4	5.56732e-14	0.222946	0.372	0.298	1.27249e-13	IFNg
PCLAF	5.75357e-14	0.208006	0.223	0.157	1.31293e-13	IFNg
UBE2E3	6.26673e-14	0.16699	0.218	0.151	1.42695e-13	IFNg
CCN2	6.28051e-14	0.153943	0.518	0.428	1.42932e-13	IFNg
RHOA	6.3444e-14	0.158015	0.823	0.773	1.44309e-13	IFNg
TAP1	6.48238e-14	0.181144	0.176	0.116	1.4721e-13	IFNg
SERPINE2	7.58856e-14	0.252705	0.552	0.482	1.71411e-13	IFNg
LSM5	8.8766e-14	0.242732	0.497	0.423	1.99865e-13	IFNg
LOXL1	1.05664e-13	0.213993	0.291	0.22	2.36905e-13	IFNg
PRSS23	1.10545e-13	0.240869	0.484	0.406	2.47585e-13	IFNg
HSPA8	1.224e-13	0.173726	0.781	0.711	2.73559e-13	IFNg
CALM1	1.25024e-13	0.14084	0.877	0.807	2.79127e-13	IFNg
RPL7A	1.36234e-13	0.115347	0.98	0.941	3.03196e-13	IFNg
CENPW	1.42083e-13	0.228066	0.232	0.168	3.15716e-13	IFNg
NDUFB4	1.5293e-13	0.202973	0.643	0.579	3.38396e-13	IFNg
MRPL12	1.53621e-13	0.233667	0.273	0.207	3.39747e-13	IFNg
TIMP3	1.54729e-13	0.109345	0.595	0.503	3.41664e-13	IFNg
ELN	1.61726e-13	0.145396	0.25	0.179	3.56556e-13	IFNg
S100A2	1.79862e-13	0.191256	0.13	0.08	3.9469e-13	IFNg
ATP5MG	1.90987e-13	0.156454	0.857	0.808	4.18236e-13	IFNg
TFPI2	2.25262e-13	0.161357	0.684	0.6	4.9025e-13	IFNg
CRIP1	2.51429e-13	0.254741	0.263	0.195	5.44677e-13	IFNg
DRAP1	2.76139e-13	0.145746	0.883	0.825	5.97596e-13	IFNg
AURKAIP1	3.76922e-13	0.209294	0.631	0.561	8.09082e-13	IFNg
RBX1	3.84538e-13	0.185795	0.672	0.602	8.24595e-13	IFNg
PSMA4	4.12897e-13	0.191477	0.676	0.614	8.81834e-13	IFNg
MAB21L1	4.56449e-13	0.176935	0.114	0.068	9.69954e-13	IFNg
CDKN3	5.16223e-13	0.214839	0.168	0.113	1.09204e-12	IFNg
PABPC1	5.65289e-13	0.149153	0.934	0.92	1.19226e-12	IFNg
CD9	6.7864e-13	0.225024	0.439	0.367	1.42919e-12	IFNg
HMGN1	8.11174e-13	0.219658	0.482	0.41	1.70238e-12	IFNg
F2R	9.19413e-13	0.216817	0.184	0.128	1.92191e-12	IFNg
PBK	1.01883e-12	0.191402	0.122	0.075	2.12344e-12	IFNg
COX7C	1.03337e-12	0.162765	0.756	0.695	2.15269e-12	IFNg
NDUFS8	1.361e-12	0.217915	0.502	0.432	2.82132e-12	IFNg
SKP1	1.48979e-12	0.182659	0.767	0.707	3.07925e-12	IFNg
COX6A1	2.29463e-12	0.156721	0.892	0.842	4.69917e-12	IFNg
RBFOX2	2.36149e-12	0.114027	0.989	0.957	4.83375e-12	IFNg
HNRNPA1	3.07422e-12	0.174204	0.806	0.751	6.25934e-12	IFNg
ATP5IF1	3.09725e-12	0.191338	0.612	0.548	6.30321e-12	IFNg
NDUFA6	3.3797e-12	0.174542	0.645	0.582	6.84838e-12	IFNg
BANF1	3.42473e-12	0.170461	0.684	0.612	6.93298e-12	IFNg
HSPE1	3.47292e-12	0.176217	0.702	0.636	7.02719e-12	IFNg
ATP5F1A	5.7699e-12	0.167896	0.674	0.606	1.14991e-11	IFNg
ATP5F1E	6.51186e-12	0.129368	0.921	0.862	1.2929e-11	IFNg
ADD3	6.75176e-12	0.188503	0.168	0.115	1.33928e-11	IFNg
RPL11	6.95042e-12	0.108784	0.994	0.951	1.3761e-11	IFNg
HNRNPA2B1	6.9648e-12	0.132122	0.884	0.841	1.37831e-11	IFNg
APRT	7.14318e-12	0.174728	0.506	0.437	1.41295e-11	IFNg
DCTN3	8.4746e-12	0.19748	0.343	0.274	1.66774e-11	IFNg
POMP	8.97553e-12	0.144771	0.877	0.821	1.76385e-11	IFNg
RPL29	1.0065e-11	0.124325	0.939	0.873	1.96972e-11	IFNg
MYL12B	1.23584e-11	0.13935	0.86	0.817	2.41185e-11	IFNg
ATP6V0C	1.24332e-11	0.180387	0.624	0.56	2.42533e-11	IFNg
SUMO3	1.55432e-11	0.18619	0.445	0.38	3.00843e-11	IFNg
CALM3	1.80348e-11	0.178129	0.469	0.397	3.47955e-11	IFNg
PFDN5	1.81773e-11	0.150445	0.787	0.729	3.50544e-11	IFNg
SRP14	1.90658e-11	0.146669	0.861	0.807	3.67009e-11	IFNg
RPS9	2.22905e-11	0.114499	0.981	0.93	4.26756e-11	IFNg
MPC2	2.23298e-11	0.22064	0.37	0.303	4.27315e-11	IFNg
NUDT1	2.45283e-11	0.20094	0.243	0.183	4.6854e-11	IFNg
HINT1	2.6286e-11	0.154523	0.817	0.764	5.00534e-11	IFNg
CALHM2	3.0948e-11	0.154629	0.113	0.071	5.85881e-11	IFNg
PSMC5	3.16253e-11	0.175582	0.476	0.406	5.98167e-11	IFNg
RPL36	3.39913e-11	0.118757	0.983	0.936	6.41772e-11	IFNg
IFI27L2	3.54321e-11	0.218434	0.381	0.319	6.68378e-11	IFNg
ENSG00000258344	3.90968e-11	0.156623	0.785	0.732	7.36522e-11	IFNg
RECK	4.22921e-11	0.169288	0.218	0.159	7.95301e-11	IFNg
PFKP	4.45347e-11	0.1873	0.516	0.446	8.34878e-11	IFNg
RPL18	5.68838e-11	0.111878	0.983	0.94	1.05981e-10	IFNg
ATP5MJ	6.31e-11	0.165589	0.702	0.642	1.16996e-10	IFNg
GSTK1	7.31296e-11	0.191585	0.227	0.17	1.35296e-10	IFNg
MECOM	8.32228e-11	0.143003	0.76	0.703	1.53634e-10	IFNg
SERPINB6	8.55768e-11	0.186921	0.329	0.263	1.57704e-10	IFNg
DTYMK	8.71546e-11	0.193178	0.381	0.311	1.60402e-10	IFNg
CCDC85B	8.92352e-11	0.165503	0.227	0.168	1.64018e-10	IFNg
BOLA3	9.38276e-11	0.203946	0.427	0.361	1.72384e-10	IFNg
CKS1B	9.51472e-11	0.205062	0.33	0.265	1.74657e-10	IFNg
PDLIM2	9.52789e-11	0.213825	0.437	0.373	1.74823e-10	IFNg
NDUFS5	1.00707e-10	0.153907	0.722	0.662	1.84383e-10	IFNg
RPL36A	1.10922e-10	0.122034	0.973	0.913	2.02472e-10	IFNg
NDUFB10	2.30813e-10	0.185235	0.533	0.474	4.14347e-10	IFNg
CST3	2.46191e-10	0.228211	0.372	0.316	4.41019e-10	IFNg
NDUFS6	2.52276e-10	0.167353	0.623	0.566	4.51536e-10	IFNg
RPL26L1	2.86599e-10	0.178867	0.513	0.448	5.11241e-10	IFNg
RHOC	2.93389e-10	0.14985	0.789	0.73	5.22912e-10	IFNg
RPL22	3.7513e-10	0.119082	0.835	0.766	6.61912e-10	IFNg
NME1	3.98896e-10	0.159512	0.625	0.554	7.01798e-10	IFNg
RPL37A	4.00334e-10	0.102728	0.995	0.965	7.04036e-10	IFNg
FKBP1A	4.12851e-10	0.149957	0.777	0.728	7.25145e-10	IFNg
PROCR	4.54332e-10	0.192512	0.206	0.154	7.95035e-10	IFNg
ACOT13	5.10179e-10	0.172605	0.196	0.143	8.89818e-10	IFNg
LSM3	5.27311e-10	0.195617	0.498	0.444	9.18941e-10	IFNg
PLK1	5.3663e-10	0.165191	0.1	0.063	9.34796e-10	IFNg
HSP90AA1	5.44376e-10	0.159553	0.871	0.816	9.47121e-10	IFNg
NMB	5.63871e-10	0.167572	0.108	0.069	9.79428e-10	IFNg
LAP3	8.24683e-10	0.227375	0.305	0.248	1.41906e-09	IFNg
RPL22L1	9.01272e-10	0.147372	0.638	0.575	1.54707e-09	IFNg
PGD	9.56442e-10	0.183682	0.261	0.204	1.64045e-09	IFNg
LDHB	1.01424e-09	0.139411	0.807	0.761	1.73536e-09	IFNg
NDUFC1	1.0595e-09	0.147178	0.565	0.496	1.80988e-09	IFNg
RPL39L	1.11285e-09	0.159824	0.164	0.117	1.89871e-09	IFNg
UQCRQ	1.2015e-09	0.136711	0.855	0.79	2.04419e-09	IFNg
CAV2	1.33848e-09	0.178059	0.294	0.235	2.27177e-09	IFNg
GLO1	1.40154e-09	0.183063	0.397	0.336	2.37594e-09	IFNg
C4orf3	1.69897e-09	0.180291	0.447	0.388	2.86523e-09	IFNg
AKIP1	1.70386e-09	0.192262	0.208	0.159	2.87233e-09	IFNg
SNAI2	2.00603e-09	0.17958	0.327	0.27	3.36698e-09	IFNg
ARL3	2.19701e-09	0.163149	0.347	0.284	3.67732e-09	IFNg
MICOS10	2.29568e-09	0.134709	0.735	0.678	3.83943e-09	IFNg
TXN2	2.61117e-09	0.17224	0.334	0.274	4.3499e-09	IFNg
TOMM6	2.73819e-09	0.157714	0.604	0.553	4.54896e-09	IFNg
TXNDC17	2.8457e-09	0.146153	0.683	0.619	4.72201e-09	IFNg
SELENOW	3.39004e-09	0.180641	0.451	0.395	5.60111e-09	IFNg
HSD17B10	3.6048e-09	0.169467	0.318	0.261	5.94202e-09	IFNg
ARPC1A	4.0359e-09	0.174419	0.466	0.41	6.62426e-09	IFNg
COA3	4.80672e-09	0.174487	0.31	0.252	7.85289e-09	IFNg
S100A16	4.8307e-09	0.127057	0.775	0.715	7.88903e-09	IFNg
CNN2	5.47244e-09	0.175913	0.283	0.226	8.89245e-09	IFNg
HSBP1	5.59085e-09	0.147126	0.653	0.595	9.08138e-09	IFNg
PA2G4	5.61688e-09	0.138555	0.549	0.485	9.11667e-09	IFNg
ATP5PO	6.09299e-09	0.157455	0.632	0.574	9.86673e-09	IFNg
OSR1	7.26679e-09	0.164849	0.1	0.065	1.17182e-08	IFNg
REX1BD	8.04245e-09	0.148546	0.184	0.138	1.291e-08	IFNg
YIF1A	8.71234e-09	0.149842	0.609	0.552	1.3943e-08	IFNg
MAGED1	8.89425e-09	0.167344	0.325	0.268	1.42234e-08	IFNg
ATP5PF	9.39114e-09	0.137418	0.766	0.721	1.49897e-08	IFNg
TMEM256	9.77188e-09	0.180048	0.339	0.284	1.55681e-08	IFNg
PGRMC1	9.97607e-09	0.157566	0.352	0.294	1.58814e-08	IFNg
RANBP1	1.07681e-08	0.172136	0.473	0.416	1.70972e-08	IFNg
SRP9	1.17053e-08	0.160657	0.549	0.493	1.85298e-08	IFNg
DYNLRB1	1.25958e-08	0.136167	0.549	0.488	1.98949e-08	IFNg
ATP5MC2	1.45911e-08	0.155165	0.609	0.554	2.29949e-08	IFNg
NDUFA4	1.51917e-08	0.109496	0.786	0.72	2.38969e-08	IFNg
SLC25A3	1.53703e-08	0.128421	0.713	0.65	2.41688e-08	IFNg
LASP1	1.56954e-08	0.171374	0.307	0.253	2.46617e-08	IFNg
PARK7	2.09911e-08	0.1182	0.732	0.672	3.26795e-08	IFNg
METTL9	2.19485e-08	0.15018	0.199	0.151	3.40946e-08	IFNg
ECM1	2.57283e-08	0.159811	0.16	0.118	3.98056e-08	IFNg
TPI1	2.6757e-08	0.101697	0.888	0.837	4.13367e-08	IFNg
CDC20	2.8735e-08	0.21156	0.215	0.168	4.43116e-08	IFNg
CARD16	2.9533e-08	0.136383	0.127	0.088	4.55222e-08	IFNg
POLE4	2.95416e-08	0.149424	0.137	0.098	4.55222e-08	IFNg
SUMO2	3.23948e-08	0.172275	0.423	0.368	4.97378e-08	IFNg
ALCAM	3.26547e-08	0.102218	0.437	0.373	5.01006e-08	IFNg
AP2S1	3.49423e-08	0.141587	0.631	0.579	5.34746e-08	IFNg
SNRPG	4.22031e-08	0.1348	0.834	0.784	6.41457e-08	IFNg
RMDN1	4.25901e-08	0.153922	0.234	0.185	6.47106e-08	IFNg
DGCR6L	4.33275e-08	0.131457	0.148	0.107	6.57602e-08	IFNg
ATP5MF	4.43022e-08	0.172685	0.544	0.5	6.71673e-08	IFNg
SMIM30	4.44403e-08	0.165631	0.239	0.189	6.73526e-08	IFNg
AOPEP	4.69659e-08	0.108368	0.2	0.152	7.1104e-08	IFNg
EMP3	4.71042e-08	0.114705	0.747	0.682	7.12878e-08	IFNg
ARL2BP	5.00557e-08	0.164865	0.246	0.198	7.55386e-08	IFNg
C14orf119	5.81599e-08	0.17584	0.402	0.349	8.74878e-08	IFNg
GPX1	6.04242e-08	0.108927	0.803	0.743	9.07005e-08	IFNg
NDUFB6	6.41448e-08	0.157219	0.518	0.462	9.6047e-08	IFNg
HLA-E	7.4634e-08	0.12134	0.435	0.373	1.11163e-07	IFNg
ARPC1B	7.47711e-08	0.143033	0.656	0.608	1.11289e-07	IFNg
RWDD1	7.51021e-08	0.171121	0.429	0.379	1.11703e-07	IFNg
PET100	8.16369e-08	0.178203	0.454	0.402	1.21125e-07	IFNg
FAM98A	8.19533e-08	0.131025	0.207	0.16	1.21552e-07	IFNg
RPA3	8.52454e-08	0.163968	0.323	0.269	1.26231e-07	IFNg
CAP1	8.52577e-08	0.135648	0.671	0.613	1.26231e-07	IFNg
TOMM22	9.40374e-08	0.165673	0.464	0.409	1.38697e-07	IFNg
DDX39A	1.02919e-07	0.150369	0.262	0.21	1.5148e-07	IFNg
ANKUB1	1.07769e-07	0.151142	0.215	0.17	1.58288e-07	IFNg
GNB2	1.20264e-07	0.177746	0.378	0.329	1.76091e-07	IFNg
NDUFB11	1.2139e-07	0.146948	0.537	0.481	1.77633e-07	IFNg
BRI3	1.23849e-07	0.17536	0.335	0.285	1.81089e-07	IFNg
PGAM1	1.24558e-07	0.140848	0.679	0.637	1.82001e-07	IFNg
MRPS14	1.27138e-07	0.175798	0.279	0.231	1.85514e-07	IFNg
SF3B6	1.41948e-07	0.125148	0.716	0.657	2.06413e-07	IFNg
WDR83OS	1.43289e-07	0.127063	0.63	0.578	2.08167e-07	IFNg
SEPTIN9	1.53331e-07	0.144974	0.326	0.275	2.22277e-07	IFNg
CNN3	1.5436e-07	0.159792	0.319	0.271	2.23693e-07	IFNg
DYNLT2B	1.56309e-07	0.12141	0.13	0.093	2.26439e-07	IFNg
G6PD	1.76582e-07	0.141652	0.26	0.209	2.54761e-07	IFNg
GADD45B	1.7676e-07	0.125897	0.313	0.261	2.54932e-07	IFNg
CDC42EP3	1.78458e-07	0.127662	0.214	0.168	2.57118e-07	IFNg
POLR2E	1.91735e-07	0.128726	0.616	0.572	2.75403e-07	IFNg
C20orf27	2.02905e-07	0.15502	0.235	0.19	2.90757e-07	IFNg
MSX1	2.29582e-07	0.149491	0.167	0.127	3.27543e-07	IFNg
TAX1BP3	2.30302e-07	0.147534	0.452	0.395	3.28459e-07	IFNg
POLR2J	2.32714e-07	0.155341	0.434	0.383	3.31788e-07	IFNg
C4orf48	2.85988e-07	0.14638	0.244	0.197	4.04879e-07	IFNg
TUBA1C	3.23039e-07	0.110824	0.856	0.804	4.55656e-07	IFNg
ADI1	3.25263e-07	0.143353	0.175	0.134	4.58488e-07	IFNg
TBCB	3.77526e-07	0.168859	0.352	0.305	5.30039e-07	IFNg
SDC1	3.92471e-07	0.125611	0.136	0.099	5.50474e-07	IFNg
SKA2	4.09954e-07	0.148487	0.177	0.136	5.74614e-07	IFNg
NABP2	4.51396e-07	0.13348	0.161	0.121	6.30822e-07	IFNg
BEX3	4.85431e-07	0.119039	0.617	0.563	6.77044e-07	IFNg
ANP32E	5.35062e-07	0.139133	0.135	0.099	7.44305e-07	IFNg
NSA2	5.92429e-07	0.146165	0.431	0.383	8.21945e-07	IFNg
NDUFA13	5.96606e-07	0.102667	0.73	0.674	8.27311e-07	IFNg
TPGS2	6.01065e-07	0.137548	0.221	0.176	8.33107e-07	IFNg
PPP1R7	6.3935e-07	0.141435	0.359	0.309	8.84723e-07	IFNg
CYB5R3	6.54079e-07	0.143002	0.412	0.363	9.03629e-07	IFNg
RAB13	6.6452e-07	0.140248	0.469	0.42	9.17753e-07	IFNg
ANXA11	6.80586e-07	0.132964	0.225	0.181	9.39329e-07	IFNg
COX4I1	6.99114e-07	0.115014	0.837	0.794	9.63434e-07	IFNg
DPCD	6.9919e-07	0.142653	0.159	0.121	9.63434e-07	IFNg
GADD45GIP1	6.99505e-07	0.144234	0.386	0.338	9.63554e-07	IFNg
TYMS	7.26046e-07	0.152775	0.16	0.123	9.98814e-07	IFNg
MIRLET7BHG	7.77406e-07	0.110991	0.198	0.156	1.0667e-06	IFNg
SLC2A4RG	8.03734e-07	0.111372	0.132	0.097	1.10211e-06	IFNg
SLX1B	8.40293e-07	0.134651	0.12	0.087	1.15e-06	IFNg
UBL5	8.701e-07	0.121296	0.752	0.704	1.19041e-06	IFNg
SIX1	8.72168e-07	0.141152	0.161	0.123	1.19286e-06	IFNg
NDUFB8	8.87466e-07	0.141142	0.587	0.553	1.21299e-06	IFNg
NDUFS7	9.23357e-07	0.145376	0.29	0.245	1.26083e-06	IFNg
ARPC3	9.51402e-07	0.104262	0.762	0.721	1.29829e-06	IFNg
SMIM3	9.53591e-07	0.140168	0.189	0.149	1.30085e-06	IFNg
NDUFC2	9.78047e-07	0.127048	0.69	0.638	1.33336e-06	IFNg
LAMTOR1	9.96274e-07	0.11979	0.667	0.616	1.35777e-06	IFNg
CCDC34	1.17141e-06	0.139632	0.108	0.077	1.58725e-06	IFNg
MALSU1	1.17967e-06	0.14246	0.345	0.296	1.59794e-06	IFNg
MAP1A	1.1939e-06	0.125833	0.218	0.175	1.61514e-06	IFNg
SUCLG1	1.23144e-06	0.133186	0.272	0.225	1.66486e-06	IFNg
TRAPPC2L	1.23653e-06	0.145188	0.261	0.218	1.67121e-06	IFNg
GOLM1	1.33858e-06	0.107732	0.183	0.142	1.80453e-06	IFNg
HINT2	1.45492e-06	0.14263	0.139	0.105	1.957e-06	IFNg
STK17A	1.46177e-06	0.122123	0.17	0.131	1.96558e-06	IFNg
KLF4	1.49939e-06	0.149943	0.166	0.128	2.01554e-06	IFNg
MRPS6	1.50001e-06	0.135131	0.211	0.169	2.01572e-06	IFNg
CHCHD5	1.57883e-06	0.146215	0.196	0.156	2.11963e-06	IFNg
NDUFB1	1.94989e-06	0.123809	0.571	0.528	2.60539e-06	IFNg
TCEAL8	1.98191e-06	0.14575	0.445	0.395	2.6465e-06	IFNg
NHSL2	2.0772e-06	0.154978	0.284	0.241	2.77025e-06	IFNg
HIKESHI	2.22236e-06	0.149125	0.332	0.285	2.95546e-06	IFNg
NDUFB2	2.22758e-06	0.118554	0.718	0.679	2.96148e-06	IFNg
DAB1	2.25154e-06	0.159218	0.286	0.242	2.99094e-06	IFNg
NDUFA7	2.35603e-06	0.142664	0.465	0.421	3.12636e-06	IFNg
POLD4	2.47595e-06	0.144092	0.226	0.185	3.27932e-06	IFNg
GTF3A	2.68921e-06	0.141101	0.325	0.279	3.55732e-06	IFNg
CYB5D2	2.71526e-06	0.156591	0.107	0.077	3.58954e-06	IFNg
ZYX	2.71751e-06	0.136296	0.416	0.372	3.59139e-06	IFNg
ZNHIT1	2.75577e-06	0.1426	0.435	0.389	3.63968e-06	IFNg
MDH1	2.76572e-06	0.135263	0.433	0.388	3.65168e-06	IFNg
LAMTOR4	3.02604e-06	0.145958	0.278	0.236	3.98421e-06	IFNg
DCXR	3.19146e-06	0.120543	0.14	0.106	4.19288e-06	IFNg
CAPZB	3.24375e-06	0.104473	0.522	0.471	4.26025e-06	IFNg
FGF5	3.77456e-06	0.122849	0.259	0.214	4.93902e-06	IFNg
XRCC6	3.82434e-06	0.126458	0.487	0.436	4.99797e-06	IFNg
RRAGA	4.08193e-06	0.151281	0.274	0.233	5.32311e-06	IFNg
NR2F2	4.4819e-06	0.12901	0.176	0.139	5.83211e-06	IFNg
TECR	4.48562e-06	0.140139	0.201	0.164	5.83516e-06	IFNg
PSMB6	4.5348e-06	0.114369	0.702	0.656	5.89733e-06	IFNg
ATP5PB	5.18318e-06	0.119379	0.588	0.546	6.71988e-06	IFNg
HMGN3	5.35601e-06	0.146751	0.256	0.215	6.93969e-06	IFNg
PPP4C	5.67919e-06	0.147722	0.305	0.263	7.35169e-06	IFNg
CBR3	5.98487e-06	0.122818	0.107	0.078	7.74029e-06	IFNg
RSU1	6.21832e-06	0.127767	0.362	0.315	8.03484e-06	IFNg
EBP	6.5156e-06	0.130084	0.128	0.097	8.4164e-06	IFNg
BDKRB1	6.5653e-06	0.111909	0.107	0.078	8.47543e-06	IFNg
GTF2H5	6.96113e-06	0.117864	0.38	0.333	8.97001e-06	IFNg
GPI	7.29312e-06	0.114907	0.283	0.238	9.38352e-06	IFNg
STMP1	7.30437e-06	0.116588	0.419	0.37	9.39513e-06	IFNg
PTGES3	7.31897e-06	0.124332	0.607	0.563	9.40597e-06	IFNg
COPS9	7.33908e-06	0.102759	0.696	0.647	9.42832e-06	IFNg
LGALS3	7.40448e-06	0.107999	0.6	0.556	9.50369e-06	IFNg
ATP5F1D	7.52207e-06	0.136032	0.399	0.354	9.64876e-06	IFNg
DDA1	7.53924e-06	0.137485	0.334	0.29	9.66786e-06	IFNg
MCFD2	7.70406e-06	0.129031	0.5	0.458	9.87622e-06	IFNg
STOML2	7.89841e-06	0.102763	0.583	0.538	1.01223e-05	IFNg
SNRPE	8.35643e-06	0.104096	0.768	0.712	1.06963e-05	IFNg
ATP6V0E1	8.83012e-06	0.106866	0.722	0.677	1.1289e-05	IFNg
PLP2	8.87837e-06	0.118845	0.484	0.435	1.13473e-05	IFNg
NDUFA8	9.31369e-06	0.121707	0.394	0.349	1.18929e-05	IFNg
IGFBP4	1.00497e-05	0.117623	0.692	0.633	1.28056e-05	IFNg
PTCD1	1.01073e-05	0.108088	0.524	0.478	1.28752e-05	IFNg
LSM10	1.03186e-05	0.121717	0.218	0.178	1.31285e-05	IFNg
PRELID1	1.05131e-05	0.15583	0.386	0.347	1.33679e-05	IFNg
CDK5	1.07955e-05	0.107548	0.116	0.087	1.37188e-05	IFNg
RAB5C	1.12923e-05	0.126434	0.586	0.54	1.43329e-05	IFNg
RAB34	1.14178e-05	0.116146	0.379	0.334	1.44879e-05	IFNg
SNRPD3	1.1537e-05	0.124328	0.563	0.516	1.46304e-05	IFNg
PCNA	1.1733e-05	0.112168	0.423	0.377	1.48655e-05	IFNg
RBIS	1.18655e-05	0.123261	0.47	0.433	1.50289e-05	IFNg
COX5B	1.25099e-05	0.110425	0.696	0.657	1.58214e-05	IFNg
MRPL41	1.27031e-05	0.139834	0.278	0.238	1.60563e-05	IFNg
MRPL34	1.39921e-05	0.117966	0.219	0.181	1.76276e-05	IFNg
HMGB3	1.46896e-05	0.140059	0.19	0.155	1.84623e-05	IFNg
PTGS1	1.89518e-05	0.130513	0.365	0.32	2.36089e-05	IFNg
NUCKS1	1.92704e-05	0.133611	0.553	0.516	2.39987e-05	IFNg
PTMS	1.97192e-05	0.12846	0.228	0.19	2.45144e-05	IFNg
RBBP7	1.99784e-05	0.133438	0.25	0.211	2.48112e-05	IFNg
PDAP1	2.12225e-05	0.119689	0.463	0.418	2.63059e-05	IFNg
MRPL57	2.12433e-05	0.142482	0.393	0.353	2.63241e-05	IFNg
EIF5A	2.14714e-05	0.103595	0.674	0.636	2.65834e-05	IFNg
GGACT	2.15547e-05	0.148411	0.27	0.232	2.66787e-05	IFNg
PPP2R1A	2.2556e-05	0.111669	0.537	0.494	2.78854e-05	IFNg
PHB	2.26332e-05	0.111079	0.555	0.516	2.79727e-05	IFNg
KPNA2	2.41409e-05	0.131232	0.236	0.199	2.97665e-05	IFNg
ITM2B	2.47406e-05	0.118201	0.432	0.388	3.04882e-05	IFNg
WARS1	2.64555e-05	0.165147	0.483	0.442	3.25541e-05	IFNg
TMEM141	2.68716e-05	0.113541	0.155	0.123	3.30469e-05	IFNg
PRAF2	2.80506e-05	0.147239	0.284	0.247	3.44868e-05	IFNg
PSMD4	2.84795e-05	0.112143	0.482	0.438	3.5004e-05	IFNg
SZRD1	2.89518e-05	0.129726	0.321	0.282	3.55432e-05	IFNg
SMARCE1	2.94121e-05	0.119139	0.314	0.273	3.60979e-05	IFNg
LSM2	3.00612e-05	0.144364	0.254	0.218	3.68517e-05	IFNg
CENPN	3.00724e-05	0.104693	0.126	0.098	3.68548e-05	IFNg
PLAC9	3.01673e-05	0.121294	0.244	0.206	3.69604e-05	IFNg
VDAC1	3.08825e-05	0.117295	0.497	0.456	3.78147e-05	IFNg
BLVRB	3.29847e-05	0.137776	0.246	0.211	4.03189e-05	IFNg
NMT2	3.46543e-05	0.134907	0.268	0.23	4.22743e-05	IFNg
SF3B2	3.59982e-05	0.108693	0.455	0.41	4.38505e-05	IFNg
BSCL2	3.61293e-05	0.104776	0.138	0.107	4.39975e-05	IFNg
RNF114	3.68459e-05	0.10512	0.426	0.383	4.48443e-05	IFNg
CREB3L1	3.79911e-05	0.119008	0.218	0.181	4.61851e-05	IFNg
DPM3	4.07763e-05	0.107396	0.234	0.196	4.94716e-05	IFNg
MARCKS	4.22851e-05	0.117868	0.326	0.284	5.12579e-05	IFNg
ANP32A	4.33318e-05	0.115131	0.387	0.342	5.24817e-05	IFNg
COPS6	4.54153e-05	0.103115	0.54	0.503	5.49266e-05	IFNg
CWC15	4.56671e-05	0.138451	0.387	0.349	5.52154e-05	IFNg
PPP1CA	4.74906e-05	0.118412	0.382	0.342	5.73218e-05	IFNg
ANAPC15	4.7675e-05	0.119481	0.197	0.162	5.7528e-05	IFNg
TMEM14A	5.32274e-05	0.118971	0.185	0.152	6.40454e-05	IFNg
XRCC5	5.48447e-05	0.111059	0.433	0.396	6.5879e-05	IFNg
CARHSP1	5.65626e-05	0.124411	0.303	0.266	6.7904e-05	IFNg
NFU1	5.69699e-05	0.119736	0.232	0.198	6.83735e-05	IFNg
PIN4	5.82726e-05	0.13741	0.356	0.319	6.98578e-05	IFNg
MRPS15	5.85079e-05	0.117699	0.358	0.32	7.01201e-05	IFNg
LSP1P5	6.003e-05	0.110079	0.279	0.241	7.19238e-05	IFNg
MRPL17	6.67341e-05	0.112306	0.448	0.408	7.98207e-05	IFNg
MIEN1	6.89275e-05	0.108157	0.231	0.194	8.23511e-05	IFNg
KANK2	7.4662e-05	0.12027	0.204	0.171	8.91018e-05	IFNg
BAX	8.09279e-05	0.127318	0.268	0.232	9.62539e-05	IFNg
NDUFV2	8.61184e-05	0.108248	0.529	0.492	0.000102341	IFNg
NELFE	8.83829e-05	0.10905	0.379	0.338	0.000104885	IFNg
ZDHHC12	9.18992e-05	0.118049	0.136	0.108	0.000108844	IFNg
MRAS	9.26194e-05	0.106482	0.103	0.079	0.000109667	IFNg
GNAI2	9.86604e-05	0.133702	0.419	0.376	0.000116656	IFNg
MRPL53	9.89119e-05	0.100826	0.175	0.143	0.000116921	IFNg
RAB1B	9.92206e-05	0.120477	0.297	0.26	0.000117253	IFNg
PEBP1	0.000100718	0.100068	0.555	0.514	0.000118857	IFNg
NDUFA2	0.000104257	0.12157	0.354	0.318	0.000122896	IFNg
RALB	0.000105376	0.120926	0.199	0.167	0.000124077	IFNg
TRAPPC5	0.000106774	0.110052	0.436	0.396	0.000125689	IFNg
WDR54	0.000107098	0.102394	0.131	0.103	0.000126034	IFNg
ST13	0.000108272	0.129119	0.371	0.334	0.000127345	IFNg
NID2	0.000108479	0.119073	0.247	0.212	0.000127553	IFNg
CHCHD1	0.000111264	0.121247	0.329	0.294	0.000130756	IFNg
CCT7	0.000112787	0.106243	0.52	0.483	0.000132508	IFNg
TRAPPC1	0.000115436	0.124212	0.405	0.366	0.00013547	IFNg
RIDA	0.000119355	0.112757	0.149	0.12	0.000139952	IFNg
FUS	0.000120243	0.130401	0.515	0.475	0.000140916	IFNg
CBY1	0.000127584	0.110571	0.15	0.121	0.000149312	IFNg
CNPY2	0.000129214	0.109324	0.519	0.482	0.000151178	IFNg
MCTS1	0.000139702	0.118395	0.318	0.28	0.000162863	IFNg
SDHC	0.000143844	0.114547	0.461	0.425	0.000167647	IFNg
SIVA1	0.000148002	0.110989	0.445	0.407	0.000172208	IFNg
ENSG00000272368	0.000159811	0.110524	0.222	0.188	0.00018554	IFNg
NRBP1	0.000160553	0.11729	0.238	0.204	0.0001863	IFNg
G6PC3	0.000163276	0.131613	0.176	0.146	0.0001892	IFNg
MRPS18B	0.000172491	0.114139	0.384	0.348	0.000199659	IFNg
LAMA4	0.000172808	0.110237	0.193	0.161	0.000199972	IFNg
NDUFS3	0.000179882	0.121059	0.391	0.356	0.000207987	IFNg
SNX3	0.0001981	0.122214	0.252	0.219	0.000228552	IFNg
ZWINT	0.000198526	0.107565	0.128	0.102	0.000228981	IFNg
BRMS1	0.000204606	0.109377	0.185	0.154	0.000235737	IFNg
PSMC1	0.000205819	0.103085	0.538	0.502	0.00023707	IFNg
FLOT1	0.000210735	0.104973	0.28	0.244	0.000242534	IFNg
HNRNPA3	0.000210945	0.100828	0.663	0.622	0.00024271	IFNg
HSPB11	0.000224421	0.123363	0.3	0.268	0.000257726	IFNg
MRPL13	0.000227051	0.125637	0.423	0.393	0.000260533	IFNg
C7orf50	0.000228395	0.113945	0.279	0.245	0.000261862	IFNg
CALD1	0.000243251	0.113532	0.589	0.553	0.000278292	IFNg
GTF3C6	0.000276407	0.116355	0.495	0.462	0.000314948	IFNg
CINP	0.000281326	0.112578	0.17	0.142	0.000320467	IFNg
CCNK	0.000301722	0.106418	0.175	0.146	0.000342962	IFNg
[truncated: 2,235 more rows]

## Sheet: Supp T5
Supplemental Table 5. Differentially Expressed Genes IFNg and TNFa vs Vehicle
gene	p_val	avg_log2FC	pct.1	pct.2	p_val_adj
ISG15	0	2.9019	0.783	0.173	0
LINC02574	0	2.43809	0.635	0.037	0
HLA-A	0	2.25101	0.933	0.66	0
HLA-C	0	2.52662	0.923	0.4	0
HLA-B	0	3.26129	0.973	0.578	0
IFITM1	0	3.50671	0.796	0.096	0
B2M	0	1.97514	0.991	0.985	0
IFI30	0	2.01874	0.633	0.115	0
IFI6	0	2.91485	0.704	0.044	0
IFI27	0	3.87527	0.826	0.07	0
IL32	0	3.14246	0.739	0.044	0
BST2	0	2.30776	0.528	0.002	0
CD74	0	3.54768	0.803	0	0
HLA-DRB1	0	1.94428	0.509	0	0
IFITM3	3.19e-301	1.74855	0.898	0.765	5.47e-299
HLA-DRA	1.27e-284	1.52424	0.385	0	2.05e-282
CXCL9	2.39e-282	1.94779	0.382	0	3.62e-280
HAS2	7.36e-239	1.52723	0.865	0.484	1.05e-236
HLA-F	2.61e-219	1.19903	0.306	0	3.54e-217
WNT5B	3.69e-197	1.92316	0.5	0.136	4.75e-195
ITGA2	4.79e-196	1.66613	0.418	0.072	5.87e-194
HMGA2	5.33e-195	2.03428	0.652	0.302	6.23e-193
CTSS	7.69e-194	1.08453	0.278	0.002	8.61e-192
PLAAT4	6.74e-189	1.12146	0.294	0.01	7.22e-187
C1S	7.85e-188	1.27855	0.438	0.087	8.08e-186
LGALS3BP	3.12e-183	1.33298	0.536	0.17	3.09e-181
MDK	3e-180	1.29994	0.404	0.072	2.86e-178
SERPING1	7.45e-178	1.07709	0.309	0.022	6.84e-176
ANPEP	6.16e-175	1.45013	0.689	0.353	5.46e-173
DOCK10	8.21e-174	1.96241	0.545	0.201	7.04e-172
ITGA5	6.61e-173	1.60457	0.567	0.222	5.49e-171
VEGFC	4.76e-169	1.58101	0.479	0.143	3.83e-167
DCBLD2	3.04e-165	1.5175	0.671	0.356	2.37e-163
INHBA	1.06e-164	1.51365	0.774	0.482	8.03e-163
IFI44L	3.26e-164	1.09716	0.271	0.014	2.4e-162
APOL1	3.25e-162	1.02071	0.253	0.008	2.32e-160
MT-ND2	2.13e-159	1.16625	0.954	0.937	1.48e-157
LY6E	2.34e-158	1.39203	0.747	0.577	1.58e-156
COL7A1	1.13e-156	1.45079	0.317	0.041	7.44e-155
PSME2	2.14e-154	1.31847	0.715	0.509	1.38e-152
FRMD6	8.06e-149	1.58694	0.608	0.297	5.06e-147
PSMB9	3.1e-143	1.08304	0.351	0.068	1.9e-141
IL18BP	9.5e-143	0.794742	0.206	0	5.69e-141
MMP1	1.09e-139	1.45517	0.574	0.246	6.4e-138
MYO10	1.93e-138	1.62912	0.625	0.333	1.1e-136
PRRX1	2.44e-135	1.29714	0.604	0.303	1.36e-133
SEMA7A	1.09e-134	1.4192	0.507	0.21	5.99e-133
TRIO	1.69e-132	1.80675	0.596	0.324	8.93e-131
MT-ND4	1.7e-132	1.15437	0.963	0.961	8.93e-131
FRMD4A	6.16e-132	1.41341	0.383	0.105	3.17e-130
MMP14	2.82e-130	1.29032	0.541	0.246	1.42e-128
HS3ST3A1	1.02e-125	1.39047	0.399	0.124	5.05e-124
HLA-DMA	9.18e-123	0.748424	0.196	0.006	4.46e-121
MYH9	3.65e-122	1.32449	0.622	0.358	1.74e-120
CCL5	3.2e-121	1.17875	0.177	0	1.5e-119
HLA-DPA1	2.74e-119	0.692527	0.174	0	1.26e-117
EXT1	4.91e-118	1.70407	0.631	0.406	2.22e-116
CCND1	5.93e-117	1.01143	0.737	0.492	2.63e-115
PSME1	1.22e-112	1.07634	0.569	0.309	5.24e-111
XIST	1.22e-112	1.54893	0.317	0.079	5.24e-111
TCF4	3.51e-112	1.33824	0.445	0.176	1.48e-110
MIR31HG	5.93e-112	1.43337	0.389	0.132	2.46e-110
TGM2	7.57e-112	1.35117	0.287	0.057	3.09e-110
SMURF2	2.99e-110	1.83033	0.601	0.363	1.2e-108
NAV3	3.93e-110	1.35917	0.397	0.14	1.56e-108
ENSG00000287001	1.22e-109	1.22977	0.289	0.059	4.75e-108
ZEB1	1.17e-108	1.33831	0.368	0.119	4.51e-107
SERPINE1	3.34e-108	0.881248	0.978	0.858	1.26e-106
IFIT1	3.51e-108	0.860991	0.199	0.014	1.31e-106
ISG20	2.32e-107	1.03165	0.306	0.068	8.54e-106
NAV1	1.87e-106	1.42412	0.457	0.198	6.76e-105
MT-ND1	1.54e-105	1.11475	0.923	0.897	5.51e-104
ALCAM	2.08e-105	1.32991	0.536	0.278	7.31e-104
C1R	5.27e-105	0.906837	0.422	0.146	1.83e-103
PODXL	1.76e-103	1.20783	0.329	0.091	6.03e-102
MX1	3.99e-103	0.730881	0.164	0.004	1.35e-101
CXCL5	4.6e-103	1.27429	0.349	0.104	1.54e-101
FOXP1	6.22e-103	1.36294	0.572	0.332	2.05e-101
RASAL2	6.32e-102	1.38877	0.361	0.121	2.06e-100
OAS1	1.72e-101	0.669688	0.164	0.005	5.53e-100
ARHGAP22	3.47e-99	1.1478	0.38	0.135	1.1e-97
FLNB	1.2e-96	1.24532	0.505	0.258	3.77e-95
NT5E	2.77e-96	0.870474	0.68	0.453	8.58e-95
IFI44	6.91e-96	0.735974	0.203	0.023	2.12e-94
HLA-E	9.33e-96	1.07931	0.532	0.287	2.82e-94
PLSCR1	2.3e-95	0.878909	0.326	0.095	6.88e-94
ANGPTL4	3.9e-95	1.07089	0.504	0.244	1.15e-93
MAML2	1.42e-93	1.18353	0.276	0.068	4.15e-92
COL6A3	2.16e-92	1.26028	0.823	0.714	6.24e-91
IGFBP7	5.98e-91	1.12739	0.413	0.175	1.71e-89
MT-ND5	2.57e-90	1.05536	0.755	0.615	7.27e-89
ATP2B4	3.93e-90	1.18657	0.428	0.192	1.1e-88
RUNX1	4.28e-90	1.25945	0.346	0.124	1.19e-88
GREM1	1.52e-89	1.26992	0.511	0.261	4.17e-88
ICAM1	7.94e-89	0.915395	0.148	0.006	2.15e-87
CLMP	9.78e-89	1.07939	0.59	0.366	2.62e-87
IDO1	1.58e-88	0.728194	0.131	0	4.19e-87
XAF1	1.19e-87	0.744178	0.213	0.035	3.14e-86
IFITM2	3.91e-86	1.08838	0.564	0.359	1.02e-84
IFI35	5.42e-86	0.854566	0.312	0.097	1.39e-84
EPSTI1	6.85e-86	0.783591	0.254	0.058	1.75e-84
RNF213	2.44e-85	1.01707	0.33	0.115	6.16e-84
PLAU	7.56e-85	1.08195	0.577	0.329	1.89e-83
PXN	3.97e-84	1.05583	0.49	0.266	9.82e-83
OAS3	3.23e-83	0.593091	0.141	0.006	7.91e-82
SOD2	8.05e-83	0.825924	0.559	0.312	1.95e-81
ASAP1	2.73e-82	1.23608	0.412	0.193	6.56e-81
IFIT3	3.2e-82	1.06214	0.233	0.049	7.63e-81
BNC2	1.23e-81	1.21942	0.344	0.134	2.91e-80
MACF1	2.47e-81	1.13147	0.367	0.152	5.79e-80
NRG1	1.05e-80	1.48608	0.346	0.136	2.43e-79
KLF6	4.25e-79	0.990352	0.709	0.526	9.77e-78
ITGB3	6.09e-79	0.784191	0.204	0.037	1.39e-77
PRKG1	6.41e-79	1.28362	0.325	0.122	1.45e-77
FBN1	9.91e-79	1.11491	0.624	0.438	2.22e-77
BIRC6	1.82e-78	1.02227	0.316	0.113	4.04e-77
PDGFRB	3.15e-78	1.13273	0.382	0.172	6.92e-77
AKAP12	5.62e-77	1.10045	0.532	0.316	1.23e-75
PTK2	5.09e-76	0.994649	0.337	0.132	1.1e-74
CCBE1	3.6e-75	1.34116	0.42	0.211	7.71e-74
SMAD7	8.25e-75	0.861916	0.249	0.068	1.75e-73
CXCL11	1.15e-74	0.816142	0.114	0.001	2.42e-73
SLC20A1	1.7e-74	1.00372	0.437	0.22	3.55e-73
JMJD1C	4.85e-74	1.10714	0.338	0.138	1.01e-72
PALLD	1.92e-73	1.07167	0.373	0.168	3.95e-72
SIPA1L1	3e-73	1.0842	0.326	0.13	6.13e-72
BCAR3	6.03e-73	0.986059	0.33	0.132	1.22e-71
C15orf48	7.43e-73	0.676086	0.141	0.011	1.49e-71
RARRES1	1.17e-72	0.56812	0.127	0.007	2.33e-71
TAP1	2.12e-72	0.718015	0.233	0.058	4.19e-71
TBX3	3.37e-72	0.953435	0.434	0.223	6.62e-71
PSMB8	3.65e-72	0.759116	0.335	0.126	7.12e-71
PDGFC	4.39e-72	1.07683	0.373	0.173	8.49e-71
PTPRK	8.72e-72	1.16793	0.329	0.133	1.67e-70
MED13L	9.82e-72	1.07	0.385	0.18	1.87e-70
MAP1B	1.27e-71	0.987157	0.664	0.512	2.4e-70
NEAT1	1.41e-71	1.63799	0.559	0.383	2.65e-70
IL11	1.42e-71	0.981004	0.383	0.168	2.65e-70
SRGAP1	8.75e-71	1.15767	0.497	0.303	1.62e-69
FHOD3	1.14e-70	0.955004	0.223	0.057	2.1e-69
XYLT1	3.64e-70	1.39508	0.381	0.188	6.63e-69
LINC01060	1.3e-69	1.23656	0.292	0.108	2.35e-68
CEP170	1.68e-69	1.0051	0.436	0.229	3.03e-68
TYMP	1.89e-69	0.632214	0.169	0.027	3.38e-68
SIPA1L3	2.66e-69	1.08241	0.303	0.116	4.73e-68
PALM2AKAP2	3.6e-69	1.03819	0.471	0.275	6.35e-68
NRP1	4.4e-69	1.15565	0.652	0.492	7.71e-68
ANTXR2	3.48e-68	0.856518	0.263	0.085	6.06e-67
POU2F2	6.97e-68	0.779073	0.193	0.041	1.2e-66
MAGI1	7.02e-68	1.10308	0.302	0.117	1.2e-66
MT1M	1.01e-67	0.851053	0.271	0.086	1.73e-66
PLXDC1	1.26e-67	0.43485	0.119	0.006	2.14e-66
CDCP1	1.71e-67	0.688624	0.192	0.04	2.88e-66
PFKFB4	2.01e-67	0.68811	0.125	0.009	3.35e-66
ZFP36L1	3.44e-67	0.908607	0.508	0.302	5.72e-66
HLA-DRB5	4.05e-67	0.453553	0.1	0	6.67e-66
GLI2	4.07e-67	0.83102	0.211	0.053	6.67e-66
GOLM1	1.08e-66	0.742423	0.269	0.089	1.75e-65
QSOX1	1.45e-66	1.02186	0.487	0.295	2.35e-65
RBMS3	3.53e-66	1.1383	0.343	0.152	5.68e-65
MIR4435-2HG	8.55e-66	0.890363	0.623	0.438	1.37e-64
ADAM19	9.71e-66	0.898045	0.258	0.085	1.54e-64
VCAN	5.38e-65	1.0509	0.447	0.255	8.49e-64
DST	8.99e-65	1.04823	0.416	0.223	1.41e-63
SLIT2	1.29e-64	1.07738	0.314	0.13	2.01e-63
ADAMTS6	3.01e-64	1.04258	0.614	0.446	4.67e-63
GBP1	1.25e-63	0.754448	0.175	0.035	1.93e-62
RFX8	1.36e-63	0.843139	0.215	0.058	2.08e-62
NEGR1	1.98e-63	1.06998	0.297	0.12	3.02e-62
STARD13	3.99e-63	0.916075	0.232	0.07	6.04e-62
MT-ATP6	9.04e-63	0.828057	0.953	0.96	1.36e-61
SLC4A7	9.32e-63	1.16213	0.377	0.195	1.39e-61
LAMC1	1.47e-62	1.09616	0.494	0.32	2.18e-61
TEAD1	1.47e-62	0.956521	0.411	0.217	2.18e-61
FN1	2.35e-62	1.38646	0.939	0.951	3.46e-61
COL6A2	7.54e-62	0.980163	0.755	0.681	1.1e-60
TCF12	8.44e-62	0.896326	0.334	0.149	1.23e-60
MT-ND3	9.11e-62	0.757568	0.921	0.921	1.32e-60
SCARB2	1.59e-61	0.790133	0.402	0.209	2.29e-60
PBX3	2.37e-61	0.920153	0.228	0.069	3.38e-60
SH2B3	3.22e-61	0.827414	0.297	0.12	4.57e-60
SOX5	6.97e-61	0.725834	0.139	0.019	9.86e-60
CHST11	2.5e-60	0.777579	0.197	0.05	3.52e-59
SMC4	3.18e-60	0.815291	0.308	0.128	4.45e-59
ENSG00000261786	4.32e-60	0.866836	0.161	0.031	6.01e-59
PRICKLE2	5.79e-60	0.721031	0.153	0.027	8.01e-59
ABL2	2.4e-59	1.00648	0.402	0.218	3.3e-58
MIR34AHG	9.34e-59	0.822669	0.133	0.018	1.28e-57
SEMA3C	1.06e-58	0.915568	0.254	0.091	1.44e-57
HLA-DPB1	1.93e-58	0.485818	0.14	0.02	2.61e-57
MYO1E	6.26e-58	0.94606	0.27	0.104	8.43e-57
CACNA1G-AS1	1.73e-57	0.559799	0.101	0.005	2.32e-56
TANC2	2.84e-57	0.859849	0.213	0.065	3.78e-56
LRP1	2.88e-57	0.974298	0.43	0.251	3.82e-56
TIMP3	2.2e-56	0.863323	0.647	0.467	2.91e-55
MEG8	3.56e-56	1.12902	0.326	0.157	4.67e-55
TAPBP	4.23e-56	0.650548	0.216	0.067	5.53e-55
ADAR	7.46e-56	0.762805	0.285	0.116	9.69e-55
NIBAN2	2.34e-55	0.850817	0.507	0.335	3.02e-54
PTN	2.58e-55	0.684034	0.274	0.105	3.32e-54
MIR503HG	1.1e-54	0.827559	0.145	0.027	1.41e-53
CDK17	1.38e-54	0.821776	0.224	0.075	1.76e-53
HIP1	2.68e-54	0.783851	0.204	0.061	3.4e-53
MMP3	2.75e-54	0.996985	0.409	0.208	3.47e-53
TRPS1	3e-54	0.811762	0.201	0.059	3.76e-53
ENSG00000226380	3.72e-54	0.814301	0.223	0.074	4.64e-53
FLNA	7.1e-54	0.920206	0.652	0.515	8.82e-53
WDFY2	8.75e-54	0.887844	0.268	0.109	1.08e-52
KIAA1549L	1.09e-53	0.787285	0.182	0.049	1.35e-52
ERAP2	1.5e-53	0.542221	0.124	0.017	1.83e-52
ADK	1.8e-53	0.866847	0.492	0.316	2.19e-52
LPP	1.85e-53	0.963846	0.331	0.166	2.25e-52
BICC1	1.24e-52	0.873665	0.27	0.112	1.5e-51
STAT1	2.42e-52	0.842914	0.419	0.241	2.91e-51
PCDH9	5.61e-52	1.05941	0.234	0.086	6.72e-51
SETBP1	6.69e-52	0.647565	0.136	0.025	7.97e-51
PTPN12	6.84e-52	0.772503	0.343	0.171	8.11e-51
NFAT5	1.38e-51	0.843788	0.224	0.079	1.63e-50
MYO9B	1.52e-51	0.804046	0.271	0.115	1.79e-50
P3H2	1.64e-51	0.741431	0.209	0.067	1.92e-50
COL5A1	1.93e-51	1.0912	0.484	0.325	2.25e-50
CDK6	2.35e-51	0.935763	0.326	0.163	2.72e-50
ARID1B	4.03e-51	0.889113	0.243	0.096	4.65e-50
NAV2	1.08e-50	1.12931	0.312	0.152	1.24e-49
PCNX1	1.41e-50	0.913605	0.241	0.095	1.61e-49
RGMB	2.03e-50	0.914954	0.361	0.196	2.3e-49
VAMP5	2.03e-50	0.752608	0.397	0.22	2.3e-49
CD248	2.79e-50	0.755088	0.25	0.099	3.15e-49
DOCK5	3.32e-50	0.823432	0.241	0.094	3.73e-49
COL6A1	6.09e-50	0.913486	0.839	0.791	6.81e-49
FTX	7.24e-50	0.930556	0.277	0.122	8.05e-49
ATP13A3	7.26e-50	0.911486	0.398	0.232	8.05e-49
NF1	7.59e-50	0.827738	0.259	0.107	8.39e-49
ZC3H3	1.23e-49	1.01499	0.261	0.107	1.35e-48
CDH11	1.62e-49	0.864476	0.344	0.181	1.77e-48
ADAMTS12	5.51e-49	0.815571	0.242	0.095	6e-48
UBR5	6.06e-49	0.813441	0.267	0.115	6.58e-48
FZD8	6.59e-49	0.653802	0.201	0.064	7.1e-48
VEGFA	6.6e-49	0.915669	0.37	0.206	7.1e-48
TRAM2	1.53e-48	0.899996	0.395	0.233	1.64e-47
SP100	1.86e-48	0.686537	0.35	0.18	1.99e-47
APP	2.31e-48	0.802041	0.416	0.253	2.45e-47
GLIS3	3.81e-48	0.798326	0.222	0.081	4.03e-47
FOXO3	4.45e-48	0.867632	0.309	0.153	4.69e-47
CTSL	6.89e-48	0.60761	0.769	0.713	7.24e-47
BRIP1	1.67e-47	0.577205	0.105	0.013	1.75e-46
TSPAN5	1.72e-47	0.87379	0.327	0.17	1.79e-46
CD44	5.08e-47	0.551043	0.87	0.841	5.27e-46
FUT8	1.62e-46	0.721528	0.217	0.079	1.68e-45
EGFR	1.64e-46	0.864037	0.406	0.248	1.68e-45
SDCCAG8	2.94e-46	0.77601	0.307	0.15	3.01e-45
TBC1D5	5.3e-46	0.751111	0.208	0.075	5.41e-45
PRKCA	5.5e-46	1.03192	0.342	0.191	5.59e-45
MICAL2	1.04e-45	0.968421	0.461	0.317	1.05e-44
ELL2	1.18e-45	1.00442	0.409	0.253	1.19e-44
PPP1R12A	1.3e-45	0.806096	0.421	0.267	1.31e-44
TNS1	1.89e-45	0.805512	0.253	0.11	1.89e-44
EIF2AK2	2.32e-45	0.612679	0.243	0.098	2.31e-44
RRM2	2.92e-45	0.660666	0.235	0.091	2.9e-44
PHLDA1	4.31e-45	0.693683	0.502	0.338	4.27e-44
CHD9	4.51e-45	0.829403	0.292	0.142	4.45e-44
KCNMA1	7.89e-45	0.711298	0.579	0.437	7.75e-44
TRPV2	8.7e-45	0.625434	0.191	0.063	8.51e-44
PPFIBP1	1.22e-44	0.734299	0.284	0.132	1.19e-43
ANKRD17	1.25e-44	0.80834	0.262	0.117	1.22e-43
TOP2A	1.58e-44	0.752909	0.173	0.052	1.53e-43
PSMD2	2.41e-44	0.747592	0.554	0.406	2.32e-43
TPST1	2.45e-44	0.701494	0.201	0.071	2.35e-43
RBMS1	3.27e-44	0.755735	0.441	0.286	3.13e-43
APBB2	3.32e-44	0.800265	0.23	0.094	3.17e-43
MT-CO1	3.65e-44	0.404106	0.972	0.966	3.46e-43
DDX60L	3.85e-44	0.511863	0.118	0.021	3.65e-43
NOTCH2	4.21e-44	0.755395	0.33	0.175	3.96e-43
SMTN	4.92e-44	0.711599	0.289	0.139	4.62e-43
MBOAT2	6.38e-44	0.758227	0.246	0.103	5.97e-43
DIAPH3	1.49e-43	0.717675	0.17	0.051	1.39e-42
ADGRE5	1.59e-43	0.696894	0.249	0.108	1.48e-42
AGAP1	2.94e-43	0.814128	0.229	0.094	2.72e-42
ARHGAP18	4.31e-43	0.722536	0.272	0.126	3.98e-42
MAP4K4	5.39e-43	0.897629	0.541	0.41	4.95e-42
MEG3	5.56e-43	1.17592	0.428	0.288	5.09e-42
PDE4DIP	6.38e-43	0.824841	0.3	0.154	5.82e-42
FAF1	9.59e-43	0.753055	0.209	0.079	8.72e-42
PARP14	1.06e-42	0.46705	0.12	0.023	9.57e-42
CEP128	1.18e-42	0.566445	0.112	0.02	1.06e-41
PICALM	1.18e-42	0.87098	0.424	0.277	1.06e-41
CLASP2	1.27e-42	0.705782	0.169	0.052	1.14e-41
IRF9	2.55e-42	0.514314	0.212	0.078	2.28e-41
PLEC	3.15e-42	0.902713	0.441	0.301	2.8e-41
SAMHD1	3.18e-42	0.411555	0.104	0.016	2.82e-41
TSC22D2	3.45e-42	0.800595	0.235	0.101	3.05e-41
ISLR	3.97e-42	0.709753	0.318	0.164	3.5e-41
ABCC3	4.58e-42	0.680586	0.148	0.04	4.02e-41
COL16A1	5.22e-42	0.744005	0.22	0.09	4.57e-41
OAF	5.82e-42	0.655916	0.327	0.171	5.07e-41
LAP3	9.22e-42	0.665254	0.354	0.195	8.01e-41
RASA2	1.38e-41	0.740906	0.179	0.061	1.19e-40
BCL9L	1.84e-41	0.635388	0.201	0.075	1.59e-40
VASN	3.17e-41	0.710234	0.354	0.2	2.73e-40
CRIM1	3.45e-41	1.00299	0.446	0.314	2.96e-40
PPP3CA	3.78e-41	0.786746	0.384	0.234	3.23e-40
ZNF618	4.69e-41	0.553785	0.128	0.029	3.99e-40
ERC1	6.59e-41	0.754858	0.239	0.106	5.6e-40
IRS1	7.5e-41	0.699883	0.293	0.146	6.34e-40
SYNJ2	8.17e-41	0.773382	0.336	0.185	6.9e-40
CFH	1.4e-40	0.479375	0.138	0.035	1.18e-39
RECK	1.42e-40	0.669467	0.257	0.117	1.19e-39
CKAP4	1.46e-40	0.784557	0.543	0.419	1.22e-39
PDE4B	1.51e-40	0.744853	0.163	0.051	1.25e-39
TMEM158	1.7e-40	0.699584	0.259	0.12	1.41e-39
COL4A2	1.83e-40	0.81555	0.209	0.083	1.51e-39
ACTN1	2.34e-40	0.780846	0.612	0.499	1.93e-39
CACNA2D1	2.73e-40	0.710569	0.204	0.08	2.25e-39
ZFHX3	2.97e-40	0.754402	0.239	0.107	2.44e-39
CFB	3.52e-40	0.373807	0.103	0.017	2.87e-39
GPAM	3.65e-40	0.686246	0.169	0.055	2.97e-39
RAI14	3.96e-40	0.766392	0.456	0.32	3.22e-39
NSD2	1.19e-39	0.769116	0.254	0.12	9.65e-39
NCOR2	1.62e-39	0.61498	0.223	0.093	1.3e-38
CD82	2.91e-39	0.49432	0.156	0.046	2.34e-38
CACNA1C	3.06e-39	0.831875	0.205	0.084	2.45e-38
RASA1	4.9e-39	0.706248	0.193	0.074	3.91e-38
TFPI2	6.21e-39	0.734047	0.69	0.596	4.94e-38
TLN1	6.67e-39	0.727348	0.372	0.225	5.29e-38
NBPF14	6.68e-39	0.626902	0.199	0.076	5.29e-38
MRC2	1.01e-38	0.798776	0.3	0.163	7.99e-38
SSH2	1.24e-38	0.707152	0.206	0.084	9.75e-38
NUMB	1.26e-38	0.725724	0.259	0.125	9.89e-38
VCL	1.31e-38	0.760691	0.36	0.218	1.02e-37
DDX58	1.4e-38	0.459574	0.102	0.018	1.09e-37
MCL1	1.41e-38	0.701198	0.439	0.291	1.1e-37
JUN	2.43e-38	0.643294	0.361	0.211	1.88e-37
ITGA3	4.38e-38	0.514412	0.143	0.041	3.39e-37
ZBTB20	4.43e-38	0.735774	0.226	0.1	3.41e-37
CARMN	4.52e-38	0.638464	0.141	0.04	3.47e-37
ACTN4	5.91e-38	0.739301	0.487	0.35	4.53e-37
VIM	6.88e-38	0.227449	0.999	1	5.26e-37
HIVEP2	7.96e-38	0.624155	0.173	0.061	6.06e-37
CDK14	8.85e-38	0.712323	0.181	0.067	6.71e-37
NBPF10	9.4e-38	0.552358	0.169	0.057	7.11e-37
CDC42BPA	1.77e-37	0.780014	0.257	0.128	1.33e-36
DCN	1.9e-37	0.649676	0.392	0.238	1.43e-36
MYCBP2	1.98e-37	0.618047	0.188	0.072	1.48e-36
HIF1A	2.09e-37	0.751433	0.559	0.44	1.57e-36
DVL1	2.26e-37	0.577808	0.225	0.096	1.69e-36
GPAT3	3.64e-37	0.580401	0.184	0.067	2.71e-36
PTPRG	3.66e-37	0.893701	0.284	0.15	2.71e-36
NRDC	3.95e-37	0.73121	0.294	0.159	2.92e-36
SETD5	4.99e-37	0.736028	0.299	0.164	3.68e-36
EIF4G1	7.37e-37	0.736717	0.45	0.313	5.42e-36
EHBP1	1.75e-36	0.737395	0.262	0.134	1.28e-35
FRMD5	2.24e-36	0.658437	0.13	0.035	1.64e-35
EIF4G3	2.26e-36	0.718975	0.269	0.138	1.64e-35
MT-CO2	2.61e-36	0.515674	0.97	0.971	1.9e-35
FOSB	3.26e-36	0.732117	0.166	0.058	2.37e-35
MYOF	3.48e-36	0.811193	0.428	0.295	2.51e-35
ATG7	3.97e-36	0.694662	0.208	0.089	2.86e-35
ASPH	4.35e-36	0.685855	0.563	0.445	3.13e-35
DLEU2	5.22e-36	0.662955	0.178	0.067	3.74e-35
ABL1	5.28e-36	0.701444	0.277	0.145	3.77e-35
BICD1	6.75e-36	0.7007	0.19	0.077	4.81e-35
NPIPB4	7.03e-36	0.573202	0.148	0.047	5e-35
XPO1	9.92e-36	0.682539	0.29	0.156	7.03e-35
TAOK3	1.03e-35	0.624851	0.217	0.096	7.26e-35
APCDD1L	1.05e-35	0.701643	0.253	0.125	7.37e-35
ADAMTS1	1.23e-35	0.864723	0.431	0.291	8.67e-35
MMP2	1.38e-35	0.736715	0.45	0.322	9.66e-35
MAP4K3	1.42e-35	0.680729	0.199	0.084	9.95e-35
SATB2	1.56e-35	0.692602	0.181	0.071	1.09e-34
TENM4	1.71e-35	0.674997	0.163	0.058	1.19e-34
SPTBN1	1.89e-35	0.676898	0.257	0.128	1.31e-34
VPS13B	3.38e-35	0.646466	0.183	0.072	2.34e-34
ITGB5	3.61e-35	0.686615	0.383	0.24	2.49e-34
USP34	3.89e-35	0.717761	0.251	0.125	2.68e-34
RIF1	4.16e-35	0.609461	0.195	0.08	2.85e-34
RHOB	4.52e-35	0.714345	0.3	0.165	3.09e-34
DOCK4	4.53e-35	0.619608	0.132	0.038	3.09e-34
NET1	5.19e-35	0.524846	0.181	0.069	3.53e-34
CCDC200	6.75e-35	0.839791	0.271	0.142	4.58e-34
PRDM1	9.32e-35	0.430333	0.105	0.022	6.31e-34
PKD2	1.07e-34	0.619335	0.181	0.071	7.24e-34
SSH1	1.77e-34	0.647097	0.216	0.097	1.19e-33
TAP2	1.88e-34	0.533537	0.202	0.085	1.26e-33
PHC2	2.35e-34	0.663562	0.278	0.149	1.58e-33
INVS	2.94e-34	0.472425	0.101	0.021	1.97e-33
DDAH1	3.44e-34	1.04896	0.416	0.296	2.29e-33
ZMIZ1	3.49e-34	0.63711	0.231	0.109	2.32e-33
EXOC4	3.68e-34	0.651148	0.203	0.088	2.44e-33
PPP2R3A	4.01e-34	0.668718	0.182	0.074	2.65e-33
PDGFRA	5.52e-34	0.596548	0.218	0.099	3.64e-33
ZNF281	5.65e-34	0.688377	0.285	0.155	3.72e-33
STXBP5	6.28e-34	0.641022	0.201	0.087	4.12e-33
PHACTR4	6.84e-34	0.568363	0.142	0.045	4.47e-33
HMGXB3	6.85e-34	0.550427	0.161	0.058	4.47e-33
SCFD2	6.98e-34	0.728962	0.23	0.11	4.55e-33
SYNE1	7.67e-34	0.959226	0.31	0.186	4.98e-33
PLCB4	1.05e-33	0.850179	0.209	0.094	6.78e-33
ASH1L	1.15e-33	0.648205	0.204	0.09	7.41e-33
DLC1	1.25e-33	0.860875	0.482	0.366	8.09e-33
WNT5A	1.4e-33	0.704314	0.313	0.182	9.01e-33
FMNL2	1.62e-33	0.664701	0.182	0.074	1.04e-32
RBPMS	1.87e-33	0.64612	0.243	0.12	1.2e-32
PDS5A	1.91e-33	0.630454	0.235	0.114	1.22e-32
ENSG00000279168	2.26e-33	0.739397	0.215	0.1	1.44e-32
KIF13A	2.34e-33	0.705815	0.233	0.114	1.48e-32
DLG1	2.34e-33	0.732669	0.194	0.083	1.48e-32
MSN	2.93e-33	0.613312	0.558	0.429	1.85e-32
RORA	4.43e-33	0.740362	0.211	0.097	2.8e-32
TMEM117	4.53e-33	0.525542	0.102	0.023	2.85e-32
KPNB1	4.73e-33	0.672733	0.565	0.452	2.97e-32
FNDC3B	5.75e-33	0.778885	0.44	0.321	3.6e-32
RBPJ	5.89e-33	0.624684	0.447	0.309	3.68e-32
ZFAND3	6.01e-33	0.702115	0.313	0.183	3.74e-32
KIRREL1	6.29e-33	0.601291	0.188	0.079	3.91e-32
SLC8A1	9e-33	0.704726	0.178	0.072	5.58e-32
AUTS2	9.05e-33	0.712048	0.217	0.101	5.6e-32
SLMAP	9.43e-33	0.543995	0.167	0.063	5.82e-32
RASA3	1.43e-32	0.529436	0.182	0.074	8.82e-32
NRP2	1.65e-32	0.545664	0.159	0.058	1.01e-31
PARD3	1.74e-32	0.698465	0.295	0.17	1.07e-31
RICTOR	2.33e-32	0.603465	0.174	0.069	1.42e-31
CELF1	2.55e-32	0.712589	0.283	0.158	1.56e-31
COL27A1	3.03e-32	0.531671	0.116	0.032	1.85e-31
PRICKLE1	3.67e-32	0.602578	0.142	0.047	2.23e-31
UACA	3.85e-32	0.656169	0.212	0.098	2.33e-31
FAP	4.17e-32	0.709765	0.233	0.116	2.52e-31
KCNQ5	4.29e-32	0.846128	0.231	0.114	2.58e-31
ENG	4.92e-32	0.602462	0.27	0.143	2.96e-31
CYTOR	5.98e-32	0.447296	0.751	0.645	3.59e-31
INSYN2B	6.12e-32	0.59629	0.169	0.066	3.66e-31
PACS1	6.53e-32	0.648445	0.213	0.098	3.9e-31
FOXN3	6.91e-32	0.613739	0.193	0.085	4.12e-31
SRGAP2	6.98e-32	0.548201	0.152	0.055	4.15e-31
NCOR1	1.07e-31	0.598903	0.345	0.211	6.34e-31
ENSG00000282057	1.08e-31	0.798822	0.202	0.093	6.41e-31
MARK3	1.14e-31	0.665089	0.27	0.146	6.72e-31
HS3ST3B1	1.15e-31	0.482752	0.134	0.043	6.76e-31
STX16	1.24e-31	0.624723	0.21	0.097	7.31e-31
MIR23AHG	1.63e-31	0.627676	0.146	0.051	9.58e-31
OGA	1.78e-31	0.670764	0.272	0.151	1.04e-30
FGFR1	1.81e-31	0.702556	0.365	0.242	1.06e-30
FRMD3	2.28e-31	0.582861	0.174	0.07	1.33e-30
NEK10	2.43e-31	0.955595	0.187	0.082	1.41e-30
RAD51B	2.76e-31	0.605517	0.164	0.064	1.6e-30
COL8A1	2.83e-31	0.540022	0.172	0.068	1.64e-30
ASAP2	3.38e-31	0.519519	0.152	0.055	1.95e-30
PHLDB1	3.5e-31	0.530431	0.175	0.07	2.01e-30
CUX1	4.21e-31	0.701388	0.249	0.131	2.42e-30
FCHSD2	4.79e-31	0.47744	0.107	0.028	2.74e-30
PEAK1	5.23e-31	0.683799	0.204	0.095	2.99e-30
GABPB1-AS1	6.3e-31	0.628211	0.148	0.054	3.59e-30
RNF149	6.51e-31	0.593296	0.249	0.13	3.7e-30
IQGAP1	6.96e-31	0.669279	0.354	0.23	3.96e-30
GBF1	7.86e-31	0.591646	0.193	0.085	4.46e-30
TRIP12	7.91e-31	0.598191	0.275	0.152	4.47e-30
LARGE1	9.35e-31	0.621345	0.15	0.055	5.28e-30
CTNNB1	1.06e-30	0.634767	0.309	0.186	5.95e-30
DUSP5	1.18e-30	0.545527	0.181	0.076	6.6e-30
PAPPA	1.7e-30	0.871362	0.348	0.22	9.55e-30
MYLK	1.82e-30	0.500589	0.127	0.04	1.02e-29
SRSF4	2.01e-30	0.665923	0.307	0.182	1.12e-29
TRAK1	2.23e-30	0.624453	0.196	0.088	1.24e-29
SAMD9	2.33e-30	0.403532	0.125	0.038	1.3e-29
BMPR2	2.72e-30	0.618163	0.24	0.123	1.51e-29
OCIAD2	3.69e-30	0.448873	0.199	0.086	2.04e-29
FBXL7	3.95e-30	0.609722	0.143	0.051	2.18e-29
UBE2E2	4.42e-30	0.701673	0.283	0.163	2.44e-29
SUGP2	5.91e-30	0.537293	0.156	0.06	3.25e-29
DPYD	6.57e-30	0.626062	0.169	0.07	3.61e-29
CDKAL1	7.87e-30	0.619909	0.169	0.069	4.31e-29
WWOX	1.05e-29	0.592707	0.146	0.054	5.72e-29
NFKBIZ	1.63e-29	0.520722	0.14	0.049	8.87e-29
PCNX4	1.79e-29	0.534547	0.177	0.075	9.73e-29
PTPRM	1.95e-29	0.58756	0.159	0.063	1.06e-28
SH3RF1	2.21e-29	0.698097	0.249	0.135	1.2e-28
BTN3A2	2.21e-29	0.32498	0.105	0.027	1.2e-28
HDAC7	2.27e-29	0.595276	0.237	0.123	1.22e-28
ERBIN	2.79e-29	0.734792	0.282	0.167	1.5e-28
KLF7	2.8e-29	0.672802	0.224	0.113	1.5e-28
CLIP2	2.94e-29	0.52533	0.141	0.051	1.58e-28
NRIP1	3.01e-29	0.591818	0.231	0.118	1.61e-28
GPHN	3.07e-29	0.560081	0.145	0.054	1.64e-28
SLC16A1-AS1	3.46e-29	0.526431	0.139	0.05	1.84e-28
ENSG00000285106	3.56e-29	0.793913	0.362	0.242	1.9e-28
DPYSL3	3.66e-29	0.532448	0.216	0.103	1.94e-28
UHRF1	4.33e-29	0.613846	0.182	0.08	2.29e-28
ADAM12	4.44e-29	0.928729	0.363	0.253	2.35e-28
CREBBP	4.68e-29	0.568904	0.186	0.083	2.47e-28
PLS3	4.94e-29	0.615669	0.294	0.173	2.6e-28
ANLN	5.87e-29	0.454008	0.118	0.036	3.08e-28
TSHZ3	6.29e-29	0.578501	0.174	0.075	3.3e-28
RALGPS2	8.02e-29	0.543491	0.192	0.087	4.2e-28
SPOCD1	1.01e-28	0.590359	0.219	0.108	5.29e-28
NSD1	1.14e-28	0.49808	0.143	0.053	5.91e-28
MTAP	1.16e-28	0.606898	0.281	0.163	6.05e-28
PLOD2	1.68e-28	0.840668	0.483	0.381	8.7e-28
ARHGEF40	1.69e-28	0.42862	0.122	0.039	8.72e-28
LIMS1	1.72e-28	0.631044	0.347	0.225	8.9e-28
SPIDR	1.8e-28	0.553231	0.147	0.056	9.3e-28
EPG5	2.31e-28	0.549464	0.169	0.071	1.19e-27
RRM1	2.61e-28	0.544398	0.204	0.097	1.34e-27
KLF12	2.81e-28	0.532846	0.128	0.044	1.44e-27
HSP90AB1	2.93e-28	0.3513	0.875	0.846	1.5e-27
MIR222HG	3.45e-28	0.58578	0.154	0.061	1.76e-27
KIRREL3	3.6e-28	0.694118	0.169	0.073	1.84e-27
ACLY	4.3e-28	0.579223	0.322	0.2	2.19e-27
USP47	4.45e-28	0.530759	0.202	0.096	2.26e-27
TNRC6A	4.51e-28	0.597541	0.264	0.147	2.28e-27
MKLN1	4.89e-28	0.557626	0.215	0.106	2.47e-27
PML	5.22e-28	0.417583	0.129	0.044	2.63e-27
SPHK1	5.68e-28	0.677069	0.429	0.315	2.86e-27
CNP	6.09e-28	0.448824	0.21	0.101	3.06e-27
EMILIN1	7.43e-28	0.487094	0.132	0.047	3.73e-27
IGF2BP3	8.29e-28	0.545581	0.17	0.073	4.15e-27
SP110	8.34e-28	0.41168	0.125	0.041	4.17e-27
TBL1X	8.93e-28	0.643397	0.233	0.124	4.45e-27
WARS1	1.14e-27	0.661851	0.544	0.43	5.68e-27
FMN2	1.33e-27	0.675734	0.237	0.128	6.59e-27
ARHGAP21	1.33e-27	0.547014	0.207	0.102	6.59e-27
TLN2	1.38e-27	0.501425	0.134	0.048	6.84e-27
EPB41L2	2.03e-27	0.499128	0.166	0.07	1e-26
KANK2	2.2e-27	0.518031	0.254	0.139	1.09e-26
UTRN	2.41e-27	0.619701	0.19	0.09	1.19e-26
BRCA1	2.46e-27	0.465211	0.113	0.036	1.21e-26
UBA6	2.81e-27	0.519499	0.171	0.075	1.38e-26
NPIPB3	2.82e-27	0.503777	0.126	0.044	1.38e-26
TXNIP	3.22e-27	0.572184	0.179	0.079	1.57e-26
ZNFX1	3.38e-27	0.505235	0.191	0.089	1.65e-26
ATXN1	4.38e-27	0.691488	0.234	0.127	2.13e-26
MAP3K4	4.67e-27	0.554522	0.17	0.075	2.27e-26
TOP1	5.22e-27	0.598746	0.448	0.332	2.53e-26
LRBA	5.97e-27	0.555417	0.156	0.065	2.89e-26
SMCHD1	7.1e-27	0.52283	0.151	0.061	3.43e-26
MBD5	7.17e-27	0.563509	0.155	0.065	3.45e-26
TTC28	7.71e-27	0.545131	0.157	0.065	3.71e-26
TCF7L2	9.89e-27	0.585977	0.183	0.085	4.75e-26
HAS2-AS1	1.1e-26	0.46473	0.195	0.092	5.25e-26
AKT3	1.2e-26	0.688441	0.25	0.144	5.73e-26
RERE	1.25e-26	0.642656	0.212	0.111	5.99e-26
UBE2L6	1.31e-26	0.406997	0.199	0.092	6.24e-26
BAZ1A	1.36e-26	0.565222	0.213	0.108	6.48e-26
PHIP	1.42e-26	0.567594	0.185	0.086	6.72e-26
THADA	1.45e-26	0.505197	0.133	0.049	6.89e-26
RBM6	1.6e-26	0.592856	0.213	0.11	7.56e-26
MAP4	1.79e-26	0.724333	0.394	0.292	8.43e-26
SPG11	1.79e-26	0.4462	0.131	0.047	8.43e-26
PPP1R13L	1.81e-26	0.387518	0.103	0.03	8.52e-26
DGKH	1.96e-26	0.499062	0.119	0.04	9.19e-26
NUMA1	2.07e-26	0.512794	0.213	0.109	9.7e-26
SPTAN1	2.19e-26	0.515085	0.177	0.08	1.03e-25
PSMB10	2.4e-26	0.473843	0.318	0.191	1.12e-25
UPP1	2.67e-26	0.463342	0.236	0.123	1.25e-25
RTTN	2.68e-26	0.421655	0.1	0.028	1.25e-25
MME	2.72e-26	0.558325	0.164	0.071	1.26e-25
ABI3BP	2.97e-26	0.740438	0.225	0.12	1.38e-25
SPRY4	3.15e-26	0.422018	0.114	0.037	1.46e-25
FBXL17	3.16e-26	0.43159	0.131	0.047	1.46e-25
SESTD1	3.28e-26	0.408193	0.11	0.035	1.51e-25
PARP12	3.3e-26	0.35599	0.105	0.031	1.52e-25
PUM1	3.46e-26	0.622546	0.262	0.153	1.59e-25
CBLB	3.93e-26	0.852435	0.231	0.128	1.8e-25
DNMT1	3.94e-26	0.560065	0.315	0.197	1.8e-25
SMG6	4.15e-26	0.484097	0.148	0.06	1.89e-25
ZMYM2	4.18e-26	0.455234	0.137	0.052	1.91e-25
DYNC2H1	4.19e-26	0.521678	0.14	0.055	1.91e-25
UVRAG	4.21e-26	0.413004	0.119	0.04	1.91e-25
RHOBTB3	4.25e-26	0.626575	0.285	0.171	1.93e-25
KDM6A	4.36e-26	0.477661	0.118	0.04	1.98e-25
VPS13D	4.69e-26	0.470572	0.119	0.041	2.12e-25
ALPK2	4.69e-26	0.640309	0.172	0.079	2.12e-25
DIAPH2	4.98e-26	0.583929	0.153	0.064	2.25e-25
NBPF15	6.3e-26	0.553491	0.187	0.089	2.83e-25
ROCK1	6.87e-26	0.510424	0.248	0.139	3.08e-25
KLHL21	6.98e-26	0.562954	0.239	0.131	3.13e-25
STAT2	7.7e-26	0.392312	0.11	0.035	3.45e-25
MLLT10	7.82e-26	0.524142	0.155	0.065	3.49e-25
NIPBL	8.24e-26	0.529008	0.19	0.091	3.68e-25
MDFIC	9.66e-26	0.536569	0.22	0.115	4.3e-25
CRYAB	1.06e-25	0.383818	0.123	0.042	4.7e-25
SH3PXD2A	1.18e-25	0.624653	0.222	0.12	5.25e-25
CHD4	1.22e-25	0.602235	0.304	0.193	5.39e-25
N4BP2L2	1.37e-25	0.722534	0.368	0.26	6.06e-25
TAPBPL	1.47e-25	0.292728	0.105	0.031	6.49e-25
NABP1	1.63e-25	0.56769	0.213	0.111	7.17e-25
XPO6	1.64e-25	0.56202	0.217	0.116	7.23e-25
STK3	1.7e-25	0.466315	0.144	0.058	7.45e-25
E2F7	1.71e-25	0.51818	0.137	0.053	7.48e-25
WDFY3	1.83e-25	0.502548	0.14	0.055	8.02e-25
SNRNP70	1.91e-25	0.513452	0.202	0.102	8.36e-25
AEBP1	2.08e-25	0.570729	0.264	0.155	9.07e-25
WSB1	2.16e-25	0.616454	0.262	0.154	9.4e-25
TJP1	2.3e-25	0.564045	0.224	0.121	1e-24
WEE1	2.4e-25	0.410497	0.101	0.03	1.04e-24
ATAD2	2.68e-25	0.531872	0.159	0.069	1.16e-24
BPTF	2.97e-25	0.603712	0.22	0.116	1.29e-24
KMT2A	3.07e-25	0.56793	0.185	0.089	1.32e-24
KMT2C	3.3e-25	0.541993	0.162	0.072	1.42e-24
STAG1	3.39e-25	0.646543	0.268	0.162	1.46e-24
KDM2A	3.51e-25	0.541136	0.192	0.095	1.51e-24
JARID2	3.97e-25	0.744295	0.24	0.137	1.7e-24
NEDD4	4e-25	0.576906	0.217	0.115	1.71e-24
SULF1	4.08e-25	0.655318	0.202	0.102	1.75e-24
ENSG00000280441	4.12e-25	0.596666	0.792	0.746	1.76e-24
ADNP	4.38e-25	0.516853	0.185	0.089	1.87e-24
GALNT10	4.67e-25	0.604588	0.215	0.114	1.99e-24
CSMD2	4.9e-25	0.637871	0.15	0.065	2.08e-24
ADAMTS2	5.24e-25	0.622749	0.238	0.137	2.22e-24
PIEZO1	5.27e-25	0.64751	0.256	0.153	2.23e-24
CLTC	6.4e-25	0.598282	0.452	0.347	2.71e-24
CPED1	6.67e-25	0.542602	0.149	0.063	2.81e-24
DNMBP	7.04e-25	0.487824	0.156	0.068	2.96e-24
RAB31	7.3e-25	0.502175	0.337	0.218	3.07e-24
MRTFA	7.57e-25	0.482488	0.133	0.052	3.18e-24
SLC9A7	7.69e-25	0.472922	0.142	0.058	3.22e-24
IL4R	8.15e-25	0.485	0.161	0.071	3.41e-24
CCDC88A	1.06e-24	0.479743	0.161	0.071	4.42e-24
TRERF1	1.07e-24	0.431265	0.106	0.035	4.45e-24
PRRC2B	1.07e-24	0.547372	0.19	0.096	4.47e-24
PVT1	1.24e-24	0.333083	0.531	0.406	5.16e-24
HSP90AA1	1.34e-24	0.315687	0.843	0.806	5.55e-24
ARHGAP24	1.37e-24	0.609462	0.161	0.073	5.66e-24
UBASH3B	1.39e-24	0.688071	0.263	0.159	5.75e-24
ACSL4	1.45e-24	0.552946	0.256	0.151	6e-24
AURKB	1.63e-24	0.336614	0.1	0.03	6.72e-24
FOSL1	1.73e-24	0.542165	0.409	0.296	7.1e-24
RBM5	2.16e-24	0.505662	0.167	0.078	8.89e-24
PRKDC	2.4e-24	0.66911	0.304	0.201	9.84e-24
NTNG1	2.45e-24	0.457277	0.104	0.034	1.01e-23
LMNA	3.04e-24	0.348542	0.861	0.84	1.25e-23
PLEKHA5	3.07e-24	0.545818	0.164	0.075	1.25e-23
TRPM7	3.8e-24	0.579079	0.178	0.087	1.55e-23
POGZ	4.04e-24	0.507735	0.151	0.066	1.64e-23
ARIH1	4.16e-24	0.520692	0.223	0.121	1.69e-23
MAT2A	4.18e-24	0.565623	0.313	0.206	1.69e-23
FNBP4	4.52e-24	0.66179	0.234	0.134	1.83e-23
SQOR	5.29e-24	0.422646	0.219	0.113	2.14e-23
SRGN	5.5e-24	0.619282	0.151	0.064	2.22e-23
DCBLD1	5.57e-24	0.343425	0.108	0.035	2.25e-23
MEIS2	5.7e-24	0.465694	0.128	0.049	2.3e-23
UBR4	6.14e-24	0.508602	0.154	0.068	2.47e-23
DGKI	8.09e-24	0.611072	0.155	0.068	3.25e-23
CAMK2D	8.35e-24	0.693535	0.279	0.178	3.35e-23
ITPR3	8.77e-24	0.425102	0.147	0.061	3.51e-23
FGF2	9.94e-24	0.719072	0.485	0.393	3.97e-23
ATF7IP	1.09e-23	0.428919	0.108	0.037	4.34e-23
TACC3	1.11e-23	0.37431	0.1	0.031	4.42e-23
STK39	1.17e-23	0.432309	0.135	0.054	4.65e-23
CORO1C	1.44e-23	0.540064	0.512	0.412	5.71e-23
NBPF9	1.44e-23	0.513925	0.166	0.078	5.72e-23
FTO	1.46e-23	0.505213	0.152	0.068	5.79e-23
PARP4	1.55e-23	0.447068	0.134	0.054	6.13e-23
BTBD9	1.68e-23	0.437571	0.104	0.034	6.62e-23
STMN1	2.06e-23	0.475015	0.357	0.234	8.13e-23
PACSIN2	2.2e-23	0.477657	0.157	0.071	8.66e-23
RREB1	2.39e-23	0.501934	0.126	0.049	9.39e-23
MARCHF4	2.75e-23	0.434736	0.12	0.046	1.08e-22
NCOA2	3.73e-23	0.472106	0.121	0.046	1.46e-22
HELLS	3.79e-23	0.454513	0.123	0.047	1.48e-22
ACAP2	4.15e-23	0.5665	0.211	0.115	1.62e-22
ARL4C	5.02e-23	0.416398	0.163	0.074	1.96e-22
GSE1	5.17e-23	0.524984	0.166	0.079	2.01e-22
MIDN	5.22e-23	0.509002	0.209	0.111	2.03e-22
FNDC3A	5.76e-23	0.533672	0.209	0.113	2.24e-22
SEC24D	6.86e-23	0.631336	0.33	0.226	2.66e-22
MELK	7.34e-23	0.391935	0.117	0.043	2.84e-22
SCARA3	8.06e-23	0.429375	0.21	0.111	3.11e-22
NR3C1	8.15e-23	0.611434	0.35	0.245	3.15e-22
ANKIB1	8.48e-23	0.495487	0.171	0.082	3.27e-22
LRCH3	8.92e-23	0.481594	0.145	0.063	3.43e-22
HSPG2	8.94e-23	0.632889	0.209	0.116	3.43e-22
INPP4B	8.95e-23	0.501465	0.142	0.062	3.43e-22
SETD2	9e-23	0.452111	0.152	0.068	3.45e-22
TASOR2	1.13e-22	0.516172	0.202	0.108	4.31e-22
PRR16	1.14e-22	0.435692	0.119	0.045	4.36e-22
SLC38A2	1.17e-22	0.642012	0.526	0.443	4.45e-22
EXOC6B	1.34e-22	0.490583	0.159	0.074	5.09e-22
MAP7D1	1.35e-22	0.478432	0.218	0.12	5.14e-22
WNK1	1.37e-22	0.522984	0.226	0.128	5.18e-22
SMYD3	1.38e-22	1.01074	0.396	0.299	5.23e-22
CLSPN	1.57e-22	0.447205	0.136	0.057	5.95e-22
LARP4B	1.99e-22	0.549629	0.215	0.12	7.51e-22
ANKRD11	2.1e-22	0.662128	0.361	0.261	7.93e-22
CORO2B	2.44e-22	0.4813	0.152	0.069	9.2e-22
UHRF2	2.58e-22	0.435567	0.125	0.049	9.72e-22
PUM2	2.67e-22	0.516947	0.189	0.098	1e-21
PSME4	3.07e-22	0.472989	0.172	0.085	1.15e-21
MAPKAP1	3.09e-22	0.483624	0.211	0.114	1.16e-21
AOPEP	3.1e-22	0.529752	0.222	0.124	1.16e-21
DICER1	3.13e-22	0.342837	0.102	0.035	1.17e-21
SPG7	3.15e-22	0.413651	0.127	0.051	1.17e-21
FAM20C	3.48e-22	0.540892	0.157	0.074	1.3e-21
PMEPA1	3.58e-22	0.474561	0.157	0.073	1.33e-21
PAFAH1B1	3.65e-22	0.538232	0.288	0.185	1.35e-21
LOXL3	4.09e-22	0.683984	0.343	0.245	1.52e-21
SRGAP2B	4.33e-22	0.420833	0.116	0.044	1.6e-21
NES	4.5e-22	0.386972	0.126	0.05	1.66e-21
CAST	4.72e-22	0.50694	0.349	0.24	1.74e-21
AXL	5.07e-22	0.601556	0.408	0.312	1.87e-21
MT-ND4L	5.12e-22	0.559025	0.333	0.229	1.88e-21
IPO7	5.74e-22	0.559133	0.344	0.243	2.11e-21
AFF1	5.78e-22	0.415898	0.101	0.034	2.12e-21
NAA25	5.84e-22	0.43819	0.141	0.061	2.14e-21
IGF1R	6.09e-22	0.544144	0.203	0.111	2.23e-21
IMMP2L	6.3e-22	0.488597	0.134	0.057	2.3e-21
C2CD2	6.53e-22	0.443202	0.154	0.07	2.38e-21
ATXN2	7.15e-22	0.595339	0.194	0.105	2.61e-21
SIK2	8.77e-22	0.452175	0.114	0.043	3.19e-21
LAMA2	9.02e-22	0.539021	0.134	0.058	3.28e-21
PLXNA1	9.34e-22	0.445079	0.155	0.072	3.39e-21
USP32	9.95e-22	0.454592	0.129	0.054	3.61e-21
RIN2	1.01e-21	0.520256	0.233	0.135	3.64e-21
SHLD2	1.01e-21	0.468688	0.157	0.074	3.64e-21
VPS54	1.13e-21	0.426884	0.119	0.047	4.09e-21
HERC4	1.22e-21	0.631826	0.335	0.23	4.41e-21
TRIOBP	1.35e-21	0.475611	0.306	0.197	4.85e-21
NBPF12	1.51e-21	0.40949	0.127	0.052	5.43e-21
MMP16	1.53e-21	0.593151	0.173	0.088	5.5e-21
CALD1	1.61e-21	0.646926	0.619	0.544	5.78e-21
COP1	1.65e-21	0.492438	0.161	0.078	5.91e-21
ACSL3	1.68e-21	0.469828	0.178	0.091	6.02e-21
SRSF11	1.71e-21	0.581252	0.398	0.3	6.12e-21
SASH1	1.72e-21	0.666267	0.27	0.175	6.12e-21
NMB	1.76e-21	0.435756	0.129	0.053	6.25e-21
BCAR1	2.25e-21	0.473399	0.189	0.1	8.01e-21
DYNC1H1	2.26e-21	0.610801	0.298	0.201	8.03e-21
NUP153	2.57e-21	0.442493	0.131	0.056	9.11e-21
GPATCH8	2.79e-21	0.479064	0.149	0.069	9.87e-21
GTF2I	2.99e-21	0.545897	0.228	0.134	1.06e-20
SMARCA4	3.19e-21	0.474249	0.226	0.129	1.13e-20
TENM3	3.23e-21	0.678555	0.148	0.07	1.14e-20
ATR	3.32e-21	0.409432	0.116	0.045	1.17e-20
VTI1A	3.4e-21	0.562054	0.187	0.099	1.19e-20
MAST2	3.67e-21	0.4128	0.119	0.047	1.29e-20
EML4	3.86e-21	0.47021	0.165	0.081	1.35e-20
MAGI2	4.52e-21	0.743354	0.227	0.137	1.58e-20
NFATC2IP	4.65e-21	0.385186	0.111	0.042	1.63e-20
ZZEF1	4.8e-21	0.377382	0.102	0.036	1.67e-20
ABLIM3	4.99e-21	0.411201	0.118	0.047	1.74e-20
ST3GAL1	5.02e-21	0.544637	0.241	0.145	1.75e-20
CNTLN	5.24e-21	0.420104	0.117	0.046	1.82e-20
HK1	5.83e-21	0.555217	0.271	0.174	2.02e-20
TNPO2	6.05e-21	0.454743	0.143	0.066	2.1e-20
SPRED1	6.98e-21	0.486252	0.188	0.099	2.42e-20
IL6ST	7.77e-21	0.507603	0.32	0.217	2.69e-20
SMURF1	9.59e-21	0.450795	0.116	0.046	3.31e-20
MYO9A	9.7e-21	0.517958	0.175	0.091	3.34e-20
CTSC	1.13e-20	0.451738	0.376	0.263	3.88e-20
RIN3	1.26e-20	0.430769	0.127	0.054	4.32e-20
MT-ATP8	1.43e-20	0.529821	0.303	0.204	4.93e-20
HIPK2	1.49e-20	0.550567	0.239	0.145	5.12e-20
NECTIN3	1.53e-20	0.508209	0.22	0.127	5.23e-20
RABGAP1L	1.53e-20	0.434098	0.123	0.051	5.23e-20
EHMT1	1.53e-20	0.389583	0.112	0.043	5.24e-20
SH3D19	1.65e-20	0.534409	0.187	0.099	5.63e-20
ADAMTS5	1.73e-20	0.422235	0.117	0.047	5.88e-20
CDC42BPB	1.75e-20	0.477848	0.185	0.098	5.97e-20
BAZ1B	1.89e-20	0.4894	0.263	0.165	6.44e-20
SPIRE1	2.18e-20	0.491642	0.154	0.074	7.39e-20
VPS13C	2.3e-20	0.40169	0.121	0.05	7.8e-20
TNPO1	2.41e-20	0.505577	0.312	0.216	8.14e-20
MPRIP	2.43e-20	0.538118	0.325	0.227	8.23e-20
TRIM33	2.73e-20	0.411865	0.135	0.06	9.22e-20
COL4A1	2.92e-20	0.674541	0.184	0.1	9.86e-20
SPATS2L	3.15e-20	0.492401	0.423	0.32	1.06e-19
TAOK1	3.18e-20	0.558664	0.222	0.133	1.07e-19
SPOCK1	3.22e-20	0.574646	0.216	0.127	1.08e-19
CD2AP	3.38e-20	0.373263	0.105	0.04	1.13e-19
KLC1	3.44e-20	0.523062	0.346	0.248	1.15e-19
LARP1	3.49e-20	0.558903	0.421	0.335	1.17e-19
PRIM2	3.5e-20	0.50485	0.172	0.089	1.17e-19
MTHFD1L	3.52e-20	0.587701	0.294	0.199	1.18e-19
PLCB1	3.82e-20	0.560661	0.173	0.091	1.27e-19
SLC38A10	4.3e-20	0.367805	0.114	0.046	1.43e-19
TPBG	4.79e-20	0.49921	0.309	0.208	1.59e-19
ENSG00000285016	5.04e-20	0.477442	0.452	0.346	1.67e-19
FRYL	5.12e-20	0.442641	0.135	0.06	1.7e-19
ECE1	5.26e-20	0.40503	0.141	0.065	1.74e-19
SNX9	5.62e-20	0.565697	0.329	0.231	1.86e-19
APBB1IP	5.69e-20	0.397161	0.11	0.043	1.88e-19
RASSF8	6.55e-20	0.595943	0.225	0.135	2.16e-19
ROBO1	6.73e-20	0.496378	0.151	0.073	2.22e-19
RBM26	6.75e-20	0.480824	0.189	0.103	2.22e-19
FSTL1	7.83e-20	0.428077	0.673	0.588	2.57e-19
ZNF644	8.87e-20	0.443115	0.139	0.064	2.91e-19
MCM3AP	8.88e-20	0.422699	0.144	0.068	2.91e-19
SVIL	9.1e-20	0.471366	0.168	0.085	2.98e-19
SLC20A2	9.75e-20	0.498183	0.155	0.077	3.19e-19
KCNJ6	1.02e-19	0.442846	0.105	0.039	3.32e-19
MYO1B	1.1e-19	0.636962	0.414	0.328	3.6e-19
IL17RA	1.23e-19	0.375465	0.107	0.041	3.99e-19
NUP107	1.23e-19	0.450862	0.144	0.068	4.01e-19
CENPF	1.34e-19	0.381933	0.101	0.037	4.35e-19
CAND1	1.46e-19	0.447892	0.196	0.109	4.73e-19
EIF3B	1.71e-19	0.518345	0.331	0.236	5.56e-19
GLG1	1.93e-19	0.559113	0.277	0.183	6.26e-19
FAM193A	2.14e-19	0.414779	0.124	0.054	6.93e-19
MGAT5	2.45e-19	0.439344	0.109	0.044	7.92e-19
MYO5A	2.54e-19	0.414741	0.127	0.056	8.18e-19
MALT1	2.58e-19	0.493514	0.133	0.06	8.32e-19
ANKRD28	2.64e-19	0.625314	0.289	0.197	8.49e-19
DTL	2.66e-19	0.330913	0.101	0.038	8.53e-19
CCAR1	2.68e-19	0.46261	0.225	0.133	8.6e-19
AKAP13	2.83e-19	0.536151	0.202	0.116	9.06e-19
BCL2L1	2.9e-19	0.42499	0.177	0.094	9.28e-19
FER	3.12e-19	0.512992	0.172	0.093	9.96e-19
ADD3	3.24e-19	0.420079	0.178	0.094	1.03e-18
CEMIP2	3.26e-19	0.464148	0.151	0.075	1.04e-18
FAM120A	3.27e-19	0.512025	0.327	0.236	1.04e-18
CDH2	3.37e-19	0.698678	0.337	0.252	1.07e-18
U2SURP	3.67e-19	0.472504	0.301	0.202	1.17e-18
KLF13	3.97e-19	0.416801	0.146	0.07	1.26e-18
GOLGA8B	4.26e-19	0.394262	0.101	0.039	1.35e-18
AP3B1	4.55e-19	0.447959	0.178	0.096	1.44e-18
BRAF	4.67e-19	0.432078	0.125	0.055	1.48e-18
RUFY3	5.17e-19	0.547461	0.166	0.087	1.63e-18
CDC20	5.33e-19	0.353556	0.22	0.124	1.68e-18
HTT	5.38e-19	0.410744	0.119	0.051	1.69e-18
KANSL1	5.54e-19	0.430698	0.126	0.056	1.74e-18
SACS	5.56e-19	0.473332	0.199	0.113	1.75e-18
URB1	6.33e-19	0.405576	0.12	0.051	1.99e-18
ROCK2	7.04e-19	0.50203	0.191	0.106	2.21e-18
USP24	7.11e-19	0.380835	0.12	0.052	2.23e-18
CDK13	7.42e-19	0.484615	0.17	0.091	2.32e-18
GNAQ	7.67e-19	0.503231	0.217	0.131	2.39e-18
FBXO11	7.78e-19	0.544531	0.19	0.108	2.43e-18
ADD1	7.96e-19	0.451644	0.213	0.125	2.48e-18
MIR99AHG	7.98e-19	0.471738	0.153	0.076	2.48e-18
PPP6R3	9.3e-19	0.513076	0.177	0.096	2.89e-18
SFPQ	1.02e-18	0.449313	0.372	0.272	3.16e-18
MAP1A	1.05e-18	0.473295	0.256	0.16	3.25e-18
HIPK3	1.09e-18	0.382479	0.104	0.041	3.39e-18
FURIN	1.14e-18	0.414238	0.167	0.088	3.51e-18
PKM	1.29e-18	0.244784	0.896	0.888	3.99e-18
LMCD1	1.34e-18	0.425148	0.162	0.081	4.14e-18
SRGAP2C	1.42e-18	0.380231	0.109	0.045	4.39e-18
TNRC18	1.54e-18	0.528758	0.202	0.118	4.75e-18
DHX9	1.56e-18	0.479138	0.26	0.168	4.79e-18
LUC7L3	1.59e-18	0.498535	0.255	0.163	4.88e-18
GLS	1.61e-18	0.516163	0.218	0.132	4.95e-18
HERC2	1.64e-18	0.466004	0.163	0.086	5.03e-18
P4HA3	1.64e-18	0.355726	0.103	0.04	5.03e-18
CRADD	2.08e-18	0.492482	0.182	0.1	6.36e-18
MED13	2.13e-18	0.460597	0.164	0.086	6.49e-18
PTBP2	2.17e-18	0.411986	0.111	0.046	6.62e-18
ZNF532	2.41e-18	0.356902	0.105	0.042	7.32e-18
TRIM56	2.43e-18	0.479485	0.182	0.101	7.39e-18
ITPRIP	2.72e-18	0.549833	0.258	0.168	8.25e-18
ATP10A	2.73e-18	0.444331	0.125	0.057	8.28e-18
SNRNP200	2.78e-18	0.482192	0.212	0.128	8.42e-18
LRP10	3e-18	0.485332	0.216	0.129	9.08e-18
POLR3A	3.06e-18	0.341553	0.106	0.043	9.26e-18
CHD8	3.19e-18	0.365335	0.117	0.05	9.63e-18
FLNC	3.4e-18	0.692244	0.398	0.317	1.02e-17
NID2	3.49e-18	0.507072	0.291	0.198	1.05e-17
MYO19	3.52e-18	0.401186	0.133	0.062	1.06e-17
MCPH1	3.54e-18	0.373742	0.11	0.046	1.06e-17
TRAF3	3.57e-18	0.424033	0.128	0.059	1.07e-17
ZC3H7B	3.64e-18	0.425598	0.177	0.096	1.09e-17
ARFGEF1	3.72e-18	0.405908	0.139	0.067	1.11e-17
SDC1	3.73e-18	0.407825	0.154	0.077	1.12e-17
SSBP3	4.6e-18	0.43457	0.151	0.077	1.38e-17
SCAF8	4.76e-18	0.363995	0.103	0.041	1.42e-17
NKTR	4.86e-18	0.492347	0.173	0.095	1.45e-17
PTEN	5.02e-18	0.503457	0.25	0.161	1.5e-17
PTPRJ	5.38e-18	0.393687	0.111	0.047	1.6e-17
YEATS2	6.11e-18	0.413559	0.107	0.045	1.81e-17
ADAM10	6.41e-18	0.436409	0.215	0.128	1.9e-17
IER5	6.47e-18	0.360072	0.148	0.072	1.92e-17
BDP1	6.56e-18	0.470462	0.18	0.1	1.94e-17
MXRA8	6.57e-18	0.430644	0.371	0.272	1.94e-17
ZMYND8	6.63e-18	0.465795	0.175	0.095	1.96e-17
MBNL1	7.05e-18	0.537454	0.297	0.209	2.08e-17
SUPT3H	7.74e-18	0.460077	0.146	0.074	2.28e-17
GCN1	7.95e-18	0.433075	0.17	0.092	2.34e-17
UBE2E3	9.1e-18	0.423417	0.218	0.13	2.67e-17
KIF1B	9.35e-18	0.283065	0.227	0.14	2.75e-17
MVP	1.13e-17	0.473853	0.339	0.245	3.31e-17
HECTD1	1.26e-17	0.497628	0.205	0.123	3.68e-17
SLF2	1.27e-17	0.350381	0.1	0.04	3.7e-17
ITGB3BP	1.29e-17	0.34546	0.118	0.052	3.78e-17
PHACTR2	1.31e-17	0.458557	0.197	0.115	3.82e-17
UBE2C	1.41e-17	0.338651	0.182	0.097	4.1e-17
ODF2L	1.45e-17	0.429077	0.144	0.073	4.22e-17
VAV2	1.52e-17	0.385093	0.112	0.048	4.41e-17
SF3B1	1.56e-17	0.49538	0.317	0.227	4.52e-17
RUSC2	1.56e-17	0.511798	0.171	0.095	4.52e-17
AFF4	1.65e-17	0.490017	0.235	0.15	4.78e-17
LCOR	1.77e-17	0.374633	0.136	0.066	5.14e-17
EMP1	1.83e-17	0.468145	0.653	0.593	5.31e-17
DDR2	1.84e-17	0.561271	0.407	0.332	5.32e-17
HECTD4	1.92e-17	0.377095	0.102	0.042	5.53e-17
NPIPB5	1.93e-17	0.475316	0.136	0.067	5.57e-17
CRIP1	1.95e-17	0.512067	0.281	0.185	5.63e-17
PRKCE	2.16e-17	0.471361	0.12	0.055	6.22e-17
RAF1	2.32e-17	0.461626	0.209	0.127	6.68e-17
NDST1	2.35e-17	0.458531	0.175	0.099	6.75e-17
ENOX1	2.42e-17	0.472961	0.143	0.072	6.95e-17
POLE	2.49e-17	0.364852	0.102	0.041	7.13e-17
TRPC4AP	2.52e-17	0.462481	0.194	0.113	7.21e-17
HP1BP3	2.6e-17	0.496231	0.276	0.19	7.43e-17
UGGT2	2.8e-17	0.468822	0.163	0.089	7.98e-17
UCK2	3.1e-17	0.490092	0.25	0.163	8.85e-17
STK10	3.27e-17	0.368731	0.113	0.049	9.32e-17
CEP290	3.33e-17	0.37466	0.117	0.052	9.47e-17
UPF1	3.37e-17	0.349859	0.119	0.054	9.59e-17
PSD3	3.4e-17	0.631469	0.228	0.145	9.66e-17
HLCS	3.81e-17	0.338316	0.112	0.049	1.08e-16
EBF3	4.18e-17	0.360547	0.112	0.049	1.18e-16
PDCD6IP	4.19e-17	0.452669	0.267	0.18	1.19e-16
SNX25	5.59e-17	0.396923	0.121	0.057	1.58e-16
ARID1A	5.67e-17	0.449855	0.185	0.106	1.6e-16
AKAP10	5.73e-17	0.367418	0.101	0.042	1.62e-16
AGO3	6.15e-17	0.373988	0.119	0.054	1.73e-16
SNX14	6.3e-17	0.41381	0.164	0.089	1.77e-16
TBL1XR1	6.34e-17	0.433717	0.179	0.102	1.78e-16
PRRC2C	6.45e-17	0.460221	0.296	0.206	1.81e-16
FOXD1	6.74e-17	0.473477	0.281	0.191	1.89e-16
R3HDM2	6.75e-17	0.359577	0.112	0.049	1.89e-16
PLCL2	6.92e-17	0.399323	0.149	0.076	1.94e-16
DDX24	6.95e-17	0.455499	0.393	0.303	1.94e-16
STX1A	7.02e-17	0.415525	0.158	0.084	1.96e-16
PDS5B	7.11e-17	0.368601	0.108	0.047	1.99e-16
ABHD5	7.56e-17	0.424397	0.162	0.087	2.11e-16
PRRC2A	7.67e-17	0.417118	0.18	0.103	2.14e-16
EIF3A	7.73e-17	0.487658	0.453	0.377	2.15e-16
FARP1	8.8e-17	0.431009	0.144	0.074	2.45e-16
LOXL2	8.98e-17	0.686111	0.49	0.441	2.49e-16
ZC3HAV1	9.66e-17	0.546021	0.146	0.075	2.68e-16
EP400	9.68e-17	0.369072	0.111	0.049	2.68e-16
ARSJ	1.05e-16	0.387007	0.126	0.06	2.91e-16
ZFAND5	1.09e-16	0.427036	0.222	0.137	3e-16
SENP6	1.23e-16	0.491679	0.203	0.124	3.4e-16
TRIM28	1.25e-16	0.545123	0.369	0.292	3.45e-16
DENND5A	1.3e-16	0.470205	0.181	0.105	3.58e-16
STRN3	1.37e-16	0.366888	0.117	0.053	3.78e-16
SMG1	1.42e-16	0.473219	0.178	0.102	3.9e-16
PDLIM5	1.74e-16	0.534131	0.351	0.267	4.78e-16
ZHX3	1.79e-16	0.446929	0.119	0.056	4.91e-16
CNIH3	1.9e-16	0.398304	0.15	0.078	5.2e-16
OGT	2.24e-16	0.515534	0.198	0.121	6.12e-16
KLHL42	2.29e-16	0.404985	0.14	0.072	6.27e-16
ENSG00000278996	2.34e-16	0.529591	0.647	0.589	6.39e-16
LINC-PINT	2.38e-16	0.426082	0.104	0.045	6.5e-16
MCM4	2.44e-16	0.364558	0.181	0.103	6.66e-16
PTPN13	2.45e-16	0.358514	0.105	0.045	6.67e-16
TMPO	2.7e-16	0.339105	0.125	0.059	7.35e-16
PKN2	2.84e-16	0.408353	0.146	0.076	7.7e-16
MCM7	3.11e-16	0.397568	0.238	0.153	8.45e-16
SKIL	3.21e-16	0.493227	0.258	0.174	8.69e-16
AMOTL2	3.25e-16	0.523083	0.265	0.183	8.82e-16
REV3L	3.34e-16	0.454488	0.156	0.085	9.03e-16
APC	3.51e-16	0.341073	0.104	0.045	9.48e-16
CSNK1G1	3.57e-16	0.391118	0.123	0.059	9.65e-16
TCERG1	3.69e-16	0.438437	0.187	0.11	9.95e-16
SETX	3.76e-16	0.39317	0.157	0.085	1.01e-15
MICAL3	3.9e-16	0.390603	0.121	0.058	1.05e-15
SPECC1L	4e-16	0.380083	0.127	0.062	1.08e-15
ELK3	4.6e-16	0.385216	0.262	0.172	1.23e-15
RAB3B	4.77e-16	0.543684	0.361	0.281	1.28e-15
APOL6	5e-16	0.338128	0.121	0.057	1.34e-15
SH3BP5L	5.02e-16	0.382127	0.142	0.074	1.34e-15
MLXIP	5.17e-16	0.387183	0.141	0.074	1.38e-15
R3HDM1	6.33e-16	0.38887	0.12	0.057	1.69e-15
TOM1L2	6.44e-16	0.35436	0.105	0.046	1.72e-15
NPEPPS	6.44e-16	0.455681	0.182	0.108	1.72e-15
CCNB1	6.61e-16	0.385394	0.162	0.086	1.76e-15
RABGAP1	6.79e-16	0.369835	0.109	0.049	1.81e-15
MSL1	6.91e-16	0.343793	0.125	0.06	1.84e-15
AHCTF1	6.96e-16	0.360665	0.126	0.061	1.85e-15
NASP	7.46e-16	0.452761	0.292	0.206	1.98e-15
PBK	8.14e-16	0.258053	0.111	0.049	2.16e-15
PBRM1	8.33e-16	0.462317	0.22	0.141	2.2e-15
ZSWIM6	9e-16	0.477469	0.166	0.095	2.38e-15
CHD2	9.4e-16	0.471879	0.215	0.134	2.48e-15
HAS1	9.98e-16	0.458589	0.258	0.166	2.63e-15
BIVM	1.03e-15	0.340791	0.122	0.058	2.71e-15
ITPRID2	1.03e-15	0.396588	0.181	0.105	2.71e-15
DOCK7	1.04e-15	0.417367	0.127	0.064	2.74e-15
CNST	1.24e-15	0.394958	0.138	0.072	3.25e-15
ARHGEF12	1.28e-15	0.41472	0.156	0.085	3.37e-15
LRPPRC	1.29e-15	0.466017	0.23	0.151	3.38e-15
LTBP2	1.32e-15	0.555899	0.318	0.24	3.45e-15
SAMD4A	1.33e-15	0.55945	0.194	0.12	3.47e-15
PDSS2	1.45e-15	0.377873	0.13	0.065	3.8e-15
ATM	1.71e-15	0.402364	0.123	0.06	4.46e-15
WRN	1.8e-15	0.388439	0.118	0.057	4.7e-15
PTPN9	1.91e-15	0.632539	0.138	0.071	4.97e-15
KHDRBS1	1.96e-15	0.413326	0.306	0.218	5.1e-15
TNRC6B	2.09e-15	0.427327	0.189	0.113	5.45e-15
RAPGEF2	2.24e-15	0.396063	0.137	0.072	5.81e-15
SRPX2	2.54e-15	0.401129	0.164	0.093	6.59e-15
SRPK2	2.59e-15	0.4867	0.245	0.165	6.71e-15
AHNAK	2.72e-15	0.558876	0.525	0.475	7.05e-15
PPP6R2	2.96e-15	0.36906	0.124	0.061	7.66e-15
SNTB2	2.97e-15	0.406731	0.132	0.067	7.68e-15
ZFP36L2	3.23e-15	0.375831	0.201	0.121	8.36e-15
MICU1	3.31e-15	0.393878	0.132	0.067	8.54e-15
TLK1	3.35e-15	0.406189	0.147	0.079	8.65e-15
COL5A2	3.49e-15	0.660639	0.305	0.23	8.99e-15
CAMSAP2	3.54e-15	0.429145	0.161	0.091	9.11e-15
LPCAT2	3.65e-15	0.363613	0.118	0.057	9.39e-15
CUL1	3.79e-15	0.395012	0.197	0.12	9.73e-15
MACROH2A1	3.86e-15	0.40232	0.254	0.17	9.91e-15
IGF2BP2	4.25e-15	0.522901	0.238	0.16	1.09e-14
POLK	4.59e-15	0.341277	0.119	0.058	1.18e-14
SLC4A4	4.76e-15	0.515208	0.14	0.075	1.22e-14
GATAD2A	4.83e-15	0.425633	0.209	0.131	1.23e-14
SCMH1	5.68e-15	0.447457	0.137	0.073	1.45e-14
SP3	5.85e-15	0.37239	0.173	0.101	1.49e-14
KANK1	5.99e-15	0.356283	0.116	0.056	1.53e-14
LDB2	6.08e-15	0.512833	0.145	0.079	1.55e-14
NCOA3	6.27e-15	0.405392	0.155	0.086	1.59e-14
CEP350	6.53e-15	0.380196	0.129	0.066	1.66e-14
JAZF1	6.62e-15	0.427806	0.134	0.07	1.68e-14
CLASP1	7.17e-15	0.361028	0.116	0.057	1.82e-14
CTSZ	7.2e-15	0.37872	0.197	0.121	1.82e-14
PAN3	7.3e-15	0.397855	0.118	0.058	1.85e-14
OXSR1	7.72e-15	0.457867	0.166	0.097	1.95e-14
ABCC1	9.1e-15	0.450121	0.185	0.113	2.3e-14
RFC3	9.11e-15	0.359942	0.117	0.057	2.3e-14
RAB3GAP2	9.39e-15	0.405281	0.159	0.091	2.37e-14
PKD1	1.04e-14	0.33898	0.12	0.06	2.63e-14
YAP1	1.11e-14	0.506981	0.323	0.244	2.8e-14
NUP160	1.15e-14	0.376531	0.127	0.065	2.89e-14
LAMB1	1.17e-14	0.532137	0.239	0.164	2.93e-14
PSMD1	1.26e-14	0.408043	0.292	0.206	3.17e-14
HNRNPU	1.3e-14	0.417284	0.506	0.436	3.26e-14
E2F3	1.37e-14	0.348448	0.101	0.045	3.42e-14
TCOF1	1.43e-14	0.355095	0.15	0.083	3.58e-14
CMTR1	1.53e-14	0.320306	0.135	0.07	3.83e-14
ITFG1	1.57e-14	0.376349	0.183	0.11	3.92e-14
MAPK14	1.61e-14	0.363153	0.129	0.067	4.01e-14
LHFPL6	1.69e-14	0.422221	0.162	0.094	4.21e-14
COG5	1.73e-14	0.464278	0.169	0.101	4.31e-14
MFSD14B	1.76e-14	0.382006	0.167	0.097	4.37e-14
SESN2	1.77e-14	0.552519	0.245	0.168	4.39e-14
TTC37	1.89e-14	0.391678	0.182	0.111	4.69e-14
VPS8	1.91e-14	0.355181	0.1	0.045	4.73e-14
UTP20	1.95e-14	0.330459	0.105	0.049	4.83e-14
ADGRL2	1.97e-14	0.471267	0.179	0.109	4.88e-14
RPRD2	2.05e-14	0.337334	0.123	0.061	5.08e-14
PKP4	2.26e-14	0.439362	0.141	0.077	5.58e-14
EPS15	2.35e-14	0.362417	0.132	0.069	5.8e-14
SH3PXD2B	2.41e-14	0.386908	0.144	0.079	5.94e-14
ATP2C1	2.46e-14	0.404609	0.174	0.104	6.05e-14
PTK7	2.5e-14	0.47515	0.141	0.078	6.15e-14
STK17A	3.02e-14	0.392813	0.182	0.11	7.43e-14
ECPAS	3.05e-14	0.437491	0.18	0.11	7.48e-14
MGA	3.08e-14	0.363872	0.104	0.049	7.55e-14
SEMA3A	3.51e-14	0.393724	0.117	0.058	8.61e-14
TMEM131	3.56e-14	0.365778	0.132	0.069	8.71e-14
KMT2E	3.57e-14	0.478628	0.209	0.135	8.73e-14
SKI	3.69e-14	0.306023	0.104	0.048	9.01e-14
LMNB2	3.94e-14	0.375748	0.182	0.11	9.62e-14
LRIG1	3.99e-14	0.337356	0.106	0.05	9.73e-14
MAP4K5	4.04e-14	0.383488	0.155	0.089	9.84e-14
IPO9	4.14e-14	0.399188	0.142	0.078	1.01e-13
DNAAF9	4.44e-14	0.38761	0.131	0.069	1.08e-13
KLHL29	4.47e-14	0.356167	0.1	0.046	1.09e-13
NUP98	4.48e-14	0.375056	0.152	0.086	1.09e-13
OXR1	4.6e-14	0.364054	0.146	0.08	1.11e-13
SPRED2	4.72e-14	0.352896	0.118	0.059	1.14e-13
ANKFY1	5.05e-14	0.338026	0.104	0.049	1.22e-13
TBC1D1	6.15e-14	0.333747	0.127	0.067	1.49e-13
USP9X	6.57e-14	0.459978	0.163	0.096	1.59e-13
NUFIP2	6.65e-14	0.446932	0.169	0.103	1.6e-13
DSE	6.69e-14	0.389531	0.195	0.123	1.61e-13
FNIP1	6.93e-14	0.372829	0.125	0.065	1.67e-13
SLC2A3	7.42e-14	0.416001	0.177	0.107	1.79e-13
TNC	7.58e-14	0.685201	0.37	0.305	1.82e-13
ZNF148	7.96e-14	0.394855	0.185	0.114	1.91e-13
TRAF3IP2	8.11e-14	0.267993	0.1	0.045	1.95e-13
TGOLN2	8.39e-14	0.412755	0.245	0.168	2.01e-13
HES1	8.6e-14	0.619743	0.335	0.258	2.06e-13
RPTOR	8.67e-14	0.324193	0.101	0.047	2.08e-13
CCNL2	8.79e-14	0.49625	0.172	0.106	2.1e-13
PRC1	9.07e-14	0.330116	0.102	0.047	2.17e-13
SLC25A36	9.36e-14	0.444931	0.148	0.085	2.24e-13
BTAF1	9.75e-14	0.356759	0.103	0.049	2.33e-13
MED15	9.85e-14	0.401181	0.184	0.114	2.35e-13
MAP3K2	9.96e-14	0.371921	0.143	0.08	2.37e-13
EDEM3	9.96e-14	0.320643	0.127	0.067	2.37e-13
MINDY2	1.02e-13	0.331806	0.139	0.076	2.42e-13
SCG5	1.08e-13	0.310797	0.139	0.074	2.57e-13
GGNBP2	1.13e-13	0.381266	0.226	0.151	2.67e-13
RUNX1T1	1.15e-13	0.384328	0.112	0.056	2.73e-13
CASK	1.15e-13	0.381665	0.146	0.082	2.73e-13
ORC6	1.18e-13	0.269742	0.101	0.047	2.8e-13
ARHGEF1	1.25e-13	0.390091	0.158	0.093	2.96e-13
WAPL	1.28e-13	0.354786	0.138	0.076	3.03e-13
CLSTN1	1.36e-13	0.3844	0.153	0.088	3.2e-13
PRKCSH	1.43e-13	0.440741	0.348	0.271	3.36e-13
PCCA	1.56e-13	0.343158	0.103	0.049	3.66e-13
INO80	2.02e-13	0.350314	0.116	0.059	4.76e-13
IER3	2.04e-13	0.401732	0.461	0.396	4.8e-13
HNRNPD	2.05e-13	0.415922	0.382	0.3	4.82e-13
CYTH3	2.21e-13	0.403062	0.116	0.06	5.18e-13
GPC6	2.24e-13	0.675883	0.209	0.141	5.25e-13
ZNF292	2.26e-13	0.35179	0.112	0.056	5.29e-13
MSRB3	2.27e-13	0.549369	0.247	0.177	5.3e-13
TPM1	2.3e-13	0.123996	0.83	0.709	5.38e-13
CUL3	2.34e-13	0.423434	0.174	0.108	5.46e-13
PITPNC1	2.42e-13	0.526439	0.186	0.117	5.64e-13
THBS1	2.57e-13	0.961991	0.376	0.317	5.99e-13
TACC1	2.69e-13	0.360192	0.169	0.102	6.27e-13
OTUD4	2.91e-13	0.306097	0.117	0.059	6.77e-13
RALY	2.96e-13	0.35104	0.219	0.144	6.87e-13
CAPN15	2.99e-13	0.308919	0.103	0.049	6.95e-13
SS18	3e-13	0.34713	0.19	0.119	6.97e-13
B4GALT1	3.02e-13	0.439918	0.273	0.197	7.01e-13
CROCC	3.07e-13	0.37068	0.149	0.085	7.12e-13
SEC16A	3.2e-13	0.330698	0.149	0.086	7.41e-13
ESM1	3.51e-13	0.335563	0.19	0.117	8.11e-13
THOC2	3.56e-13	0.418819	0.186	0.119	8.21e-13
ERRFI1	3.71e-13	0.445096	0.212	0.14	8.57e-13
TUG1	3.88e-13	0.417119	0.175	0.108	8.94e-13
SNX29	4.1e-13	0.369824	0.116	0.06	9.44e-13
APCDD1L-DT	4.19e-13	0.372564	0.319	0.234	9.64e-13
LRRC8A	4.2e-13	0.320017	0.154	0.088	9.66e-13
ZCCHC14	4.39e-13	0.335241	0.105	0.051	1.01e-12
FLRT2	4.49e-13	0.529164	0.222	0.15	1.03e-12
GSN	4.53e-13	0.383549	0.199	0.128	1.04e-12
PPP2R5E	5.43e-13	0.359116	0.171	0.104	1.24e-12
STAT3	5.85e-13	0.347122	0.164	0.098	1.34e-12
TENT2	5.92e-13	0.389866	0.148	0.085	1.35e-12
RECQL	6.23e-13	0.360731	0.223	0.15	1.42e-12
GAS6	6.81e-13	0.387544	0.176	0.109	1.56e-12
WDR70	6.89e-13	0.372907	0.174	0.107	1.57e-12
COLGALT1	7.51e-13	0.402631	0.226	0.154	1.71e-12
UBAP2	7.57e-13	0.366913	0.134	0.075	1.72e-12
GAPVD1	7.64e-13	0.370759	0.157	0.093	1.74e-12
KDM5A	7.88e-13	0.366033	0.14	0.079	1.79e-12
WASHC4	8.37e-13	0.355381	0.163	0.098	1.9e-12
GPATCH2L	8.92e-13	0.348087	0.113	0.059	2.02e-12
USP3	8.94e-13	0.368208	0.138	0.078	2.03e-12
RRP12	9.26e-13	0.385273	0.126	0.068	2.1e-12
FBXW7	9.62e-13	0.340504	0.113	0.058	2.18e-12
FARS2	9.68e-13	0.391061	0.135	0.077	2.19e-12
TAB2	9.74e-13	0.331597	0.132	0.072	2.2e-12
SREK1	9.89e-13	0.373614	0.179	0.112	2.23e-12
PNN	1.06e-12	0.37784	0.165	0.101	2.39e-12
SLTM	1.06e-12	0.394011	0.247	0.172	2.39e-12
GAK	1.07e-12	0.354401	0.131	0.073	2.42e-12
PTTG1	1.11e-12	0.357715	0.289	0.206	2.49e-12
OSBPL9	1.14e-12	0.331112	0.128	0.07	2.56e-12
PCSK7	1.14e-12	0.372592	0.125	0.068	2.56e-12
SMC1A	1.2e-12	0.328561	0.12	0.064	2.69e-12
MON2	1.24e-12	0.395454	0.13	0.073	2.77e-12
GRB10	1.24e-12	0.366591	0.127	0.07	2.79e-12
NCBP3	1.3e-12	0.314328	0.112	0.058	2.9e-12
SGCD	1.35e-12	0.487973	0.131	0.074	3.02e-12
ZBTB7A	1.36e-12	0.356141	0.168	0.103	3.03e-12
MGLL	1.37e-12	0.32842	0.536	0.465	3.05e-12
LONP2	1.39e-12	0.355838	0.151	0.089	3.1e-12
PTBP3	1.43e-12	0.356498	0.135	0.076	3.18e-12
TMEM87A	1.45e-12	0.485312	0.329	0.261	3.24e-12
STAT6	1.51e-12	0.347869	0.138	0.078	3.37e-12
SEC24B	1.57e-12	0.379037	0.125	0.068	3.48e-12
GOLIM4	1.66e-12	0.387306	0.191	0.123	3.69e-12
POLR2B	1.66e-12	0.395317	0.21	0.141	3.69e-12
CKAP5	1.71e-12	0.347104	0.113	0.059	3.79e-12
ENSG00000260877	1.74e-12	0.2889	0.111	0.056	3.84e-12
NPLOC4	1.79e-12	0.351762	0.147	0.085	3.95e-12
LARP4	1.83e-12	0.310089	0.128	0.07	4.04e-12
KPNA6	1.84e-12	0.361565	0.144	0.084	4.07e-12
RNF38	1.85e-12	0.327452	0.111	0.058	4.09e-12
ELOVL6	1.9e-12	0.336141	0.134	0.076	4.19e-12
VPS53	1.97e-12	0.34283	0.125	0.069	4.34e-12
HNRNPH1	2.12e-12	0.406559	0.475	0.416	4.66e-12
ANO6	2.25e-12	0.380835	0.149	0.088	4.94e-12
TP53BP1	2.3e-12	0.283345	0.108	0.054	5.06e-12
ENSG00000274265	2.31e-12	0.326815	0.103	0.051	5.07e-12
WLS	2.32e-12	0.38259	0.39	0.315	5.09e-12
ARNTL2	2.35e-12	0.308992	0.106	0.054	5.14e-12
MAN1B1	2.35e-12	0.356481	0.167	0.103	5.14e-12
UBA1	2.39e-12	0.398094	0.258	0.187	5.23e-12
WAC	2.46e-12	0.447079	0.247	0.177	5.37e-12
EIF2AK4	2.47e-12	0.357194	0.201	0.132	5.4e-12
MSC-AS1	2.6e-12	0.500366	0.261	0.19	5.67e-12
ARFGEF2	2.63e-12	0.319353	0.109	0.056	5.73e-12
ZNF83	2.63e-12	0.335844	0.102	0.051	5.74e-12
OSBPL8	2.85e-12	0.444772	0.239	0.168	6.2e-12
PLXND1	2.85e-12	0.297511	0.138	0.078	6.21e-12
CDH13	2.87e-12	0.457584	0.129	0.072	6.23e-12
IRF2BP2	2.93e-12	0.418375	0.296	0.222	6.36e-12
DHX38	2.97e-12	0.339632	0.135	0.076	6.45e-12
YY1	3e-12	0.372354	0.223	0.151	6.51e-12
ABHD2	3.43e-12	0.367135	0.147	0.086	7.43e-12
ACACA	3.79e-12	0.378412	0.139	0.08	8.2e-12
RAB3GAP1	3.79e-12	0.387868	0.174	0.11	8.2e-12
PRH1	4.08e-12	0.347164	0.102	0.051	8.82e-12
NADK	4.51e-12	0.316514	0.129	0.073	9.74e-12
GREM2	4.52e-12	0.374672	0.121	0.066	9.76e-12
NLRP1	4.77e-12	0.324109	0.101	0.05	1.03e-11
KPNA2	5.01e-12	0.389349	0.24	0.167	1.08e-11
MTHFD1	5.08e-12	0.309295	0.127	0.07	1.09e-11
KAT6A	5.11e-12	0.355997	0.12	0.066	1.1e-11
BACH1	5.38e-12	0.39127	0.135	0.078	1.16e-11
SLC38A5	5.39e-12	0.326922	0.185	0.117	1.16e-11
LOXL1	5.49e-12	0.349036	0.284	0.209	1.18e-11
WWC2	5.91e-12	0.40314	0.15	0.092	1.27e-11
TIPARP	5.98e-12	0.36712	0.154	0.092	1.28e-11
RABEP1	6.05e-12	0.33351	0.13	0.073	1.29e-11
SMARCC1	6.67e-12	0.405954	0.185	0.121	1.43e-11
PDXDC1	6.76e-12	0.403511	0.216	0.147	1.44e-11
RSRP1	7.17e-12	0.344666	0.13	0.073	1.53e-11
CDC27	8.01e-12	0.418662	0.185	0.121	1.71e-11
CPPED1	8.12e-12	0.350334	0.168	0.105	1.73e-11
HMGA1	8.2e-12	0.278267	0.666	0.643	1.75e-11
ZBTB38	8.37e-12	0.475426	0.296	0.23	1.78e-11
PDZRN3	8.56e-12	0.437306	0.135	0.079	1.82e-11
PNISR	8.86e-12	0.424295	0.238	0.17	1.88e-11
DCAF5	9.02e-12	0.312803	0.105	0.054	1.91e-11
PDPR	9.87e-12	0.304336	0.1	0.05	2.09e-11
SLC4A2	1.01e-11	0.303027	0.119	0.065	2.14e-11
TCAF1	1.02e-11	0.308571	0.125	0.07	2.15e-11
ITGB1	1.06e-11	0.37587	0.854	0.867	2.25e-11
CCDC91	1.08e-11	0.424144	0.173	0.111	2.28e-11
RPS6KC1	1.12e-11	0.338987	0.107	0.057	2.36e-11
IARS2	1.12e-11	0.290744	0.129	0.072	2.36e-11
ARHGAP29	1.15e-11	0.503264	0.229	0.163	2.43e-11
CRK	1.16e-11	0.402851	0.275	0.207	2.44e-11
TFCP2	1.21e-11	0.304994	0.121	0.067	2.54e-11
RB1	1.22e-11	0.339659	0.123	0.068	2.56e-11
DOCK1	1.24e-11	0.393466	0.163	0.103	2.59e-11
DIDO1	1.32e-11	0.300847	0.1	0.051	2.78e-11
MOB1B	1.4e-11	0.32206	0.129	0.074	2.93e-11
DDX54	1.41e-11	0.310931	0.132	0.076	2.96e-11
RTN4	1.41e-11	0.303413	0.839	0.847	2.96e-11
XPO4	1.42e-11	0.327185	0.109	0.058	2.96e-11
CSE1L	1.42e-11	0.318971	0.174	0.111	2.96e-11
CPEB4	1.44e-11	0.33548	0.11	0.059	3.02e-11
SLC2A4RG	1.51e-11	0.289844	0.139	0.08	3.16e-11
RNF216	1.58e-11	0.329063	0.121	0.068	3.29e-11
ITPRIPL2	1.64e-11	0.37845	0.194	0.13	3.42e-11
DYRK1A	1.65e-11	0.326771	0.106	0.056	3.44e-11
HELZ	1.68e-11	0.315974	0.11	0.058	3.5e-11
EHD4	1.79e-11	0.280057	0.118	0.064	3.73e-11
LAMP1	1.82e-11	0.387873	0.375	0.308	3.77e-11
AHI1	1.85e-11	0.450384	0.2	0.136	3.84e-11
TMEM165	2.05e-11	0.401315	0.191	0.128	4.24e-11
MAP3K20	2.12e-11	0.406987	0.284	0.215	4.38e-11
FOCAD	2.29e-11	0.358261	0.106	0.057	4.75e-11
SUZ12	2.32e-11	0.335499	0.143	0.086	4.8e-11
ABCC4	2.4e-11	0.369488	0.124	0.07	4.97e-11
BHLHE40	2.43e-11	0.383198	0.14	0.083	5.02e-11
MAVS	2.7e-11	0.348547	0.152	0.094	5.58e-11
TMEM245	2.93e-11	0.339318	0.121	0.068	6.05e-11
SEPTIN11	3e-11	0.466268	0.325	0.262	6.19e-11
VMP1	3.03e-11	0.49961	0.327	0.265	6.24e-11
PIK3C2A	3.03e-11	0.336286	0.12	0.067	6.24e-11
DNM1L	3.05e-11	0.406258	0.189	0.126	6.26e-11
SPRY2	3.11e-11	0.296342	0.144	0.085	6.39e-11
CREB1	3.15e-11	0.311652	0.111	0.059	6.47e-11
ADAMTSL1	3.39e-11	0.64613	0.251	0.191	6.96e-11
RNF220	3.57e-11	0.308558	0.122	0.069	7.31e-11
INPPL1	3.75e-11	0.310448	0.123	0.069	7.68e-11
EFTUD2	3.8e-11	0.353255	0.204	0.139	7.77e-11
NT5C2	3.88e-11	0.337394	0.118	0.066	7.92e-11
KIDINS220	3.93e-11	0.33087	0.125	0.071	8.03e-11
TAF15	4.22e-11	0.439412	0.352	0.286	8.61e-11
PNP	4.32e-11	0.349121	0.31	0.238	8.8e-11
NUDCD3	4.57e-11	0.306197	0.135	0.08	9.31e-11
ASCC3	4.62e-11	0.440904	0.179	0.121	9.4e-11
ANKLE2	4.63e-11	0.386821	0.161	0.102	9.41e-11
AP2A1	4.65e-11	0.346259	0.149	0.093	9.45e-11
TSC1	4.76e-11	0.294048	0.108	0.058	9.67e-11
ILF3	4.89e-11	0.399914	0.287	0.219	9.92e-11
NFKB1	4.91e-11	0.293086	0.113	0.062	9.95e-11
TENT4A	4.93e-11	0.304025	0.1	0.052	9.99e-11
PDCD11	5.03e-11	0.419513	0.205	0.143	1.02e-10
CCM2	5.22e-11	0.29546	0.125	0.071	1.06e-10
PRR11	5.68e-11	0.27136	0.111	0.059	1.15e-10
ATRX	5.9e-11	0.371865	0.166	0.108	1.19e-10
NUP85	5.91e-11	0.360774	0.186	0.124	1.19e-10
SPDL1	6.02e-11	0.281839	0.167	0.105	1.21e-10
CD81	6.12e-11	0.363594	0.288	0.219	1.23e-10
FAM177B	6.15e-11	0.213538	0.124	0.068	1.24e-10
RANBP2	6.21e-11	0.362453	0.152	0.096	1.25e-10
NBAS	6.25e-11	0.386909	0.134	0.081	1.26e-10
MAN2A1	6.38e-11	0.368499	0.127	0.074	1.28e-10
NUP50	6.4e-11	0.266494	0.129	0.074	1.28e-10
HOOK3	6.42e-11	0.365699	0.171	0.111	1.29e-10
CTNND1	6.53e-11	0.366323	0.144	0.089	1.31e-10
ZWINT	6.98e-11	0.261631	0.132	0.076	1.4e-10
HS2ST1	7.19e-11	0.284011	0.102	0.054	1.44e-10
METTL15	7.31e-11	0.320158	0.102	0.054	1.46e-10
NEK7	7.64e-11	0.453525	0.343	0.279	1.53e-10
YLPM1	7.76e-11	0.313528	0.1	0.053	1.55e-10
FOXK1	8.04e-11	0.331425	0.112	0.062	1.6e-10
KLHL5	8.28e-11	0.312358	0.141	0.086	1.65e-10
PDE8A	8.32e-11	0.408171	0.14	0.086	1.66e-10
NTM	8.5e-11	0.545203	0.265	0.206	1.69e-10
SND1	8.58e-11	0.461178	0.329	0.268	1.71e-10
WWTR1	8.75e-11	0.384709	0.277	0.208	1.74e-10
ZZZ3	8.79e-11	0.369631	0.135	0.081	1.75e-10
NCS1	8.85e-11	0.271576	0.121	0.069	1.76e-10
EP300	9.42e-11	0.307898	0.124	0.071	1.87e-10
PIP4K2A	9.82e-11	0.345856	0.126	0.074	1.94e-10
ACIN1	1.01e-10	0.382578	0.243	0.176	1.99e-10
UBR1	1.02e-10	0.351708	0.105	0.057	2.02e-10
PTPRA	1.05e-10	0.28742	0.108	0.058	2.08e-10
CCNL1	1.1e-10	0.338835	0.195	0.13	2.16e-10
ARHGEF10	1.17e-10	0.29073	0.105	0.057	2.31e-10
USP33	1.33e-10	0.333312	0.126	0.074	2.62e-10
PIAS1	1.4e-10	0.344336	0.134	0.081	2.76e-10
DYNC1I2	1.44e-10	0.324279	0.537	0.488	2.84e-10
VDR	1.49e-10	0.306142	0.105	0.057	2.93e-10
ELAC2	1.5e-10	0.278395	0.128	0.075	2.95e-10
LMO7	1.5e-10	0.456131	0.217	0.156	2.95e-10
GTF3C1	1.6e-10	0.263797	0.114	0.064	3.14e-10
UBE3A	1.62e-10	0.384241	0.207	0.146	3.18e-10
MCM3	1.68e-10	0.307093	0.142	0.087	3.3e-10
ZNF451	1.72e-10	0.334403	0.123	0.071	3.37e-10
MIER1	1.83e-10	0.305828	0.134	0.079	3.57e-10
RNF115	1.83e-10	0.333959	0.137	0.083	3.58e-10
OGDH	1.86e-10	0.296548	0.105	0.057	3.63e-10
ZNF609	1.88e-10	0.416319	0.169	0.112	3.67e-10
ENAH	1.92e-10	0.448925	0.268	0.204	3.74e-10
FJX1	1.96e-10	0.298974	0.15	0.093	3.82e-10
UBE2H	2.02e-10	0.347282	0.175	0.116	3.94e-10
SIX1	2.06e-10	0.251951	0.168	0.106	4.01e-10
TMEM181	2.07e-10	0.380169	0.162	0.105	4.03e-10
SMG7	2.09e-10	0.259157	0.129	0.075	4.06e-10
CCSER2	2.2e-10	0.3216	0.122	0.071	4.27e-10
USP22	2.2e-10	0.364235	0.236	0.173	4.27e-10
UBE4B	2.3e-10	0.362766	0.141	0.087	4.46e-10
PIP5K1A	2.44e-10	0.324598	0.174	0.114	4.72e-10
P3H3	2.53e-10	0.282596	0.114	0.064	4.9e-10
SH3KBP1	2.61e-10	0.394849	0.347	0.281	5.06e-10
PRKD1	2.65e-10	0.36752	0.1	0.055	5.12e-10
PARN	2.72e-10	0.29734	0.105	0.057	5.25e-10
IPO11	2.72e-10	0.279679	0.105	0.057	5.25e-10
DIP2C	2.76e-10	0.312579	0.108	0.06	5.33e-10
ACOT7	2.85e-10	0.291784	0.204	0.139	5.49e-10
SMARCA5	3.01e-10	0.351475	0.214	0.152	5.8e-10
CDC42SE2	3.03e-10	0.279389	0.105	0.057	5.83e-10
DHX15	3.19e-10	0.367529	0.202	0.142	6.13e-10
RRAS2	3.37e-10	0.408954	0.266	0.201	6.48e-10
SLC39A11	3.38e-10	0.286022	0.11	0.061	6.48e-10
TBK1	3.48e-10	0.325322	0.121	0.071	6.68e-10
NFX1	3.66e-10	0.358749	0.124	0.074	7.01e-10
VEZT	3.67e-10	0.264114	0.107	0.059	7.04e-10
ATAD3B	3.82e-10	0.291814	0.107	0.059	7.31e-10
FAM126A	3.88e-10	0.421386	0.283	0.219	7.43e-10
TGFB1	4.1e-10	0.347948	0.172	0.114	7.83e-10
CYFIP1	4.19e-10	0.318003	0.133	0.081	8.01e-10
MSX1	4.29e-10	0.293328	0.175	0.114	8.18e-10
VRK2	4.49e-10	0.290297	0.148	0.092	8.56e-10
AMOTL1	4.5e-10	0.283083	0.113	0.064	8.57e-10
TFRC	4.52e-10	0.344711	0.22	0.157	8.62e-10
CDH4	4.55e-10	0.368232	0.116	0.068	8.66e-10
SLC7A1	4.62e-10	0.424123	0.264	0.206	8.79e-10
SF3B3	4.64e-10	0.311565	0.179	0.119	8.82e-10
RABL6	4.68e-10	0.28631	0.129	0.077	8.89e-10
FADS3	4.77e-10	0.32975	0.121	0.072	9.06e-10
USP15	5.28e-10	0.366484	0.154	0.1	1e-09
STOM	5.35e-10	0.24511	0.115	0.065	1.01e-09
AGO2	5.39e-10	0.364543	0.148	0.095	1.02e-09
ANKRD12	5.54e-10	0.313982	0.128	0.077	1.05e-09
UGCG	5.7e-10	0.40005	0.177	0.12	1.08e-09
CAB39	6e-10	0.35364	0.156	0.102	1.13e-09
GNB1	6.01e-10	0.338771	0.418	0.359	1.14e-09
GMDS	6.11e-10	0.271009	0.102	0.056	1.15e-09
ANKHD1	6.27e-10	0.330317	0.15	0.097	1.18e-09
TLK2	6.3e-10	0.303313	0.112	0.064	1.19e-09
STX12	6.34e-10	0.32196	0.13	0.079	1.19e-09
ZNF106	6.4e-10	0.324517	0.151	0.097	1.2e-09
RAPGEF1	6.89e-10	0.262343	0.101	0.056	1.29e-09
CARS2	6.89e-10	0.294065	0.109	0.061	1.29e-09
KRIT1	7.74e-10	0.306614	0.1	0.055	1.45e-09
PURA	7.84e-10	0.298772	0.155	0.099	1.47e-09
ZNF827	8.39e-10	0.366458	0.149	0.095	1.57e-09
BTBD7	8.68e-10	0.355343	0.139	0.087	1.62e-09
TULP4	8.79e-10	0.339474	0.103	0.058	1.64e-09
PRKD3	8.84e-10	0.303369	0.108	0.061	1.65e-09
SMC3	9.27e-10	0.309514	0.161	0.105	1.73e-09
NHSL1	9.39e-10	0.35727	0.119	0.07	1.75e-09
ITM2B	9.49e-10	0.333235	0.447	0.393	1.77e-09
UBE3C	9.95e-10	0.378932	0.24	0.18	1.85e-09
HSF1	1e-09	0.280744	0.154	0.097	1.86e-09
USP48	1.01e-09	0.271206	0.108	0.061	1.87e-09
FAR1	1.01e-09	0.386928	0.186	0.129	1.88e-09
OPTN	1.03e-09	0.309424	0.256	0.189	1.91e-09
ADGRL4	1.04e-09	0.30532	0.147	0.092	1.92e-09
BIRC5	1.05e-09	0.234427	0.153	0.095	1.95e-09
SRRM2	1.05e-09	0.437412	0.375	0.32	1.95e-09
GON4L	1.08e-09	0.312642	0.12	0.072	1.99e-09
SUPT16H	1.12e-09	0.36568	0.266	0.203	2.07e-09
CCN2	1.15e-09	0.676061	0.476	0.422	2.12e-09
VGLL4	1.22e-09	0.321991	0.124	0.075	2.26e-09
BOD1L1	1.24e-09	0.317702	0.144	0.091	2.29e-09
SPATS2	1.26e-09	0.350066	0.157	0.102	2.32e-09
NFIX	1.3e-09	0.276955	0.123	0.073	2.41e-09
SPEN	1.31e-09	0.265315	0.108	0.061	2.41e-09
SCAF11	1.34e-09	0.406937	0.268	0.21	2.47e-09
KIAA0930	1.38e-09	0.266445	0.108	0.061	2.55e-09
UST	1.41e-09	0.329545	0.116	0.068	2.59e-09
LAMA4	1.44e-09	0.377286	0.205	0.146	2.64e-09
PLEKHM2	1.5e-09	0.299057	0.158	0.103	2.75e-09
EPN2	1.68e-09	0.300453	0.102	0.057	3.08e-09
MIR100HG	1.71e-09	0.403404	0.583	0.546	3.13e-09
F3	1.73e-09	0.3291	0.112	0.065	3.17e-09
LRRC58	1.85e-09	0.296738	0.148	0.095	3.39e-09
RBMX	1.98e-09	0.302806	0.44	0.378	3.62e-09
SMARCA2	1.99e-09	0.302236	0.113	0.067	3.64e-09
NEMF	2.1e-09	0.327749	0.184	0.126	3.84e-09
TAF2	2.19e-09	0.291093	0.109	0.063	3.99e-09
CD109	2.23e-09	0.336803	0.143	0.092	4.07e-09
IRS2	2.31e-09	0.283951	0.129	0.079	4.22e-09
RPS6KA3	2.33e-09	0.349201	0.152	0.099	4.26e-09
STEAP1	2.35e-09	0.259427	0.23	0.164	4.29e-09
CCDC85B	2.47e-09	0.306822	0.224	0.161	4.49e-09
ATP6V1A	2.49e-09	0.264358	0.108	0.062	4.53e-09
STC1	2.5e-09	0.327928	0.235	0.172	4.54e-09
TRIM44	2.53e-09	0.315666	0.204	0.146	4.59e-09
TPR	2.53e-09	0.393047	0.24	0.183	4.6e-09
ABR	2.59e-09	0.278918	0.113	0.066	4.71e-09
KIFC3	2.7e-09	0.311036	0.133	0.083	4.9e-09
HGS	2.78e-09	0.331133	0.175	0.12	5.04e-09
CDC42EP3	2.88e-09	0.347638	0.21	0.149	5.22e-09
CCDC34	2.97e-09	0.198514	0.115	0.066	5.38e-09
FSCN1	3.05e-09	0.327588	0.328	0.263	5.52e-09
UBE2K	3.11e-09	0.352928	0.437	0.382	5.62e-09
GOLGA3	3.15e-09	0.354328	0.223	0.164	5.69e-09
KCNK2	3.2e-09	0.375388	0.166	0.114	5.78e-09
SLC6A15	3.21e-09	0.276859	0.151	0.097	5.79e-09
TYMS	3.28e-09	0.235276	0.151	0.096	5.91e-09
TUSC3	3.29e-09	0.322901	0.186	0.131	5.93e-09
SRPK1	3.35e-09	0.346072	0.186	0.131	6.03e-09
ZNF638	3.43e-09	0.374173	0.143	0.094	6.17e-09
SCYL2	3.56e-09	0.275106	0.109	0.064	6.39e-09
WDFY1	3.65e-09	0.349349	0.157	0.106	6.55e-09
CHFR	3.86e-09	0.26428	0.1	0.056	6.93e-09
PCLAF	4.2e-09	0.250076	0.196	0.133	7.53e-09
EVI5	4.26e-09	0.315753	0.131	0.082	7.63e-09
ARHGAP1	4.29e-09	0.312154	0.162	0.108	7.69e-09
COX7A1	4.45e-09	0.193598	0.104	0.058	7.96e-09
RABGEF1	4.5e-09	0.478586	0.356	0.298	8.04e-09
WDR36	4.54e-09	0.295832	0.125	0.077	8.12e-09
CA12	4.56e-09	0.286875	0.135	0.085	8.15e-09
MTOR	4.58e-09	0.273959	0.1	0.057	8.16e-09
UBP1	4.89e-09	0.298897	0.15	0.098	8.71e-09
LRP11	5.19e-09	0.264342	0.117	0.07	9.26e-09
PRKAR2A	5.28e-09	0.372298	0.215	0.16	9.4e-09
SLC35F5	5.44e-09	0.319641	0.156	0.104	9.68e-09
TBX15	5.45e-09	0.274317	0.129	0.08	9.69e-09
TUT7	5.47e-09	0.293444	0.108	0.064	9.72e-09
PSPC1	5.7e-09	0.314938	0.137	0.087	1.01e-08
PCNX2	5.73e-09	0.29382	0.12	0.074	1.02e-08
OPA1	6.16e-09	0.298955	0.127	0.08	1.09e-08
GPBP1	6.18e-09	0.320153	0.131	0.082	1.1e-08
BBX	6.21e-09	0.367177	0.215	0.158	1.1e-08
MT1E	6.22e-09	0.22228	0.867	0.846	1.1e-08
RCC2	6.31e-09	0.319637	0.159	0.106	1.12e-08
MCM2	6.4e-09	0.250256	0.112	0.067	1.13e-08
PPFIA1	6.43e-09	0.281118	0.119	0.072	1.14e-08
KDM5C	6.49e-09	0.286979	0.104	0.06	1.14e-08
QKI	6.71e-09	0.391447	0.254	0.201	1.18e-08
TTC17	6.87e-09	0.384287	0.144	0.095	1.21e-08
MEF2D	6.88e-09	0.277132	0.12	0.073	1.21e-08
PPP6R1	7.61e-09	0.295568	0.148	0.097	1.34e-08
DSP	8.12e-09	0.37031	0.174	0.122	1.43e-08
CTPS1	8.18e-09	0.404935	0.21	0.156	1.44e-08
MOB3A	8.36e-09	0.232914	0.101	0.057	1.47e-08
PLXNB2	8.55e-09	0.324715	0.155	0.103	1.5e-08
STK24	9.42e-09	0.32315	0.246	0.187	1.65e-08
THSD4	9.53e-09	0.301839	0.1	0.057	1.67e-08
MEAK7	1.05e-08	0.291629	0.153	0.102	1.84e-08
TRIM22	1.15e-08	0.251744	0.106	0.062	2.01e-08
SLC25A24	1.16e-08	0.26026	0.125	0.077	2.03e-08
SOX4	1.28e-08	0.283776	0.223	0.163	2.23e-08
CCNY	1.37e-08	0.363022	0.258	0.202	2.4e-08
NAA50	1.38e-08	0.343296	0.352	0.296	2.41e-08
ANAPC1	1.39e-08	0.277004	0.103	0.06	2.42e-08
ZFC3H1	1.51e-08	0.326527	0.111	0.068	2.64e-08
SAFB	1.52e-08	0.27305	0.134	0.086	2.65e-08
PLEKHO1	1.53e-08	0.259051	0.126	0.079	2.66e-08
LIMA1	1.57e-08	0.408491	0.332	0.281	2.73e-08
CLUH	1.64e-08	0.296031	0.123	0.077	2.84e-08
SH3BP4	1.64e-08	0.357416	0.175	0.124	2.85e-08
CCDC50	1.65e-08	0.258904	0.174	0.118	2.87e-08
ITGAV	1.71e-08	0.374733	0.167	0.119	2.96e-08
NELFB	1.84e-08	0.2406	0.115	0.07	3.19e-08
CBX6	1.88e-08	0.317046	0.162	0.111	3.26e-08
IFI27L1	1.89e-08	0.229988	0.154	0.1	3.27e-08
RAD50	1.89e-08	0.318568	0.152	0.103	3.28e-08
DISP1	1.97e-08	0.252485	0.114	0.069	3.41e-08
NEK9	1.98e-08	0.274695	0.101	0.059	3.42e-08
BRI3	2.02e-08	0.323963	0.331	0.265	3.49e-08
GART	2.07e-08	0.354236	0.208	0.155	3.57e-08
SENP5	2.09e-08	0.31086	0.111	0.068	3.6e-08
PLOD1	2.15e-08	0.336504	0.197	0.144	3.71e-08
LTBP1	2.18e-08	0.440591	0.341	0.288	3.75e-08
AGPS	2.18e-08	0.279912	0.143	0.094	3.75e-08
ITSN1	2.23e-08	0.3255	0.125	0.08	3.84e-08
ADPGK	2.4e-08	0.304055	0.149	0.1	4.12e-08
DDX6	2.4e-08	0.325564	0.188	0.136	4.12e-08
SUCO	2.54e-08	0.252745	0.1	0.059	4.35e-08
FUBP1	2.62e-08	0.301581	0.202	0.147	4.49e-08
CTBP2	2.67e-08	0.347989	0.215	0.16	4.57e-08
JUNB	2.74e-08	0.289106	0.197	0.141	4.69e-08
PRPF8	2.77e-08	0.294249	0.164	0.113	4.74e-08
USP5	2.77e-08	0.264795	0.114	0.07	4.75e-08
KIF2A	2.78e-08	0.31109	0.159	0.109	4.75e-08
SMC5	2.82e-08	0.348118	0.143	0.097	4.82e-08
CALM3	2.95e-08	0.303416	0.446	0.392	5.03e-08
CSNK1E	3.16e-08	0.353258	0.244	0.189	5.4e-08
MTF2	3.39e-08	0.290222	0.103	0.062	5.78e-08
TIAM2	3.41e-08	0.307947	0.119	0.075	5.81e-08
SLK	3.48e-08	0.271854	0.133	0.086	5.92e-08
H2AC18	3.52e-08	0.22197	0.109	0.065	5.99e-08
RBM10	3.91e-08	0.255334	0.125	0.079	6.66e-08
DCK	4.03e-08	0.222264	0.112	0.069	6.86e-08
IPO5	4.28e-08	0.372248	0.352	0.301	7.27e-08
ANKH	4.35e-08	0.311305	0.119	0.075	7.38e-08
RBBP6	4.37e-08	0.321772	0.134	0.088	7.41e-08
EMC1	4.6e-08	0.285451	0.138	0.091	7.8e-08
SOCS3	4.9e-08	0.229697	0.103	0.061	8.29e-08
CDK12	4.94e-08	0.308619	0.138	0.092	8.37e-08
LASP1	5.03e-08	0.304606	0.295	0.238	8.52e-08
ZNF131	5.04e-08	0.297719	0.136	0.09	8.53e-08
MICU2	5.05e-08	0.266969	0.109	0.067	8.53e-08
PHF14	5.4e-08	0.284414	0.114	0.071	9.12e-08
NR2F2	5.42e-08	0.348257	0.179	0.128	9.15e-08
ENOSF1	5.58e-08	0.299422	0.107	0.066	9.41e-08
TMEM259	5.88e-08	0.229375	0.106	0.064	9.91e-08
ANKRD13A	5.99e-08	0.33213	0.149	0.103	1.01e-07
USP10	6.01e-08	0.283864	0.14	0.093	1.01e-07
ARMH4	6.05e-08	0.294444	0.108	0.067	1.02e-07
PLOD3	6.2e-08	0.312138	0.213	0.159	1.04e-07
PPIP5K2	6.28e-08	0.282061	0.109	0.068	1.06e-07
SPPL3	6.59e-08	0.264284	0.104	0.063	1.11e-07
UBN1	6.61e-08	0.277557	0.106	0.065	1.11e-07
SON	7e-08	0.269971	0.662	0.65	1.17e-07
ARHGAP10	7.56e-08	0.330075	0.136	0.092	1.27e-07
ETS1	8.38e-08	0.34464	0.191	0.14	1.4e-07
MAPK1	8.61e-08	0.305878	0.212	0.159	1.44e-07
CWF19L2	9.05e-08	0.216937	0.105	0.064	1.51e-07
MAPKAPK2	9.22e-08	0.278897	0.171	0.12	1.54e-07
DAPK3	9.39e-08	0.262806	0.126	0.082	1.57e-07
CDKN3	9.77e-08	0.221558	0.141	0.092	1.63e-07
KIF3B	1.01e-07	0.251411	0.128	0.084	1.68e-07
GRB2	1.02e-07	0.283254	0.213	0.16	1.69e-07
PPP5C	1.02e-07	0.212757	0.108	0.065	1.7e-07
KPNA1	1.05e-07	0.298517	0.133	0.088	1.76e-07
CAPN2	1.09e-07	0.312824	0.563	0.548	1.82e-07
DDX5	1.11e-07	0.307716	0.592	0.569	1.85e-07
ADAM9	1.15e-07	0.382995	0.289	0.243	1.91e-07
NPAS2	1.15e-07	0.374159	0.162	0.114	1.91e-07
OSBPL3	1.15e-07	0.305176	0.107	0.067	1.91e-07
ZKSCAN1	1.15e-07	0.28124	0.15	0.103	1.91e-07
RALA	1.16e-07	0.256228	0.72	0.708	1.93e-07
EFL1	1.2e-07	0.254869	0.101	0.061	1.98e-07
HUWE1	1.22e-07	0.344646	0.153	0.108	2.02e-07
DNM2	1.24e-07	0.295069	0.118	0.076	2.05e-07
SPPL2A	1.29e-07	0.293582	0.156	0.109	2.14e-07
HCG17	1.3e-07	0.257418	0.111	0.07	2.15e-07
SLC25A43	1.41e-07	0.261964	0.106	0.067	2.32e-07
MYO1C	1.45e-07	0.316119	0.226	0.175	2.4e-07
ARRDC3	1.49e-07	0.281972	0.111	0.07	2.46e-07
TRHDE	1.55e-07	0.355288	0.122	0.08	2.55e-07
CD46	1.62e-07	0.281597	0.13	0.087	2.66e-07
CAPRIN1	1.65e-07	0.308685	0.303	0.249	2.72e-07
MCMBP	1.65e-07	0.28987	0.151	0.105	2.72e-07
TGFBR2	1.69e-07	0.311008	0.209	0.158	2.78e-07
MTREX	1.74e-07	0.278115	0.135	0.091	2.86e-07
TIMP2	1.74e-07	0.385703	0.36	0.318	2.86e-07
NFIB	1.75e-07	0.334252	0.181	0.132	2.87e-07
PROCR	1.81e-07	0.26067	0.198	0.145	2.97e-07
SFSWAP	1.82e-07	0.304985	0.136	0.092	2.98e-07
CCDC93	1.93e-07	0.273603	0.117	0.076	3.16e-07
NCKAP1	1.94e-07	0.334792	0.301	0.251	3.17e-07
KIAA0100	1.95e-07	0.247885	0.101	0.062	3.19e-07
C6orf62	2e-07	0.295944	0.237	0.183	3.26e-07
DSTYK	2e-07	0.251131	0.105	0.066	3.27e-07
LRRFIP1	2.02e-07	0.402934	0.448	0.418	3.29e-07
WDR26	2.12e-07	0.290675	0.147	0.102	3.46e-07
TNKS	2.19e-07	0.269187	0.103	0.064	3.57e-07
INTS6	2.2e-07	0.279995	0.101	0.062	3.58e-07
CFLAR	2.25e-07	0.263497	0.126	0.083	3.66e-07
PBX1	2.28e-07	0.320534	0.149	0.104	3.71e-07
DHFR	2.31e-07	0.345025	0.343	0.297	3.75e-07
ELP4	2.4e-07	0.251568	0.1	0.061	3.9e-07
MARCHF6	2.43e-07	0.29393	0.151	0.105	3.94e-07
ARHGAP12	2.6e-07	0.258862	0.104	0.065	4.21e-07
TNPO3	2.62e-07	0.336451	0.194	0.146	4.25e-07
PIK3C3	2.79e-07	0.278888	0.101	0.063	4.52e-07
USP53	2.84e-07	0.270683	0.119	0.077	4.6e-07
NCLN	3e-07	0.268655	0.164	0.117	4.86e-07
MFSD12	3.06e-07	0.236961	0.129	0.086	4.95e-07
CDR2	3.1e-07	0.286027	0.111	0.071	5.01e-07
UBL3	3.2e-07	0.270553	0.156	0.11	5.16e-07
PAFAH1B2	3.26e-07	0.319212	0.24	0.188	5.26e-07
LETM1	3.33e-07	0.244923	0.1	0.061	5.37e-07
SLC44A1	3.38e-07	0.237278	0.129	0.086	5.46e-07
MBD3	3.39e-07	0.239964	0.116	0.075	5.46e-07
SMC2	3.51e-07	0.25221	0.104	0.065	5.65e-07
REST	3.73e-07	0.265613	0.131	0.088	6e-07
DDHD1	3.74e-07	0.260466	0.106	0.067	6.01e-07
CDK5RAP2	3.76e-07	0.244808	0.103	0.064	6.04e-07
BMP1	3.86e-07	0.248208	0.113	0.073	6.2e-07
PON2	4.08e-07	0.240103	0.151	0.104	6.55e-07
CDIN1	4.18e-07	0.217876	0.103	0.065	6.71e-07
EEA1	4.49e-07	0.247112	0.125	0.083	7.2e-07
CLIP1	4.66e-07	0.374939	0.175	0.131	7.47e-07
KCTD12	4.8e-07	0.199114	0.127	0.084	7.68e-07
ASXL1	4.85e-07	0.28249	0.106	0.068	7.76e-07
GRN	4.93e-07	0.311647	0.274	0.225	7.88e-07
ANKRD10	5e-07	0.322811	0.139	0.096	7.99e-07
NUP93	5.09e-07	0.242987	0.167	0.122	8.12e-07
DDX23	5.09e-07	0.217455	0.105	0.066	8.12e-07
UBAC2	5.12e-07	0.303278	0.161	0.115	8.17e-07
BASP1	5.22e-07	0.299876	0.329	0.277	8.32e-07
MAP2K1	5.24e-07	0.263279	0.146	0.102	8.34e-07
ATXN10	5.37e-07	0.311237	0.299	0.251	8.55e-07
IREB2	5.66e-07	0.283362	0.119	0.079	9.01e-07
ARFGAP1	5.85e-07	0.302211	0.165	0.119	9.3e-07
PFKP	6.23e-07	0.298591	0.481	0.45	9.91e-07
HMGXB4	6.28e-07	0.290362	0.14	0.098	9.97e-07
NPIPA1	6.34e-07	0.256488	0.119	0.079	1.01e-06
CTNNA1	6.36e-07	0.36141	0.414	0.384	1.01e-06
STAG2	6.62e-07	0.311704	0.179	0.133	1.05e-06
CXCL12	6.63e-07	0.312317	0.222	0.17	1.05e-06
MIRLET7BHG	6.87e-07	0.296784	0.183	0.136	1.09e-06
CPSF6	6.98e-07	0.297183	0.2	0.152	1.1e-06
TUBB	7.48e-07	0.136164	0.867	0.878	1.18e-06
SLC25A37	7.51e-07	0.31309	0.142	0.101	1.19e-06
DNM3OS	7.61e-07	0.369586	0.2	0.153	1.2e-06
TMOD3	7.63e-07	0.313916	0.175	0.13	1.2e-06
PDLIM7	8.18e-07	0.249121	0.461	0.413	1.29e-06
ARHGAP17	8.67e-07	0.259838	0.113	0.074	1.37e-06
HEATR1	8.78e-07	0.267868	0.104	0.067	1.38e-06
EPRS1	8.84e-07	0.347827	0.421	0.385	1.39e-06
ARHGEF2	8.87e-07	0.38003	0.215	0.17	1.4e-06
WDR6	8.9e-07	0.256194	0.105	0.067	1.4e-06
MAD1L1	8.9e-07	0.225489	0.114	0.074	1.4e-06
DCUN1D4	9.09e-07	0.280381	0.114	0.076	1.43e-06
EHD1	9.41e-07	0.276391	0.246	0.196	1.48e-06
BIN3	9.85e-07	0.254459	0.171	0.124	1.54e-06
HDAC8	1.04e-06	0.258726	0.118	0.079	1.63e-06
NF2	1.07e-06	0.29283	0.138	0.097	1.67e-06
PNPT1	1.07e-06	0.231282	0.103	0.066	1.68e-06
ARID5B	1.1e-06	0.345559	0.372	0.327	1.72e-06
BRD9	1.11e-06	0.235539	0.124	0.083	1.73e-06
NSMAF	1.12e-06	0.24945	0.116	0.077	1.74e-06
UBE2R2	1.2e-06	0.290608	0.227	0.181	1.88e-06
MAN1A1	1.22e-06	0.272362	0.116	0.077	1.9e-06
FTSJ3	1.23e-06	0.216616	0.128	0.086	1.92e-06
SRSF2	1.3e-06	0.290149	0.343	0.291	2.03e-06
ASB3	1.3e-06	0.2461	0.129	0.088	2.03e-06
FERMT2	1.3e-06	0.383012	0.364	0.329	2.03e-06
XPNPEP1	1.32e-06	0.253496	0.15	0.107	2.05e-06
NUP58	1.32e-06	0.263179	0.136	0.095	2.06e-06
SUPT6H	1.33e-06	0.286537	0.164	0.12	2.07e-06
RSRC1	1.34e-06	0.267914	0.153	0.109	2.07e-06
LPXN	1.42e-06	0.237105	0.172	0.126	2.2e-06
SPAG9	1.42e-06	0.27995	0.159	0.116	2.21e-06
ATP6V1H	1.48e-06	0.274351	0.148	0.105	2.3e-06
PSMD3	1.5e-06	0.285713	0.268	0.218	2.32e-06
LATS2	1.55e-06	0.294131	0.106	0.07	2.41e-06
HCFC1	1.57e-06	0.25412	0.116	0.078	2.43e-06
FOXK2	1.59e-06	0.237085	0.105	0.069	2.46e-06
ARHGAP35	1.66e-06	0.251507	0.112	0.074	2.56e-06
AP1G1	1.74e-06	0.225852	0.102	0.066	2.69e-06
HSPB1	1.77e-06	0.197656	0.658	0.648	2.74e-06
BABAM2	1.77e-06	0.244081	0.124	0.084	2.74e-06
ZNF598	1.79e-06	0.233784	0.121	0.082	2.76e-06
MAFG	1.81e-06	0.260816	0.144	0.102	2.79e-06
RLIM	1.82e-06	0.227274	0.12	0.08	2.8e-06
MCM5	1.82e-06	0.218996	0.114	0.075	2.8e-06
APPBP2	1.91e-06	0.276559	0.127	0.089	2.94e-06
CLDN12	1.97e-06	0.194659	0.115	0.076	3.02e-06
CHPF2	1.97e-06	0.255383	0.104	0.068	3.04e-06
WIPI2	1.99e-06	0.232038	0.163	0.117	3.06e-06
SCRN1	2.02e-06	0.237044	0.134	0.093	3.11e-06
SPIN1	2.06e-06	0.271729	0.138	0.097	3.17e-06
CDC73	2.1e-06	0.241775	0.129	0.089	3.22e-06
EXOC1	2.13e-06	0.250645	0.149	0.107	3.27e-06
VIRMA	2.16e-06	0.254977	0.131	0.092	3.31e-06
GJC1	2.17e-06	0.224688	0.102	0.066	3.32e-06
LUZP1	2.23e-06	0.261577	0.107	0.07	3.41e-06
THOC1	2.24e-06	0.23374	0.11	0.072	3.42e-06
HOMER3	2.24e-06	0.182269	0.114	0.075	3.42e-06
DYNC1LI2	2.24e-06	0.293509	0.273	0.227	3.43e-06
WASF2	2.25e-06	0.263576	0.241	0.194	3.44e-06
ARGLU1	2.27e-06	0.284199	0.25	0.201	3.46e-06
ZFP91	2.34e-06	0.252109	0.159	0.115	3.56e-06
RC3H2	2.42e-06	0.253279	0.119	0.081	3.69e-06
SGCB	2.46e-06	0.246793	0.268	0.216	3.75e-06
CHPF	2.49e-06	0.217485	0.106	0.069	3.79e-06
DIAPH1	2.53e-06	0.238676	0.114	0.077	3.85e-06
DYNLL2	2.54e-06	0.222461	0.143	0.101	3.85e-06
DLGAP4	2.57e-06	0.265678	0.155	0.112	3.91e-06
GPBP1L1	2.6e-06	0.259498	0.121	0.083	3.95e-06
METTL3	2.73e-06	0.214477	0.123	0.083	4.14e-06
ZC3H18	2.75e-06	0.223599	0.106	0.07	4.18e-06
SUPT20H	2.79e-06	0.202048	0.108	0.07	4.22e-06
EPB41L3	2.8e-06	0.312765	0.175	0.133	4.24e-06
SEC31A	2.9e-06	0.359306	0.329	0.289	4.39e-06
USP11	2.94e-06	0.195856	0.1	0.064	4.44e-06
RAB10	2.94e-06	0.320527	0.288	0.244	4.44e-06
WTAP	3.02e-06	0.251952	0.175	0.131	4.57e-06
HMGB2	3.16e-06	0.297139	0.361	0.315	4.77e-06
NID1	3.18e-06	0.278156	0.124	0.086	4.8e-06
UBA2	3.24e-06	0.265	0.195	0.15	4.88e-06
LRRFIP2	3.25e-06	0.328964	0.352	0.308	4.9e-06
CNDP2	3.32e-06	0.22201	0.136	0.095	5.01e-06
IER2	3.33e-06	0.224771	0.246	0.196	5.02e-06
PAK1	3.39e-06	0.194134	0.103	0.067	5.11e-06
LSG1	3.43e-06	0.242397	0.113	0.077	5.16e-06
G3BP1	3.44e-06	0.306832	0.335	0.291	5.17e-06
DDX17	3.53e-06	0.361775	0.296	0.257	5.31e-06
SNX19	3.59e-06	0.206661	0.102	0.066	5.39e-06
ERO1A	3.62e-06	0.259383	0.218	0.172	5.42e-06
RNF24	3.64e-06	0.321479	0.18	0.137	5.46e-06
MFN2	3.65e-06	0.206614	0.117	0.078	5.47e-06
RANGAP1	3.83e-06	0.264655	0.156	0.114	5.73e-06
ZDHHC20	3.89e-06	0.242897	0.101	0.066	5.82e-06
MTMR9	3.95e-06	0.205989	0.104	0.068	5.91e-06
SLC16A3	3.95e-06	0.319882	0.268	0.228	5.91e-06
PPP4R3A	4.12e-06	0.243402	0.116	0.079	6.16e-06
GFM1	4.16e-06	0.231515	0.107	0.071	6.21e-06
SOCS6	4.26e-06	0.245288	0.144	0.105	6.35e-06
PSMD5	4.51e-06	0.25224	0.12	0.083	6.73e-06
POM121	4.64e-06	0.225393	0.102	0.067	6.92e-06
GSTK1	4.72e-06	0.218138	0.213	0.164	7.03e-06
ITCH	5.05e-06	0.31878	0.221	0.178	7.53e-06
FUS	5.32e-06	0.245992	0.505	0.474	7.92e-06
TTYH3	5.33e-06	0.22816	0.11	0.074	7.93e-06
PANK2	5.39e-06	0.253636	0.129	0.092	8.01e-06
POLR2A	5.42e-06	0.315185	0.197	0.156	8.04e-06
NR2F6	5.42e-06	0.185228	0.106	0.07	8.04e-06
DPP8	5.49e-06	0.235002	0.11	0.075	8.14e-06
SBF2	5.6e-06	0.350481	0.209	0.17	8.31e-06
GLYR1	5.7e-06	0.284244	0.138	0.101	8.45e-06
RAP1GDS1	5.71e-06	0.300082	0.15	0.111	8.46e-06
UBE2T	5.71e-06	0.189045	0.148	0.106	8.46e-06
DNAJC11	5.87e-06	0.249213	0.116	0.08	8.69e-06
PRPF4B	5.88e-06	0.301553	0.185	0.144	8.7e-06
EXOC7	5.94e-06	0.23702	0.118	0.081	8.78e-06
URI1	6.15e-06	0.276909	0.158	0.118	9.08e-06
P4HA2	6.22e-06	0.288957	0.379	0.336	9.18e-06
LHFPL2	6.35e-06	0.247892	0.102	0.067	9.37e-06
USP7	6.82e-06	0.331314	0.204	0.164	1.01e-05
DDX46	6.89e-06	0.306265	0.195	0.153	1.02e-05
TNIP1	6.89e-06	0.198738	0.113	0.077	1.02e-05
NFIC	6.93e-06	0.279507	0.266	0.222	1.02e-05
EPC1	7.07e-06	0.271908	0.135	0.097	1.04e-05
NAA35	7.17e-06	0.233024	0.108	0.073	1.05e-05
DNAJB14	7.43e-06	0.212763	0.103	0.068	1.09e-05
TUBGCP2	7.53e-06	0.247754	0.123	0.087	1.11e-05
FLII	7.59e-06	0.236139	0.348	0.301	1.11e-05
ZCCHC7	7.97e-06	0.35529	0.184	0.144	1.17e-05
VRK1	8.24e-06	0.17811	0.111	0.075	1.21e-05
PARP1	8.26e-06	0.246078	0.185	0.142	1.21e-05
COPB1	8.31e-06	0.31926	0.313	0.278	1.22e-05
GNA11	8.35e-06	0.257258	0.165	0.124	1.22e-05
PTPN14	8.35e-06	0.347839	0.22	0.181	1.22e-05
LTBR	8.53e-06	0.280469	0.183	0.141	1.25e-05
CEACAM19	8.53e-06	0.247351	0.101	0.068	1.25e-05
NSMCE2	8.56e-06	0.288288	0.2	0.158	1.25e-05
NOMO2	9.01e-06	0.256304	0.134	0.096	1.32e-05
PCM1	9.14e-06	0.294766	0.162	0.122	1.33e-05
GIGYF2	9.25e-06	0.249211	0.121	0.085	1.35e-05
HIRA	9.45e-06	0.223447	0.134	0.095	1.38e-05
RHOT2	1.03e-05	0.23313	0.135	0.098	1.5e-05
PRPF40A	1.08e-05	0.292048	0.338	0.3	1.57e-05
ATXN2L	1.11e-05	0.287272	0.173	0.133	1.62e-05
ETS2	1.13e-05	0.182695	0.1	0.065	1.64e-05
DPP9	1.16e-05	0.296013	0.146	0.108	1.69e-05
BCL2L2-PABPN1	1.22e-05	0.262218	0.211	0.168	1.77e-05
GMNN	1.28e-05	0.201415	0.14	0.1	1.86e-05
VCP	1.31e-05	0.326613	0.487	0.472	1.9e-05
METAP1	1.34e-05	0.197246	0.119	0.083	1.94e-05
CNOT1	1.36e-05	0.225615	0.152	0.113	1.97e-05
TXLNA	1.38e-05	0.249566	0.135	0.098	2e-05
ARID4B	1.4e-05	0.272963	0.264	0.223	2.03e-05
ZNHIT6	1.57e-05	0.241142	0.111	0.077	2.26e-05
NSD3	1.58e-05	0.257525	0.142	0.104	2.29e-05
STK38	1.69e-05	0.245104	0.103	0.07	2.44e-05
XIAP	1.75e-05	0.289414	0.165	0.129	2.53e-05
GPCPD1	1.75e-05	0.269303	0.117	0.083	2.53e-05
TPGS2	1.76e-05	0.217695	0.214	0.169	2.54e-05
CHSY1	1.78e-05	0.267779	0.155	0.118	2.56e-05
MAPK8	1.78e-05	0.21976	0.102	0.069	2.57e-05
MPZL1	1.8e-05	0.270648	0.228	0.187	2.59e-05
AKAP9	1.83e-05	0.343674	0.224	0.187	2.63e-05
AGFG1	1.86e-05	0.299315	0.155	0.118	2.67e-05
LRRC8C	1.89e-05	0.257993	0.128	0.092	2.72e-05
TSPAN4	1.93e-05	0.222973	0.209	0.166	2.78e-05
SCML1	1.95e-05	0.241331	0.13	0.094	2.81e-05
VOPP1	1.99e-05	0.317525	0.249	0.211	2.85e-05
FYN	2.03e-05	0.314006	0.128	0.093	2.91e-05
CBFB	2.23e-05	0.258878	0.133	0.098	3.2e-05
PUM3	2.25e-05	0.308843	0.326	0.291	3.22e-05
NECTIN2	2.26e-05	0.232195	0.111	0.078	3.24e-05
PKN1	2.3e-05	0.22209	0.128	0.092	3.3e-05
BCLAF1	2.31e-05	0.264024	0.23	0.189	3.3e-05
CTTNBP2NL	2.31e-05	0.229453	0.12	0.085	3.3e-05
DHX30	2.32e-05	0.23762	0.145	0.107	3.32e-05
SERTAD2	2.37e-05	0.276442	0.154	0.117	3.39e-05
IBTK	2.57e-05	0.301095	0.165	0.129	3.66e-05
SAMD4B	2.57e-05	0.289257	0.15	0.114	3.66e-05
HNRNPUL2	2.66e-05	0.215942	0.141	0.104	3.79e-05
CCND3	2.73e-05	0.19375	0.107	0.074	3.88e-05
DDX39A	2.76e-05	0.20556	0.241	0.194	3.94e-05
ARPC5L	2.78e-05	0.201103	0.164	0.124	3.95e-05
RAD21	2.8e-05	0.270767	0.215	0.175	3.99e-05
CAPN1	2.87e-05	0.194901	0.11	0.076	4.08e-05
LTO1	2.91e-05	0.230355	0.107	0.075	4.13e-05
PHF20	2.94e-05	0.263971	0.197	0.159	4.18e-05
CD276	3.04e-05	0.23786	0.14	0.104	4.31e-05
YTHDF3	3.11e-05	0.240625	0.135	0.101	4.41e-05
DLST	3.13e-05	0.273767	0.211	0.17	4.43e-05
GOPC	3.15e-05	0.232831	0.131	0.096	4.46e-05
KCTD3	3.26e-05	0.217474	0.1	0.069	4.61e-05
ARHGAP5	3.28e-05	0.206816	0.101	0.069	4.63e-05
SEC24C	3.28e-05	0.234726	0.138	0.102	4.63e-05
RBM14	3.33e-05	0.18744	0.105	0.072	4.71e-05
MACIR	3.35e-05	0.200079	0.118	0.084	4.73e-05
SEC24A	3.64e-05	0.210883	0.101	0.069	5.14e-05
RRP36	3.65e-05	0.196094	0.149	0.111	5.15e-05
PDHX	3.87e-05	0.209976	0.1	0.068	5.46e-05
JAM3	3.98e-05	0.209921	0.111	0.078	5.61e-05
PLAGL1	4.11e-05	0.282849	0.12	0.088	5.8e-05
TMEM267	4.27e-05	0.242109	0.129	0.096	6.02e-05
EBF1	4.29e-05	0.222882	0.11	0.077	6.04e-05
PPIG	4.36e-05	0.236642	0.223	0.181	6.14e-05
PTCD3	4.42e-05	0.224483	0.127	0.093	6.22e-05
NORAD	4.61e-05	0.306407	0.259	0.224	6.48e-05
DUSP3	4.64e-05	0.195325	0.135	0.098	6.52e-05
NLN	4.67e-05	0.229015	0.117	0.084	6.56e-05
RPA1	4.74e-05	0.201728	0.12	0.086	6.65e-05
PNMA1	4.74e-05	0.17398	0.102	0.07	6.65e-05
KDM5B	4.82e-05	0.242342	0.117	0.085	6.76e-05
CLOCK	4.84e-05	0.234734	0.114	0.082	6.79e-05
ATP2B1	4.87e-05	0.325265	0.427	0.394	6.81e-05
GNS	4.94e-05	0.21519	0.128	0.094	6.91e-05
SMAD5	4.96e-05	0.24656	0.127	0.094	6.93e-05
REPS1	5e-05	0.211616	0.109	0.076	6.99e-05
COPA	5.16e-05	0.345961	0.34	0.314	7.21e-05
MIS18A	5.32e-05	0.164584	0.104	0.071	7.43e-05
SEPTIN2	5.49e-05	0.275757	0.442	0.421	7.66e-05
HDGF	5.5e-05	0.227566	0.24	0.201	7.66e-05
SF3B2	5.53e-05	0.234645	0.437	0.41	7.71e-05
CLPX	5.59e-05	0.203641	0.101	0.07	7.78e-05
VPS35L	5.68e-05	0.242702	0.102	0.072	7.9e-05
TARDBP	5.94e-05	0.237283	0.187	0.149	8.26e-05
ACADVL	6.03e-05	0.308651	0.196	0.16	8.39e-05
CTTN	6.43e-05	0.314566	0.347	0.319	8.94e-05
PIGK	6.71e-05	0.177085	0.132	0.096	9.32e-05
PTPN1	6.97e-05	0.276386	0.151	0.117	9.67e-05
DYM	7.06e-05	0.247779	0.102	0.073	9.79e-05
MDM2	7.17e-05	0.414673	0.162	0.127	9.95e-05
SCO2	7.19e-05	0.23292	0.232	0.19	9.97e-05
ATP8B1	7.34e-05	0.344512	0.121	0.09	0.000101751
GPR176	7.6e-05	0.348493	0.181	0.149	0.000105272
EMP2	7.65e-05	0.234696	0.178	0.14	0.000105911
GIPC2	7.77e-05	0.214255	0.114	0.082	0.000107549
KDM1A	7.89e-05	0.202525	0.119	0.086	0.000109155
GOLM2	7.92e-05	0.216139	0.137	0.103	0.000109417
RAB6A	8.13e-05	0.289258	0.236	0.201	0.000112237
TMEM248	8.33e-05	0.183486	0.148	0.111	0.000114936
CENPC	8.41e-05	0.185639	0.129	0.095	0.00011597
MT-CYB	8.43e-05	0.252899	0.956	0.961	0.000116224
C16orf72	8.45e-05	0.25436	0.199	0.164	0.000116506
NOLC1	8.47e-05	0.22856	0.182	0.146	0.00011668
EFR3A	8.52e-05	0.256771	0.148	0.115	0.000117334
DUSP1	8.58e-05	0.263613	0.493	0.468	0.000117994
SMIM29	9.17e-05	0.17461	0.186	0.144	0.000126116
H2AC19	9.4e-05	0.220642	0.109	0.077	0.000129204
SLBP	9.48e-05	0.1745	0.141	0.105	0.000130248
GPAT4	9.61e-05	0.187917	0.114	0.082	0.000131961
HACD3	9.73e-05	0.247902	0.246	0.207	0.000133545
HSPH1	0.000101053	0.215514	0.213	0.174	0.000138598
NBN	0.000101299	0.204976	0.109	0.078	0.000138861
PYCARD	0.000101937	0.140776	0.101	0.069	0.000139661
SLC30A7	0.000106227	0.230804	0.144	0.111	0.000145461
UHMK1	0.000107137	0.235097	0.17	0.135	0.000146629
GALNT2	0.000109707	0.276428	0.226	0.192	0.000150068
TTL	0.00011135	0.216922	0.117	0.085	0.000152233
FAM91A1	0.000119238	0.217896	0.108	0.078	0.000162931
GLUD1	0.00011984	0.226188	0.18	0.144	0.000163667
MSH6	0.000120698	0.219676	0.124	0.093	0.000164752
EXOC5	0.000123363	0.203838	0.113	0.083	0.0001683
DHX36	0.000127437	0.221741	0.217	0.179	0.000173765
NUDCD1	0.00012891	0.21695	0.119	0.088	0.00017568
RBM25	0.000130582	0.295129	0.293	0.263	0.000177865
PAM	0.000133187	0.292673	0.162	0.128	0.000181317
TM9SF4	0.000136147	0.21587	0.12	0.09	0.000185249
TUBB4B	0.000136795	0.158941	0.663	0.673	0.000186032
DESI1	0.000137315	0.177292	0.165	0.127	0.000186641
UTP4	0.000141102	0.438088	0.171	0.139	0.000191687
ERGIC1	0.000143979	0.225969	0.37	0.335	0.000195492
MEF2A	0.000147272	0.261298	0.154	0.122	0.000199858
KLHL20	0.000148517	0.219789	0.108	0.079	0.000201441
GNL3L	0.000153873	0.184778	0.113	0.083	0.000208596
NOC2L	0.000154303	0.267413	0.252	0.218	0.000209033
SMG9	0.000154358	0.181542	0.1	0.07	0.000209033
WDR5	0.000159869	0.174813	0.1	0.07	0.000216383
TPP2	0.000163685	0.215984	0.102	0.073	0.000221431
EXOSC10	0.000164273	0.221683	0.113	0.084	0.000222109
VGLL3	0.000171961	0.285732	0.149	0.118	0.00023232
MATR3	0.000172005	0.224899	0.115	0.085	0.00023232
DDX42	0.000172499	0.205194	0.128	0.097	0.000232865
SMARCD2	0.000175351	0.195579	0.112	0.082	0.000236591
PLAUR	0.000179498	0.206499	0.648	0.661	0.000242058
MUS81	0.000189571	0.185559	0.129	0.097	0.000255508
RSF1	0.000190037	0.241303	0.223	0.185	0.000256002
SUN2	0.000197665	0.207504	0.116	0.086	0.00026614
FUBP3	0.000198445	0.256536	0.142	0.111	0.00026705
USP36	0.000220668	0.270633	0.129	0.099	0.0002968
BMS1	0.000223915	0.245534	0.14	0.109	0.00030101
CPSF2	0.000224168	0.204714	0.148	0.115	0.000301193
KHSRP	0.000225014	0.202436	0.201	0.164	0.000302171
DDX3X	0.000228981	0.27904	0.222	0.189	0.000307338
MTRNR2L12	0.000231313	0.19857	0.108	0.08	0.000310307
RYK	0.000240311	0.222252	0.124	0.094	0.000322209
ZNF146	0.00024179	0.187808	0.136	0.104	0.000324023
SCFD1	0.000252391	0.283773	0.292	0.263	0.000338055
HSPA8	0.00025487	0.179841	0.737	0.712	0.000341197
EFHD2	0.000260408	0.212249	0.244	0.205	0.00034843
GTF2H3	0.000263358	0.210847	0.129	0.099	0.000352194
PPP4R2	0.000266913	0.239503	0.14	0.109	0.000356762
RIPK2	0.000271354	0.184196	0.143	0.109	0.00036251
POFUT1	0.000273617	0.209416	0.112	0.084	0.000365166
PWWP3A	0.000273626	0.198133	0.104	0.076	0.000365166
P3H1	0.000275248	0.251111	0.165	0.133	0.0003671
ARF6	0.000275361	0.231953	0.251	0.218	0.0003671
RBM42	0.000275679	0.195552	0.241	0.202	0.000367334
ENSG00000289384	0.000278867	0.158243	0.108	0.078	0.00037139
CARM1	0.000280118	0.166251	0.106	0.077	0.000372863
NAA15	0.000281105	0.260528	0.195	0.163	0.000373984
PTAR1	0.00029138	0.247973	0.101	0.075	0.000387452
APOLD1	0.000292744	0.229448	0.144	0.112	0.000389066
METTL9	0.000300642	0.174694	0.175	0.139	0.000399355
RND3	0.000309993	0.114966	0.6	0.585	0.000411564
GOT2	0.000322175	0.160129	0.111	0.082	0.000427518
CHASERR	0.000331371	0.219526	0.118	0.089	0.000439493
MALAT1	0.000340415	0.699157	0.945	0.968	0.000451257
ACP2	0.000352463	0.131494	0.105	0.075	0.000466986
ANXA11	0.000356595	0.208598	0.212	0.177	0.000471844
ACBD3	0.000356648	0.231529	0.203	0.169	0.000471844
B3GAT3	0.000356679	0.149567	0.106	0.077	0.000471844
SPTLC2	0.000360854	0.284546	0.136	0.108	0.000477121
PRMT2	0.000363069	0.199106	0.289	0.255	0.000479764
RSPRY1	0.000363226	0.191927	0.136	0.105	0.000479764
E2F4	0.000385207	0.162457	0.104	0.076	0.000508536
PEDS1	0.000388836	0.167991	0.101	0.073	0.000513064
PYGO2	0.000389889	0.223944	0.175	0.143	0.00051419
GANAB	0.000409715	0.330778	0.343	0.327	0.00054006
MAD2L1	0.000431292	0.151475	0.144	0.111	0.000568211
NPRL3	0.000437664	0.190328	0.104	0.077	0.00057631
EXOSC6	0.000448409	0.228065	0.171	0.141	0.000590157
WIPF2	0.000451207	0.186699	0.106	0.078	0.000593536
SLC30A5	0.000453222	0.20004	0.133	0.103	0.000595881
ENSG00000250135	0.00046568	0.187835	0.11	0.082	0.000611948
FADS2	0.000476593	0.225615	0.16	0.13	0.000625969
TUBB6	0.000479189	0.193951	0.602	0.592	0.000629058
BRD4	0.000491448	0.265026	0.211	0.18	0.000644822
MTG1	0.000495766	0.228853	0.174	0.141	0.000650156
ZYX	0.00050462	0.212686	0.399	0.37	0.00066143
DCP1A	0.000508265	0.236824	0.153	0.123	0.000665869
RPL39L	0.000513637	0.131169	0.143	0.109	0.000672564
FNTA	0.000526889	0.181263	0.1	0.074	0.000689565
LPGAT1	0.000528706	0.223628	0.123	0.096	0.000691592
EXT2	0.000538781	0.249642	0.138	0.11	0.000704412
MSANTD3	0.000541722	0.232632	0.167	0.135	0.000707898
RBM27	0.000556029	0.208993	0.139	0.109	0.000726225
MEMO1	0.000560962	0.193052	0.1	0.073	0.000732296
STARD7	0.000571454	0.212087	0.149	0.121	0.000745615
UNC45A	0.000572236	0.185555	0.144	0.113	0.000746256
CREB3L1	0.000579647	0.26082	0.209	0.178	0.000755538
TLE5	0.000586522	0.184957	0.174	0.141	0.000764113
GTF2H2C	0.00059408	0.210377	0.174	0.141	0.000773566
PMAIP1	0.000607368	0.300401	0.236	0.202	0.000790469
MICALL1	0.000615059	0.192859	0.102	0.075	0.000800074
ERLIN1	0.000616151	0.162985	0.102	0.075	0.000801089
KIAA2013	0.000622028	0.168458	0.124	0.095	0.000808322
UBE2G1	0.000652247	0.19444	0.131	0.102	0.000846816
PLEKHJ1	0.000652309	0.176327	0.185	0.152	0.000846816
FIP1L1	0.000655017	0.246663	0.245	0.214	0.000849903
SEC23A	0.000659009	0.240033	0.243	0.212	0.000854652
RNASEH2B	0.000660846	0.145283	0.102	0.074	0.000856602
ELAVL1	0.000673019	0.173808	0.147	0.115	0.000871596
CIZ1	0.00067309	0.199612	0.124	0.096	0.000871596
NUTM2A-AS1	0.000675019	0.243897	0.173	0.143	0.000873654
KPNA3	0.000682356	0.253247	0.189	0.159	0.000882706
PPIH	0.000685579	0.161545	0.149	0.117	0.000886429
ATP2A2	0.000701578	0.282907	0.315	0.291	0.00090666
PURB	0.000704328	0.214398	0.142	0.113	0.000909757
LMF2	0.00070529	0.208353	0.127	0.099	0.000910543
NOL10	0.000706234	0.220847	0.153	0.123	0.000911304
CKS2	0.000707954	0.219626	0.257	0.22	0.000913065
PABPN1	0.000710628	0.21426	0.2	0.169	0.000916055
TNKS2	0.00071951	0.208098	0.102	0.076	0.00092704
BRD7	0.000721232	0.150098	0.102	0.076	0.000928794
[truncated: 575 more rows]

## Sheet: Supp T6
Supplemental Table 6. Dual treated vs. vehicle treated MSC top DEGs
Gene	p_val	avg_log2FC	pct.1	pct.2	p_val_adj
IFI27	0	3.87527	0.826	0.07	0
CD74	0	3.54768	0.803	0	0
IFITM1	0	3.50671	0.796	0.096	0
HLA-B	0	3.26129	0.973	0.578	0
IL32	0	3.14246	0.739	0.044	0
IFI6	0	2.91485	0.704	0.044	0
ISG15	0	2.9019	0.783	0.173	0
HLA-C	0	2.52662	0.923	0.4	0
LINC02574	0	2.43809	0.635	0.037	0
BST2	0	2.30776	0.528	0.002	0
HLA-A	0	2.25101	0.933	0.66	0
HMGA2	5.33e-195	2.03428	0.652	0.302	6.23e-193
IFI30	0	2.01874	0.633	0.115	0
B2M	0	1.97514	0.991	0.985	0
DOCK10	8.21e-174	1.96241	0.545	0.201	7.04e-172
CXCL9	2.39e-282	1.94779	0.382	0	3.62e-280
HLA-DRB1	0	1.94428	0.509	0	0
WNT5B	3.69e-197	1.92316	0.5	0.136	4.75e-195
SMURF2	2.99e-110	1.83033	0.601	0.363	1.2e-108
TRIO	1.69e-132	1.80675	0.596	0.324	8.93e-131
IFITM3	3.19e-301	1.74855	0.898	0.765	5.47e-299
EXT1	4.91e-118	1.70407	0.631	0.406	2.22e-116
ITGA2	4.79e-196	1.66613	0.418	0.072	5.87e-194
NEAT1	1.41e-71	1.63799	0.559	0.383	2.65e-70
MYO10	1.93e-138	1.62912	0.625	0.333	1.1e-136
ITGA5	6.61e-173	1.60457	0.567	0.222	5.49e-171
FRMD6	8.06e-149	1.58694	0.608	0.297	5.06e-147
VEGFC	4.76e-169	1.58101	0.479	0.143	3.83e-167
XIST	1.22e-112	1.54893	0.317	0.079	5.24e-111
HAS2	7.36e-239	1.52723	0.865	0.484	1.05e-236
HLA-DRA	1.27e-284	1.52424	0.385	0	2.05e-282
DCBLD2	3.04e-165	1.5175	0.671	0.356	2.37e-163
INHBA	1.06e-164	1.51365	0.774	0.482	8.03e-163
NRG1	1.05e-80	1.48608	0.346	0.136	2.43e-79
MMP1	1.09e-139	1.45517	0.574	0.246	6.4e-138
COL7A1	1.13e-156	1.45079	0.317	0.041	7.44e-155
ANPEP	6.16e-175	1.45013	0.689	0.353	5.46e-173
MIR31HG	5.93e-112	1.43337	0.389	0.132	2.46e-110
NAV1	1.87e-106	1.42412	0.457	0.198	6.76e-105
SEMA7A	1.09e-134	1.4192	0.507	0.21	5.99e-133
FRMD4A	6.16e-132	1.41341	0.383	0.105	3.17e-130
XYLT1	3.64e-70	1.39508	0.381	0.188	6.63e-69
LY6E	2.34e-158	1.39203	0.747	0.577	1.58e-156
HS3ST3A1	1.02e-125	1.39047	0.399	0.124	5.05e-124
RASAL2	6.32e-102	1.38877	0.361	0.121	2.06e-100
FN1	2.35e-62	1.38646	0.939	0.951	3.46e-61
FOXP1	6.22e-103	1.36294	0.572	0.332	2.05e-101
NAV3	3.93e-110	1.35917	0.397	0.14	1.56e-108
TGM2	7.57e-112	1.35117	0.287	0.057	3.09e-110
CCBE1	3.6e-75	1.34116	0.42	0.211	7.71e-74
ZEB1	1.17e-108	1.33831	0.368	0.119	4.51e-107
TCF4	3.51e-112	1.33824	0.445	0.176	1.48e-110
LGALS3BP	3.12e-183	1.33298	0.536	0.17	3.09e-181
ALCAM	2.08e-105	1.32991	0.536	0.278	7.31e-104
MYH9	3.65e-122	1.32449	0.622	0.358	1.74e-120
PSME2	2.14e-154	1.31847	0.715	0.509	1.38e-152
MDK	3e-180	1.29994	0.404	0.072	2.86e-178
PRRX1	2.44e-135	1.29714	0.604	0.303	1.36e-133
MMP14	2.82e-130	1.29032	0.541	0.246	1.42e-128
PRKG1	6.41e-79	1.28362	0.325	0.122	1.45e-77
C1S	7.85e-188	1.27855	0.438	0.087	8.08e-186
CXCL5	4.6e-103	1.27429	0.349	0.104	1.54e-101
GREM1	1.52e-89	1.26992	0.511	0.261	4.17e-88
COL6A3	2.16e-92	1.26028	0.823	0.714	6.24e-91
RUNX1	4.28e-90	1.25945	0.346	0.124	1.19e-88
FLNB	1.2e-96	1.24532	0.505	0.258	3.77e-95
LINC01060	1.3e-69	1.23656	0.292	0.108	2.35e-68
ASAP1	2.73e-82	1.23608	0.412	0.193	6.56e-81
ENSG00000287001	1.22e-109	1.22977	0.289	0.059	4.75e-108
BNC2	1.23e-81	1.21942	0.344	0.134	2.91e-80
PODXL	1.76e-103	1.20783	0.329	0.091	6.03e-102
HLA-F	2.61e-219	1.19903	0.306	0	3.54e-217
ATP2B4	3.93e-90	1.18657	0.428	0.192	1.1e-88
MAML2	1.42e-93	1.18353	0.276	0.068	4.15e-92
CCL5	3.2e-121	1.17875	0.177	0	1.5e-119
MEG3	5.56e-43	1.17592	0.428	0.288	5.09e-42
PTPRK	8.72e-72	1.16793	0.329	0.133	1.67e-70
MT-ND2	2.13e-159	1.16625	0.954	0.937	1.48e-157
SLC4A7	9.32e-63	1.16213	0.377	0.195	1.39e-61
SRGAP1	8.75e-71	1.15767	0.497	0.303	1.62e-69
NRP1	4.4e-69	1.15565	0.652	0.492	7.71e-68
MT-ND4	1.7e-132	1.15437	0.963	0.961	8.93e-131
ARHGAP22	3.47e-99	1.1478	0.38	0.135	1.1e-97
RBMS3	3.53e-66	1.1383	0.343	0.152	5.68e-65
PDGFRB	3.15e-78	1.13273	0.382	0.172	6.92e-77
MACF1	2.47e-81	1.13147	0.367	0.152	5.79e-80
NAV2	1.08e-50	1.12931	0.312	0.152	1.24e-49
MEG8	3.56e-56	1.12902	0.326	0.157	4.67e-55
IGFBP7	5.98e-91	1.12739	0.413	0.175	1.71e-89
PLAAT4	6.74e-189	1.12146	0.294	0.01	7.22e-187
FBN1	9.91e-79	1.11491	0.624	0.438	2.22e-77
MT-ND1	1.54e-105	1.11475	0.923	0.897	5.51e-104
JMJD1C	4.85e-74	1.10714	0.338	0.138	1.01e-72
MAGI1	7.02e-68	1.10308	0.302	0.117	1.2e-66
AKAP12	5.62e-77	1.10045	0.532	0.316	1.23e-75
IFI44L	3.26e-164	1.09716	0.271	0.014	2.4e-162
LAMC1	1.47e-62	1.09616	0.494	0.32	2.18e-61
COL5A1	1.93e-51	1.0912	0.484	0.325	2.25e-50
IFITM2	3.91e-86	1.08838	0.564	0.359	1.02e-84
CTSS	7.69e-194	1.08453	0.278	0.002	8.61e-192
SIPA1L1	3e-73	1.0842	0.326	0.13	6.13e-72
PSMB9	3.1e-143	1.08304	0.351	0.068	1.9e-141
SIPA1L3	2.66e-69	1.08241	0.303	0.116	4.73e-68
PLAU	7.56e-85	1.08195	0.577	0.329	1.89e-83
CLMP	9.78e-89	1.07939	0.59	0.366	2.62e-87
HLA-E	9.33e-96	1.07931	0.532	0.287	2.82e-94
SLIT2	1.29e-64	1.07738	0.314	0.13	2.01e-63
SERPING1	7.45e-178	1.07709	0.309	0.022	6.84e-176
PDGFC	4.39e-72	1.07683	0.373	0.173	8.49e-71
PSME1	1.22e-112	1.07634	0.569	0.309	5.24e-111
PALLD	1.92e-73	1.07167	0.373	0.168	3.95e-72
ANGPTL4	3.9e-95	1.07089	0.504	0.244	1.15e-93
MED13L	9.82e-72	1.07	0.385	0.18	1.87e-70
NEGR1	1.98e-63	1.06998	0.297	0.12	3.02e-62
IFIT3	3.2e-82	1.06214	0.233	0.049	7.63e-81
PCDH9	5.61e-52	1.05941	0.234	0.086	6.72e-51
PXN	3.97e-84	1.05583	0.49	0.266	9.82e-83
MT-ND5	2.57e-90	1.05536	0.755	0.615	7.27e-89
VCAN	5.38e-65	1.0509	0.447	0.255	8.49e-64
DDAH1	3.44e-34	1.04896	0.416	0.296	2.29e-33
DST	8.99e-65	1.04823	0.416	0.223	1.41e-63
ADAMTS6	3.01e-64	1.04258	0.614	0.446	4.67e-63
PALM2AKAP2	3.6e-69	1.03819	0.471	0.275	6.35e-68
PRKCA	5.5e-46	1.03192	0.342	0.191	5.59e-45
ISG20	2.32e-107	1.03165	0.306	0.068	8.54e-106
BIRC6	1.82e-78	1.02227	0.316	0.113	4.04e-77
QSOX1	1.45e-66	1.02186	0.487	0.295	2.35e-65
APOL1	3.25e-162	1.02071	0.253	0.008	2.32e-160
RNF213	2.44e-85	1.01707	0.33	0.115	6.16e-84
ZC3H3	1.23e-49	1.01499	0.261	0.107	1.35e-48
CCND1	5.93e-117	1.01143	0.737	0.492	2.63e-115
SMYD3	1.38e-22	1.01074	0.396	0.299	5.23e-22
ABL2	2.4e-59	1.00648	0.402	0.218	3.3e-58
CEP170	1.68e-69	1.0051	0.436	0.229	3.03e-68
ELL2	1.18e-45	1.00442	0.409	0.253	1.19e-44
SLC20A1	1.7e-74	1.00372	0.437	0.22	3.55e-73
CRIM1	3.45e-41	1.00299	0.446	0.314	2.96e-40
MMP3	2.75e-54	0.996985	0.409	0.208	3.47e-53
PTK2	5.09e-76	0.994649	0.337	0.132	1.1e-74
KLF6	4.25e-79	0.990352	0.709	0.526	9.77e-78
MAP1B	1.27e-71	0.987157	0.664	0.512	2.4e-70
BCAR3	6.03e-73	0.986059	0.33	0.132	1.22e-71
IL11	1.42e-71	0.981004	0.383	0.168	2.65e-70
COL6A2	7.54e-62	0.980163	0.755	0.681	1.1e-60
LRP1	2.88e-57	0.974298	0.43	0.251	3.82e-56
MICAL2	1.04e-45	0.968421	0.461	0.317	1.05e-44
LPP	1.85e-53	0.963846	0.331	0.166	2.25e-52
THBS1	2.57e-13	0.961991	0.376	0.317	5.99e-13
SYNE1	7.67e-34	0.959226	0.31	0.186	4.98e-33
TEAD1	1.47e-62	0.956521	0.411	0.217	2.18e-61
NEK10	2.43e-31	0.955595	0.187	0.082	1.41e-30
FHOD3	1.14e-70	0.955004	0.223	0.057	2.1e-69
TBX3	3.37e-72	0.953435	0.434	0.223	6.62e-71
MYO1E	6.26e-58	0.94606	0.27	0.104	8.43e-57
CDK6	2.35e-51	0.935763	0.326	0.163	2.72e-50
FTX	7.24e-50	0.930556	0.277	0.122	8.05e-49
ADAM12	4.44e-29	0.928729	0.363	0.253	2.35e-28
FLNA	7.1e-54	0.920206	0.652	0.515	8.82e-53
PBX3	2.37e-61	0.920153	0.228	0.069	3.38e-60
STARD13	3.99e-63	0.916075	0.232	0.07	6.04e-62
VEGFA	6.6e-49	0.915669	0.37	0.206	7.1e-48
SEMA3C	1.06e-58	0.915568	0.254	0.091	1.44e-57
ICAM1	7.94e-89	0.915395	0.148	0.006	2.15e-87
RGMB	2.03e-50	0.914954	0.361	0.196	2.3e-49
PCNX1	1.41e-50	0.913605	0.241	0.095	1.61e-49
COL6A1	6.09e-50	0.913486	0.839	0.791	6.81e-49
ATP13A3	7.26e-50	0.911486	0.398	0.232	8.05e-49
ZFP36L1	3.44e-67	0.908607	0.508	0.302	5.72e-66
C1R	5.27e-105	0.906837	0.422	0.146	1.83e-103
PLEC	3.15e-42	0.902713	0.441	0.301	2.8e-41
TRAM2	1.53e-48	0.899996	0.395	0.233	1.64e-47
ADAM19	9.71e-66	0.898045	0.258	0.085	1.54e-64
MAP4K4	5.39e-43	0.897629	0.541	0.41	4.95e-42
TCF12	8.44e-62	0.896326	0.334	0.149	1.23e-60
PTPRG	3.66e-37	0.893701	0.284	0.15	2.71e-36
MIR4435-2HG	8.55e-66	0.890363	0.623	0.438	1.37e-64
ARID1B	4.03e-51	0.889113	0.243	0.096	4.65e-50
WDFY2	8.75e-54	0.887844	0.268	0.109	1.08e-52
SERPINE1	3.34e-108	0.881248	0.978	0.858	1.26e-106
PLSCR1	2.3e-95	0.878909	0.326	0.095	6.88e-94
TSPAN5	1.72e-47	0.87379	0.327	0.17	1.79e-46
BICC1	1.24e-52	0.873665	0.27	0.112	1.5e-51
PAPPA	1.7e-30	0.871362	0.348	0.22	9.55e-30
PICALM	1.18e-42	0.87098	0.424	0.277	1.06e-41
NT5E	2.77e-96	0.870474	0.68	0.453	8.58e-95
FOXO3	4.45e-48	0.867632	0.309	0.153	4.69e-47
ADK	1.8e-53	0.866847	0.492	0.316	2.19e-52
ENSG00000261786	4.32e-60	0.866836	0.161	0.031	6.01e-59
ADAMTS1	1.23e-35	0.864723	0.431	0.291	8.67e-35
CDH11	1.62e-49	0.864476	0.344	0.181	1.77e-48
EGFR	1.64e-46	0.864037	0.406	0.248	1.68e-45
TIMP3	2.2e-56	0.863323	0.647	0.467	2.91e-55
SMAD7	8.25e-75	0.861916	0.249	0.068	1.75e-73
IFIT1	3.51e-108	0.860991	0.199	0.014	1.31e-106
DLC1	1.25e-33	0.860875	0.482	0.366	8.09e-33
TANC2	2.84e-57	0.859849	0.213	0.065	3.78e-56
ANTXR2	3.48e-68	0.856518	0.263	0.085	6.06e-67
IFI35	5.42e-86	0.854566	0.312	0.097	1.39e-84
CBLB	3.93e-26	0.852435	0.231	0.128	1.8e-25
MT1M	1.01e-67	0.851053	0.271	0.086	1.73e-66
NIBAN2	2.34e-55	0.850817	0.507	0.335	3.02e-54
PLCB4	1.05e-33	0.850179	0.209	0.094	6.78e-33
KCNQ5	4.29e-32	0.846128	0.231	0.114	2.58e-31
NFAT5	1.38e-51	0.843788	0.224	0.079	1.63e-50
RFX8	1.36e-63	0.843139	0.215	0.058	2.08e-62
STAT1	2.42e-52	0.842914	0.419	0.241	2.91e-51
PLOD2	1.68e-28	0.840668	0.483	0.381	8.7e-28
CCDC200	6.75e-35	0.839791	0.271	0.142	4.58e-34
CACNA1C	3.06e-39	0.831875	0.205	0.084	2.45e-38
GLI2	4.07e-67	0.83102	0.211	0.053	6.67e-66
CHD9	4.51e-45	0.829403	0.292	0.142	4.45e-44
MT-ATP6	9.04e-63	0.828057	0.953	0.96	1.36e-61
NF1	7.59e-50	0.827738	0.259	0.107	8.39e-49
MIR503HG	1.1e-54	0.827559	0.145	0.027	1.41e-53
SH2B3	3.22e-61	0.827414	0.297	0.12	4.57e-60
SOD2	8.05e-83	0.825924	0.559	0.312	1.95e-81
PDE4DIP	6.38e-43	0.824841	0.3	0.154	5.82e-42
DOCK5	3.32e-50	0.823432	0.241	0.094	3.73e-49
MIR34AHG	9.34e-59	0.822669	0.133	0.018	1.28e-57
CDK17	1.38e-54	0.821776	0.224	0.075	1.76e-53
CXCL11	1.15e-74	0.816142	0.114	0.001	2.42e-73
ADAMTS12	5.51e-49	0.815571	0.242	0.095	6e-48
COL4A2	1.83e-40	0.81555	0.209	0.083	1.51e-39
SMC4	3.18e-60	0.815291	0.308	0.128	4.45e-59
ENSG00000226380	3.72e-54	0.814301	0.223	0.074	4.64e-53
AGAP1	2.94e-43	0.814128	0.229	0.094	2.72e-42
UBR5	6.06e-49	0.813441	0.267	0.115	6.58e-48
TRPS1	3e-54	0.811762	0.201	0.059	3.76e-53
MYOF	3.48e-36	0.811193	0.428	0.295	2.51e-35
ANKRD17	1.25e-44	0.80834	0.262	0.117	1.22e-43
PPP1R12A	1.3e-45	0.806096	0.421	0.267	1.31e-44
TNS1	1.89e-45	0.805512	0.253	0.11	1.89e-44
MYO9B	1.52e-51	0.804046	0.271	0.115	1.79e-50
APP	2.31e-48	0.802041	0.416	0.253	2.45e-47
TSC22D2	3.45e-42	0.800595	0.235	0.101	3.05e-41
APBB2	3.32e-44	0.800265	0.23	0.094	3.17e-43
ENSG00000282057	1.08e-31	0.798822	0.202	0.093	6.41e-31
MRC2	1.01e-38	0.798776	0.3	0.163	7.99e-38
GLIS3	3.81e-48	0.798326	0.222	0.081	4.03e-47
IL18BP	9.5e-143	0.794742	0.206	0	5.69e-141
ENSG00000285106	3.56e-29	0.793913	0.362	0.242	1.9e-28
SCARB2	1.59e-61	0.790133	0.402	0.209	2.29e-60
KIAA1549L	1.09e-53	0.787285	0.182	0.049	1.35e-52
PPP3CA	3.78e-41	0.786746	0.384	0.234	3.23e-40
CKAP4	1.46e-40	0.784557	0.543	0.419	1.22e-39
ITGB3	6.09e-79	0.784191	0.204	0.037	1.39e-77
HIP1	2.68e-54	0.783851	0.204	0.061	3.4e-53
EPSTI1	6.85e-86	0.783591	0.254	0.058	1.75e-84
ACTN1	2.34e-40	0.780846	0.612	0.499	1.93e-39
CDC42BPA	1.77e-37	0.780014	0.257	0.128	1.33e-36
POU2F2	6.97e-68	0.779073	0.193	0.041	1.2e-66
FNDC3B	5.75e-33	0.778885	0.44	0.321	3.6e-32
CHST11	2.5e-60	0.777579	0.197	0.05	3.52e-59
SDCCAG8	2.94e-46	0.77601	0.307	0.15	3.01e-45
SYNJ2	8.17e-41	0.773382	0.336	0.185	6.9e-40
PTPN12	6.84e-52	0.772503	0.343	0.171	8.11e-51
NSD2	1.19e-39	0.769116	0.254	0.12	9.65e-39
RAI14	3.96e-40	0.766392	0.456	0.32	3.22e-39
ADAR	7.46e-56	0.762805	0.285	0.116	9.69e-55
VCL	1.31e-38	0.760691	0.36	0.218	1.02e-37
PSMB8	3.65e-72	0.759116	0.335	0.126	7.12e-71
MBOAT2	6.38e-44	0.758227	0.246	0.103	5.97e-43
MT-ND3	9.11e-62	0.757568	0.921	0.921	1.32e-60
RBMS1	3.27e-44	0.755735	0.441	0.286	3.13e-43
NOTCH2	4.21e-44	0.755395	0.33	0.175	3.96e-43
CD248	2.79e-50	0.755088	0.25	0.099	3.15e-49
ERC1	6.59e-41	0.754858	0.239	0.106	5.6e-40
GBP1	1.25e-63	0.754448	0.175	0.035	1.93e-62
ZFHX3	2.97e-40	0.754402	0.239	0.107	2.44e-39
FAF1	9.59e-43	0.753055	0.209	0.079	8.72e-42
TOP2A	1.58e-44	0.752909	0.173	0.052	1.53e-43
VAMP5	2.03e-50	0.752608	0.397	0.22	2.3e-49
HIF1A	2.09e-37	0.751433	0.559	0.44	1.57e-36
TBC1D5	5.3e-46	0.751111	0.208	0.075	5.41e-45
HLA-DMA	9.18e-123	0.748424	0.196	0.006	4.46e-121
PSMD2	2.41e-44	0.747592	0.554	0.406	2.32e-43
PDE4B	1.51e-40	0.744853	0.163	0.051	1.25e-39
JARID2	3.97e-25	0.744295	0.24	0.137	1.7e-24
XAF1	1.19e-87	0.744178	0.213	0.035	3.14e-86
COL16A1	5.22e-42	0.744005	0.22	0.09	4.57e-41
MAGI2	4.52e-21	0.743354	0.227	0.137	1.58e-20
GOLM1	1.08e-66	0.742423	0.269	0.089	1.75e-65
P3H2	1.64e-51	0.741431	0.209	0.067	1.92e-50
RASA2	1.38e-41	0.740906	0.179	0.061	1.19e-40
ABI3BP	2.97e-26	0.740438	0.225	0.12	1.38e-25
RORA	4.43e-33	0.740362	0.211	0.097	2.8e-32
ENSG00000279168	2.26e-33	0.739397	0.215	0.1	1.44e-32
ACTN4	5.91e-38	0.739301	0.487	0.35	4.53e-37
EHBP1	1.75e-36	0.737395	0.262	0.134	1.28e-35
EIF4G1	7.37e-37	0.736717	0.45	0.313	5.42e-36
MMP2	1.38e-35	0.736715	0.45	0.322	9.66e-35
SETD5	4.99e-37	0.736028	0.299	0.164	3.68e-36
IFI44	6.91e-96	0.735974	0.203	0.023	2.12e-94
ZBTB20	4.43e-38	0.735774	0.226	0.1	3.41e-37
ERBIN	2.79e-29	0.734792	0.282	0.167	1.5e-28
PPFIBP1	1.22e-44	0.734299	0.284	0.132	1.19e-43
TFPI2	6.21e-39	0.734047	0.69	0.596	4.94e-38
DLG1	2.34e-33	0.732669	0.194	0.083	1.48e-32
FOSB	3.26e-36	0.732117	0.166	0.058	2.37e-35
NRDC	3.95e-37	0.73121	0.294	0.159	2.92e-36
MX1	3.99e-103	0.730881	0.164	0.004	1.35e-101
SCFD2	6.98e-34	0.728962	0.23	0.11	4.55e-33
IDO1	1.58e-88	0.728194	0.131	0	4.19e-87
TLN1	6.67e-39	0.727348	0.372	0.225	5.29e-38
SOX5	6.97e-61	0.725834	0.139	0.019	9.86e-60
NUMB	1.26e-38	0.725724	0.259	0.125	9.89e-38
MAP4	1.79e-26	0.724333	0.394	0.292	8.43e-26
ARHGAP18	4.31e-43	0.722536	0.272	0.126	3.98e-42
N4BP2L2	1.37e-25	0.722534	0.368	0.26	6.06e-25
FUT8	1.62e-46	0.721528	0.217	0.079	1.68e-45
PRICKLE2	5.79e-60	0.721031	0.153	0.027	8.01e-59
FGF2	9.94e-24	0.719072	0.485	0.393	3.97e-23
EIF4G3	2.26e-36	0.718975	0.269	0.138	1.64e-35
TAP1	2.12e-72	0.718015	0.233	0.058	4.19e-71
USP34	3.89e-35	0.717761	0.251	0.125	2.68e-34
DIAPH3	1.49e-43	0.717675	0.17	0.051	1.39e-42
RHOB	4.52e-35	0.714345	0.3	0.165	3.09e-34
CELF1	2.55e-32	0.712589	0.283	0.158	1.56e-31
CDK14	8.85e-38	0.712323	0.181	0.067	6.71e-37
AUTS2	9.05e-33	0.712048	0.217	0.101	5.6e-32
SMTN	4.92e-44	0.711599	0.289	0.139	4.62e-43
KCNMA1	7.89e-45	0.711298	0.579	0.437	7.75e-44
CACNA2D1	2.73e-40	0.710569	0.204	0.08	2.25e-39
VASN	3.17e-41	0.710234	0.354	0.2	2.73e-40
FAP	4.17e-32	0.709765	0.233	0.116	2.52e-31
ISLR	3.97e-42	0.709753	0.318	0.164	3.5e-41
SSH2	1.24e-38	0.707152	0.206	0.084	9.75e-38
RASA1	4.9e-39	0.706248	0.193	0.074	3.91e-38
KIF13A	2.34e-33	0.705815	0.233	0.114	1.48e-32
CLASP2	1.27e-42	0.705782	0.169	0.052	1.14e-41
SLC8A1	9e-33	0.704726	0.178	0.072	5.58e-32
WNT5A	1.4e-33	0.704314	0.313	0.182	9.01e-33
FGFR1	1.81e-31	0.702556	0.365	0.242	1.06e-30
ZFAND3	6.01e-33	0.702115	0.313	0.183	3.74e-32
UBE2E2	4.42e-30	0.701673	0.283	0.163	2.44e-29
APCDD1L	1.05e-35	0.701643	0.253	0.125	7.37e-35
TPST1	2.45e-44	0.701494	0.201	0.071	2.35e-43
ABL1	5.28e-36	0.701444	0.277	0.145	3.77e-35
CUX1	4.21e-31	0.701388	0.249	0.131	2.42e-30
MCL1	1.41e-38	0.701198	0.439	0.291	1.1e-37
BICD1	6.75e-36	0.7007	0.19	0.077	4.81e-35
IRS1	7.5e-41	0.699883	0.293	0.146	6.34e-40
TMEM158	1.7e-40	0.699584	0.259	0.12	1.41e-39
MALAT1	0.000340415	0.699157	0.945	0.968	0.000451257
CDH2	3.37e-19	0.698678	0.337	0.252	1.07e-18
PARD3	1.74e-32	0.698465	0.295	0.17	1.07e-31
SH3RF1	2.21e-29	0.698097	0.249	0.135	1.2e-28
ADGRE5	1.59e-43	0.696894	0.249	0.108	1.48e-42
ATG7	3.97e-36	0.694662	0.208	0.089	2.86e-35
KIRREL3	3.6e-28	0.694118	0.169	0.073	1.84e-27
PHLDA1	4.31e-45	0.693683	0.502	0.338	4.27e-44
CAMK2D	8.35e-24	0.693535	0.279	0.178	3.35e-23
SATB2	1.56e-35	0.692602	0.181	0.071	1.09e-34
HLA-DPA1	2.74e-119	0.692527	0.174	0	1.26e-117
FLNC	3.4e-18	0.692244	0.398	0.317	1.02e-17
ATXN1	4.38e-27	0.691488	0.234	0.127	2.13e-26
CDCP1	1.71e-67	0.688624	0.192	0.04	2.88e-66
AKT3	1.2e-26	0.688441	0.25	0.144	5.73e-26
ZNF281	5.65e-34	0.688377	0.285	0.155	3.72e-33
PFKFB4	2.01e-67	0.68811	0.125	0.009	3.35e-66
UBASH3B	1.39e-24	0.688071	0.263	0.159	5.75e-24
ITGB5	3.61e-35	0.686615	0.383	0.24	2.49e-34
SP100	1.86e-48	0.686537	0.35	0.18	1.99e-47
GPAM	3.65e-40	0.686246	0.169	0.055	2.97e-39
LOXL2	8.98e-17	0.686111	0.49	0.441	2.49e-16
ASPH	4.35e-36	0.685855	0.563	0.445	3.13e-35
TNC	7.58e-14	0.685201	0.37	0.305	1.82e-13
PTN	2.58e-55	0.684034	0.274	0.105	3.32e-54
LOXL3	4.09e-22	0.683984	0.343	0.245	1.52e-21
PEAK1	5.23e-31	0.683799	0.204	0.095	2.99e-30
XPO1	9.92e-36	0.682539	0.29	0.156	7.03e-35
MAP4K3	1.42e-35	0.680729	0.199	0.084	9.95e-35
ABCC3	4.58e-42	0.680586	0.148	0.04	4.02e-41
TENM3	3.23e-21	0.678555	0.148	0.07	1.14e-20
SPHK1	5.68e-28	0.677069	0.429	0.315	2.86e-27
SPTBN1	1.89e-35	0.676898	0.257	0.128	1.31e-34
C15orf48	7.43e-73	0.676086	0.141	0.011	1.49e-71
CCN2	1.15e-09	0.676061	0.476	0.422	2.12e-09
GPC6	2.24e-13	0.675883	0.209	0.141	5.25e-13
FMN2	1.33e-27	0.675734	0.237	0.128	6.59e-27
TENM4	1.71e-35	0.674997	0.163	0.058	1.19e-34
COL4A1	2.92e-20	0.674541	0.184	0.1	9.86e-20
KLF7	2.8e-29	0.672802	0.224	0.113	1.5e-28
KPNB1	4.73e-33	0.672733	0.565	0.452	2.97e-32
OGA	1.78e-31	0.670764	0.272	0.151	1.04e-30
OAS1	1.72e-101	0.669688	0.164	0.005	5.53e-100
RECK	1.42e-40	0.669467	0.257	0.117	1.19e-39
IQGAP1	6.96e-31	0.669279	0.354	0.23	3.96e-30
PRKDC	2.4e-24	0.66911	0.304	0.201	9.84e-24
PPP2R3A	4.01e-34	0.668718	0.182	0.074	2.65e-33
SASH1	1.72e-21	0.666267	0.27	0.175	6.12e-21
SRSF4	2.01e-30	0.665923	0.307	0.182	1.12e-29
LAP3	9.22e-42	0.665254	0.354	0.195	8.01e-41
MARK3	1.14e-31	0.665089	0.27	0.146	6.72e-31
FMNL2	1.62e-33	0.664701	0.182	0.074	1.04e-32
PHC2	2.35e-34	0.663562	0.278	0.149	1.58e-33
DLEU2	5.22e-36	0.662955	0.178	0.067	3.74e-35
ANKRD11	2.1e-22	0.662128	0.361	0.261	7.93e-22
WARS1	1.14e-27	0.661851	0.544	0.43	5.68e-27
FNBP4	4.52e-24	0.66179	0.234	0.134	1.83e-23
RRM2	2.92e-45	0.660666	0.235	0.091	2.9e-44
COL5A2	3.49e-15	0.660639	0.305	0.23	8.99e-15
FRMD5	2.24e-36	0.658437	0.13	0.035	1.64e-35
UACA	3.85e-32	0.656169	0.212	0.098	2.33e-31
OAF	5.82e-42	0.655916	0.327	0.171	5.07e-41
SULF1	4.08e-25	0.655318	0.202	0.102	1.75e-24
FZD8	6.59e-49	0.653802	0.201	0.064	7.1e-48
EXOC4	3.68e-34	0.651148	0.203	0.088	2.44e-33
TAPBP	4.23e-56	0.650548	0.216	0.067	5.53e-55
DCN	1.9e-37	0.649676	0.392	0.238	1.43e-36
PACS1	6.53e-32	0.648445	0.213	0.098	3.9e-31
ASH1L	1.15e-33	0.648205	0.204	0.09	7.41e-33
SETBP1	6.69e-52	0.647565	0.136	0.025	7.97e-51
PIEZO1	5.27e-25	0.64751	0.256	0.153	2.23e-24
SSH1	1.77e-34	0.647097	0.216	0.097	1.19e-33
CALD1	1.61e-21	0.646926	0.619	0.544	5.78e-21
STAG1	3.39e-25	0.646543	0.268	0.162	1.46e-24
VPS13B	3.38e-35	0.646466	0.183	0.072	2.34e-34
ADAMTSL1	3.39e-11	0.64613	0.251	0.191	6.96e-11
RBPMS	1.87e-33	0.64612	0.243	0.12	1.2e-32
TBL1X	8.93e-28	0.643397	0.233	0.124	4.45e-27
JUN	2.43e-38	0.643294	0.361	0.211	1.88e-37
RERE	1.25e-26	0.642656	0.212	0.111	5.99e-26
SLC38A2	1.17e-22	0.642012	0.526	0.443	4.45e-22
STXBP5	6.28e-34	0.641022	0.201	0.087	4.12e-33
ALPK2	4.69e-26	0.640309	0.172	0.079	2.12e-25
CARMN	4.52e-38	0.638464	0.141	0.04	3.47e-37
CSMD2	4.9e-25	0.637871	0.15	0.065	2.08e-24
ZMIZ1	3.49e-34	0.63711	0.231	0.109	2.32e-33
MYO1B	1.1e-19	0.636962	0.414	0.328	3.6e-19
BCL9L	1.84e-41	0.635388	0.201	0.075	1.59e-40
CTNNB1	1.06e-30	0.634767	0.309	0.186	5.95e-30
HSPG2	8.94e-23	0.632889	0.209	0.116	3.43e-22
PTPN9	1.91e-15	0.632539	0.138	0.071	4.97e-15
TYMP	1.89e-69	0.632214	0.169	0.027	3.38e-68
HERC4	1.22e-21	0.631826	0.335	0.23	4.41e-21
PSD3	3.4e-17	0.631469	0.228	0.145	9.66e-17
SEC24D	6.86e-23	0.631336	0.33	0.226	2.66e-22
LIMS1	1.72e-28	0.631044	0.347	0.225	8.9e-28
PDS5A	1.91e-33	0.630454	0.235	0.114	1.22e-32
GABPB1-AS1	6.3e-31	0.628211	0.148	0.054	3.59e-30
MIR23AHG	1.63e-31	0.627676	0.146	0.051	9.58e-31
NBPF14	6.68e-39	0.626902	0.199	0.076	5.29e-38
RHOBTB3	4.25e-26	0.626575	0.285	0.171	1.93e-25
DPYD	6.57e-30	0.626062	0.169	0.07	3.61e-29
TRPV2	8.7e-45	0.625434	0.191	0.063	8.51e-44
ANKRD28	2.64e-19	0.625314	0.289	0.197	8.49e-19
TAOK3	1.03e-35	0.624851	0.217	0.096	7.26e-35
STX16	1.24e-31	0.624723	0.21	0.097	7.31e-31
RBPJ	5.89e-33	0.624684	0.447	0.309	3.68e-32
SH3PXD2A	1.18e-25	0.624653	0.222	0.12	5.25e-25
TRAK1	2.23e-30	0.624453	0.196	0.088	1.24e-29
HIVEP2	7.96e-38	0.624155	0.173	0.061	6.06e-37
ADAMTS2	5.24e-25	0.622749	0.238	0.137	2.22e-24
PUM1	3.46e-26	0.622546	0.262	0.153	1.59e-25
LARGE1	9.35e-31	0.621345	0.15	0.055	5.28e-30
CDKAL1	7.87e-30	0.619909	0.169	0.069	4.31e-29
HES1	8.6e-14	0.619743	0.335	0.258	2.06e-13
UTRN	2.41e-27	0.619701	0.19	0.09	1.19e-26
DOCK4	4.53e-35	0.619608	0.132	0.038	3.09e-34
PKD2	1.07e-34	0.619335	0.181	0.071	7.24e-34
SRGN	5.5e-24	0.619282	0.151	0.064	2.22e-23
BMPR2	2.72e-30	0.618163	0.24	0.123	1.51e-29
MYCBP2	1.98e-37	0.618047	0.188	0.072	1.48e-36
WSB1	2.16e-25	0.616454	0.262	0.154	9.4e-25
PLS3	4.94e-29	0.615669	0.294	0.173	2.6e-28
NCOR2	1.62e-39	0.61498	0.223	0.093	1.3e-38
UHRF1	4.33e-29	0.613846	0.182	0.08	2.29e-28
FOXN3	6.91e-32	0.613739	0.193	0.085	4.12e-31
MSN	2.93e-33	0.613312	0.558	0.429	1.85e-32
EIF2AK2	2.32e-45	0.612679	0.243	0.098	2.31e-44
NR3C1	8.15e-23	0.611434	0.35	0.245	3.15e-22
DGKI	8.09e-24	0.611072	0.155	0.068	3.25e-23
DYNC1H1	2.26e-21	0.610801	0.298	0.201	8.03e-21
FBXL7	3.95e-30	0.609722	0.143	0.051	2.18e-29
ARHGAP24	1.37e-24	0.609462	0.161	0.073	5.66e-24
RIF1	4.16e-35	0.609461	0.195	0.08	2.85e-34
CTSL	6.89e-48	0.60761	0.769	0.713	7.24e-47
MTAP	1.16e-28	0.606898	0.281	0.163	6.05e-28
RAD51B	2.76e-31	0.605517	0.164	0.064	1.6e-30
GALNT10	4.67e-25	0.604588	0.215	0.114	1.99e-24
BPTF	2.97e-25	0.603712	0.22	0.116	1.29e-24
RICTOR	2.33e-32	0.603465	0.174	0.069	1.42e-31
PRICKLE1	3.67e-32	0.602578	0.142	0.047	2.23e-31
ENG	4.92e-32	0.602462	0.27	0.143	2.96e-31
CHD4	1.22e-25	0.602235	0.304	0.193	5.39e-25
AXL	5.07e-22	0.601556	0.408	0.312	1.87e-21
KIRREL1	6.29e-33	0.601291	0.188	0.079	3.91e-32
NCOR1	1.07e-31	0.598903	0.345	0.211	6.34e-31
TOP1	5.22e-27	0.598746	0.448	0.332	2.53e-26
CLTC	6.4e-25	0.598282	0.452	0.347	2.71e-24
TRIP12	7.91e-31	0.598191	0.275	0.152	4.47e-30
TNRC6A	4.51e-28	0.597541	0.264	0.147	2.28e-27
ENSG00000280441	4.12e-25	0.596666	0.792	0.746	1.76e-24
PDGFRA	5.52e-34	0.596548	0.218	0.099	3.64e-33
INSYN2B	6.12e-32	0.59629	0.169	0.066	3.66e-31
RASSF8	6.55e-20	0.595943	0.225	0.135	2.16e-19
ATXN2	7.15e-22	0.595339	0.194	0.105	2.61e-21
HDAC7	2.27e-29	0.595276	0.237	0.123	1.22e-28
RNF149	6.51e-31	0.593296	0.249	0.13	3.7e-30
MMP16	1.53e-21	0.593151	0.173	0.088	5.5e-21
OAS3	3.23e-83	0.593091	0.141	0.006	7.91e-82
RBM6	1.6e-26	0.592856	0.213	0.11	7.56e-26
WWOX	1.05e-29	0.592707	0.146	0.054	5.72e-29
NRIP1	3.01e-29	0.591818	0.231	0.118	1.61e-28
GBF1	7.86e-31	0.591646	0.193	0.085	4.46e-30
SPOCD1	1.01e-28	0.590359	0.219	0.108	5.29e-28
MTHFD1L	3.52e-20	0.587701	0.294	0.199	1.18e-19
PTPRM	1.95e-29	0.58756	0.159	0.063	1.06e-28
TCF7L2	9.89e-27	0.585977	0.183	0.085	4.75e-26
MIR222HG	3.45e-28	0.58578	0.154	0.061	1.76e-27
DIAPH2	4.98e-26	0.583929	0.153	0.064	2.25e-25
FRMD3	2.28e-31	0.582861	0.174	0.07	1.33e-30
SRSF11	1.71e-21	0.581252	0.398	0.3	6.12e-21
GPAT3	3.64e-37	0.580401	0.184	0.067	2.71e-36
ACLY	4.3e-28	0.579223	0.322	0.2	2.19e-27
TRPM7	3.8e-24	0.579079	0.178	0.087	1.55e-23
TSHZ3	6.29e-29	0.578501	0.174	0.075	3.3e-28
DVL1	2.26e-37	0.577808	0.225	0.096	1.69e-36
BRIP1	1.67e-47	0.577205	0.105	0.013	1.75e-46
NEDD4	4e-25	0.576906	0.217	0.115	1.71e-24
SPOCK1	3.22e-20	0.574646	0.216	0.127	1.08e-19
NPIPB4	7.03e-36	0.573202	0.148	0.047	5e-35
TXNIP	3.22e-27	0.572184	0.179	0.079	1.57e-26
AEBP1	2.08e-25	0.570729	0.264	0.155	9.07e-25
CREBBP	4.68e-29	0.568904	0.186	0.083	2.47e-28
PHACTR4	6.84e-34	0.568363	0.142	0.045	4.47e-33
RARRES1	1.17e-72	0.56812	0.127	0.007	2.33e-71
KMT2A	3.07e-25	0.56793	0.185	0.089	1.32e-24
NABP1	1.63e-25	0.56769	0.213	0.111	7.17e-25
PHIP	1.42e-26	0.567594	0.185	0.086	6.72e-26
ACAP2	4.15e-23	0.5665	0.211	0.115	1.62e-22
CEP128	1.18e-42	0.566445	0.112	0.02	1.06e-41
SNX9	5.62e-20	0.565697	0.329	0.231	1.86e-19
MAT2A	4.18e-24	0.565623	0.313	0.206	1.69e-23
BAZ1A	1.36e-26	0.565222	0.213	0.108	6.48e-26
TJP1	2.3e-25	0.564045	0.224	0.121	1e-24
MBD5	7.17e-27	0.563509	0.155	0.065	3.45e-26
KLHL21	6.98e-26	0.562954	0.239	0.131	3.13e-25
VTI1A	3.4e-21	0.562054	0.187	0.099	1.19e-20
XPO6	1.64e-25	0.56202	0.217	0.116	7.23e-25
DDR2	1.84e-17	0.561271	0.407	0.332	5.32e-17
PLCB1	3.82e-20	0.560661	0.173	0.091	1.27e-19
COL1A1	0.0175503	0.560399	0.867	0.904	0.0203776
GPHN	3.07e-29	0.560081	0.145	0.054	1.64e-28
DNMT1	3.94e-26	0.560065	0.315	0.197	1.8e-25
CACNA1G-AS1	1.73e-57	0.559799	0.101	0.005	2.32e-56
SAMD4A	1.33e-15	0.55945	0.194	0.12	3.47e-15
IPO7	5.74e-22	0.559133	0.344	0.243	2.11e-21
GLG1	1.93e-19	0.559113	0.277	0.183	6.26e-19
MT-ND4L	5.12e-22	0.559025	0.333	0.229	1.88e-21
LARP1	3.49e-20	0.558903	0.421	0.335	1.17e-19
AHNAK	2.72e-15	0.558876	0.525	0.475	7.05e-15
TAOK1	3.18e-20	0.558664	0.222	0.133	1.07e-19
MME	2.72e-26	0.558325	0.164	0.071	1.26e-25
MKLN1	4.89e-28	0.557626	0.215	0.106	2.47e-27
LTBP2	1.32e-15	0.555899	0.318	0.24	3.45e-15
LRBA	5.97e-27	0.555417	0.156	0.065	2.89e-26
HK1	5.83e-21	0.555217	0.271	0.174	2.02e-20
MAP3K4	4.67e-27	0.554522	0.17	0.075	2.27e-26
ZNF618	4.69e-41	0.553785	0.128	0.029	3.99e-40
NBPF15	6.3e-26	0.553491	0.187	0.089	2.83e-25
SPIDR	1.8e-28	0.553231	0.147	0.056	9.3e-28
ACSL4	1.45e-24	0.552946	0.256	0.151	6e-24
SESN2	1.77e-14	0.552519	0.245	0.168	4.39e-14
NBPF10	9.4e-38	0.552358	0.169	0.057	7.11e-37
CD44	5.08e-47	0.551043	0.87	0.841	5.27e-46
HIPK2	1.49e-20	0.550567	0.239	0.145	5.12e-20
HMGXB3	6.85e-34	0.550427	0.161	0.058	4.47e-33
ITPRIP	2.72e-18	0.549833	0.258	0.168	8.25e-18
LARP4B	1.99e-22	0.549629	0.215	0.12	7.51e-22
EPG5	2.31e-28	0.549464	0.169	0.071	1.19e-27
MSRB3	2.27e-13	0.549369	0.247	0.177	5.3e-13
SRGAP2	6.98e-32	0.548201	0.152	0.055	4.15e-31
RUFY3	5.17e-19	0.547461	0.166	0.087	1.63e-18
PRRC2B	1.07e-24	0.547372	0.19	0.096	4.47e-24
ARHGAP21	1.33e-27	0.547014	0.207	0.102	6.59e-27
ZC3HAV1	9.66e-17	0.546021	0.146	0.075	2.68e-16
GTF2I	2.99e-21	0.545897	0.228	0.134	1.06e-20
PLEKHA5	3.07e-24	0.545818	0.164	0.075	1.25e-23
NRP2	1.65e-32	0.545664	0.159	0.058	1.01e-31
IGF2BP3	8.29e-28	0.545581	0.17	0.073	4.15e-27
DUSP5	1.18e-30	0.545527	0.181	0.076	6.6e-30
NTM	8.5e-11	0.545203	0.265	0.206	1.69e-10
TTC28	7.71e-27	0.545131	0.157	0.065	3.71e-26
TRIM28	1.25e-16	0.545123	0.369	0.292	3.45e-16
ST3GAL1	5.02e-21	0.544637	0.241	0.145	1.75e-20
FBXO11	7.78e-19	0.544531	0.19	0.108	2.43e-18
RRM1	2.61e-28	0.544398	0.204	0.097	1.34e-27
IGF1R	6.09e-22	0.544144	0.203	0.111	2.23e-21
SLMAP	9.43e-33	0.543995	0.167	0.063	5.82e-32
RAB3B	4.77e-16	0.543684	0.361	0.281	1.28e-15
RALGPS2	8.02e-29	0.543491	0.192	0.087	4.2e-28
CPED1	6.67e-25	0.542602	0.149	0.063	2.81e-24
ERAP2	1.5e-53	0.542221	0.124	0.017	1.83e-52
FOSL1	1.73e-24	0.542165	0.409	0.296	7.1e-24
KMT2C	3.3e-25	0.541993	0.162	0.072	1.42e-24
KDM2A	3.51e-25	0.541136	0.192	0.095	1.51e-24
FAM20C	3.48e-22	0.540892	0.157	0.074	1.3e-21
CORO1C	1.44e-23	0.540064	0.512	0.412	5.71e-23
COL8A1	2.83e-31	0.540022	0.172	0.068	1.64e-30
LAMA2	9.02e-22	0.539021	0.134	0.058	3.28e-21
PAFAH1B1	3.65e-22	0.538232	0.288	0.185	1.35e-21
MPRIP	2.43e-20	0.538118	0.325	0.227	8.23e-20
MBNL1	7.05e-18	0.537454	0.297	0.209	2.08e-17
SUGP2	5.91e-30	0.537293	0.156	0.06	3.25e-29
MDFIC	9.66e-26	0.536569	0.22	0.115	4.3e-25
AKAP13	2.83e-19	0.536151	0.202	0.116	9.06e-19
PCNX4	1.79e-29	0.534547	0.177	0.075	9.73e-29
SH3D19	1.65e-20	0.534409	0.187	0.099	5.63e-20
PDLIM5	1.74e-16	0.534131	0.351	0.267	4.78e-16
FNDC3A	5.76e-23	0.533672	0.209	0.113	2.24e-22
TAP2	1.88e-34	0.533537	0.202	0.085	1.26e-33
KLF12	2.81e-28	0.532846	0.128	0.044	1.44e-27
DPYSL3	3.66e-29	0.532448	0.216	0.103	1.94e-28
LAMB1	1.17e-14	0.532137	0.239	0.164	2.93e-14
ATAD2	2.68e-25	0.531872	0.159	0.069	1.16e-24
COL27A1	3.03e-32	0.531671	0.116	0.032	1.85e-31
USP47	4.45e-28	0.530759	0.202	0.096	2.26e-27
PHLDB1	3.5e-31	0.530431	0.175	0.07	2.01e-30
MT-ATP8	1.43e-20	0.529821	0.303	0.204	4.93e-20
AOPEP	3.1e-22	0.529752	0.222	0.124	1.16e-21
ENSG00000278996	2.34e-16	0.529591	0.647	0.589	6.39e-16
RASA3	1.43e-32	0.529436	0.182	0.074	8.82e-32
FLRT2	4.49e-13	0.529164	0.222	0.15	1.03e-12
NIPBL	8.24e-26	0.529008	0.19	0.091	3.68e-25
TNRC18	1.54e-18	0.528758	0.202	0.118	4.75e-18
PITPNC1	2.42e-13	0.526439	0.186	0.117	5.64e-13
SLC16A1-AS1	3.46e-29	0.526431	0.139	0.05	1.84e-28
TMEM117	4.53e-33	0.525542	0.102	0.023	2.85e-32
CLIP2	2.94e-29	0.52533	0.141	0.051	1.58e-28
GSE1	5.17e-23	0.524984	0.166	0.079	2.01e-22
NET1	5.19e-35	0.524846	0.181	0.069	3.53e-34
MLLT10	7.82e-26	0.524142	0.155	0.065	3.49e-25
AMOTL2	3.25e-16	0.523083	0.265	0.183	8.82e-16
KLC1	3.44e-20	0.523062	0.346	0.248	1.15e-19
WNK1	1.37e-22	0.522984	0.226	0.128	5.18e-22
IGF2BP2	4.25e-15	0.522901	0.238	0.16	1.09e-14
SMCHD1	7.1e-27	0.52283	0.151	0.061	3.43e-26
DYNC2H1	4.19e-26	0.521678	0.14	0.055	1.91e-25
NFKBIZ	1.63e-29	0.520722	0.14	0.049	8.87e-29
ARIH1	4.16e-24	0.520692	0.223	0.121	1.69e-23
RIN2	1.01e-21	0.520256	0.233	0.135	3.64e-21
ASAP2	3.38e-31	0.519519	0.152	0.055	1.95e-30
UBA6	2.81e-27	0.519499	0.171	0.075	1.38e-26
EIF3B	1.71e-19	0.518345	0.331	0.236	5.56e-19
E2F7	1.71e-25	0.51818	0.137	0.053	7.48e-25
KANK2	2.2e-27	0.518031	0.254	0.139	1.09e-26
MYO9A	9.7e-21	0.517958	0.175	0.091	3.34e-20
PUM2	2.67e-22	0.516947	0.189	0.098	1e-21
ADNP	4.38e-25	0.516853	0.185	0.089	1.87e-24
TASOR2	1.13e-22	0.516172	0.202	0.108	4.31e-22
GLS	1.61e-18	0.516163	0.218	0.132	4.95e-18
MT-CO2	2.61e-36	0.515674	0.97	0.971	1.9e-35
OGT	2.24e-16	0.515534	0.198	0.121	6.12e-16
SLC4A4	4.76e-15	0.515208	0.14	0.075	1.22e-14
SPTAN1	2.19e-26	0.515085	0.177	0.08	1.03e-25
ITGA3	4.38e-38	0.514412	0.143	0.041	3.39e-37
IRF9	2.55e-42	0.514314	0.212	0.078	2.28e-41
NBPF9	1.44e-23	0.513925	0.166	0.078	5.72e-23
SNRNP70	1.91e-25	0.513452	0.202	0.102	8.36e-25
PPP6R3	9.3e-19	0.513076	0.177	0.096	2.89e-18
FER	3.12e-19	0.512992	0.172	0.093	9.96e-19
LDB2	6.08e-15	0.512833	0.145	0.079	1.55e-14
NUMA1	2.07e-26	0.512794	0.213	0.109	9.7e-26
CRIP1	1.95e-17	0.512067	0.281	0.185	5.63e-17
FAM120A	3.27e-19	0.512025	0.327	0.236	1.04e-18
DDX60L	3.85e-44	0.511863	0.118	0.021	3.65e-43
RUSC2	1.56e-17	0.511798	0.171	0.095	4.52e-17
ROCK1	6.87e-26	0.510424	0.248	0.139	3.08e-25
MIDN	5.22e-23	0.509002	0.209	0.111	2.03e-22
UBR4	6.14e-24	0.508602	0.154	0.068	2.47e-23
NECTIN3	1.53e-20	0.508209	0.22	0.127	5.23e-20
POGZ	4.04e-24	0.507735	0.151	0.066	1.64e-23
IL6ST	7.77e-21	0.507603	0.32	0.217	2.69e-20
NID2	3.49e-18	0.507072	0.291	0.198	1.05e-17
YAP1	1.11e-14	0.506981	0.323	0.244	2.8e-14
CAST	4.72e-22	0.50694	0.349	0.24	1.74e-21
RBM5	2.16e-24	0.505662	0.167	0.078	8.89e-24
TNPO1	2.41e-20	0.505577	0.312	0.216	8.14e-20
ZNFX1	3.38e-27	0.505235	0.191	0.089	1.65e-26
FTO	1.46e-23	0.505213	0.152	0.068	5.79e-23
THADA	1.45e-26	0.505197	0.133	0.049	6.89e-26
PRIM2	3.5e-20	0.50485	0.172	0.089	1.17e-19
NPIPB3	2.82e-27	0.503777	0.126	0.044	1.38e-26
PTEN	5.02e-18	0.503457	0.25	0.161	1.5e-17
ARHGAP29	1.15e-11	0.503264	0.229	0.163	2.43e-11
GNAQ	7.67e-19	0.503231	0.217	0.131	2.39e-18
WDFY3	1.83e-25	0.502548	0.14	0.055	8.02e-25
RAB31	7.3e-25	0.502175	0.337	0.218	3.07e-24
ROCK2	7.04e-19	0.50203	0.191	0.106	2.21e-18
RREB1	2.39e-23	0.501934	0.126	0.049	9.39e-23
INPP4B	8.95e-23	0.501465	0.142	0.062	3.43e-22
TLN2	1.38e-27	0.501425	0.134	0.048	6.84e-27
MYLK	1.82e-30	0.500589	0.127	0.04	1.02e-29
MSC-AS1	2.6e-12	0.500366	0.261	0.19	5.67e-12
VMP1	3.03e-11	0.49961	0.327	0.265	6.24e-11
TPBG	4.79e-20	0.49921	0.309	0.208	1.59e-19
EPB41L2	2.03e-27	0.499128	0.166	0.07	1e-26
DGKH	1.96e-26	0.499062	0.119	0.04	9.19e-26
LUC7L3	1.59e-18	0.498535	0.255	0.163	4.88e-18
SLC20A2	9.75e-20	0.498183	0.155	0.077	3.19e-19
NSD1	1.14e-28	0.49808	0.143	0.053	5.91e-28
HECTD1	1.26e-17	0.497628	0.205	0.123	3.68e-17
ROBO1	6.73e-20	0.496378	0.151	0.073	2.22e-19
CCNL2	8.79e-14	0.49625	0.172	0.106	2.1e-13
HP1BP3	2.6e-17	0.496231	0.276	0.19	7.43e-17
ANKIB1	8.48e-23	0.495487	0.171	0.082	3.27e-22
SF3B1	1.56e-17	0.49538	0.317	0.227	4.52e-17
CD82	2.91e-39	0.49432	0.156	0.046	2.34e-38
MALT1	2.58e-19	0.493514	0.133	0.06	8.32e-19
SKIL	3.21e-16	0.493227	0.258	0.174	8.69e-16
CRADD	2.08e-18	0.492482	0.182	0.1	6.36e-18
COP1	1.65e-21	0.492438	0.161	0.078	5.91e-21
SPATS2L	3.15e-20	0.492401	0.423	0.32	1.06e-19
NKTR	4.86e-18	0.492347	0.173	0.095	1.45e-17
SENP6	1.23e-16	0.491679	0.203	0.124	3.4e-16
SPIRE1	2.18e-20	0.491642	0.154	0.074	7.39e-20
EXOC6B	1.34e-22	0.490583	0.159	0.074	5.09e-22
UCK2	3.1e-17	0.490092	0.25	0.163	8.85e-17
AFF4	1.65e-17	0.490017	0.235	0.15	4.78e-17
BAZ1B	1.89e-20	0.4894	0.263	0.165	6.44e-20
IMMP2L	6.3e-22	0.488597	0.134	0.057	2.3e-21
SGCD	1.35e-12	0.487973	0.131	0.074	3.02e-12
DNMBP	7.04e-25	0.487824	0.156	0.068	2.96e-24
EIF3A	7.73e-17	0.487658	0.453	0.377	2.15e-16
EMILIN1	7.43e-28	0.487094	0.132	0.047	3.73e-27
SRPK2	2.59e-15	0.4867	0.245	0.165	6.71e-15
SPRED1	6.98e-21	0.486252	0.188	0.099	2.42e-20
HLA-DPB1	1.93e-58	0.485818	0.14	0.02	2.61e-57
LRP10	3e-18	0.485332	0.216	0.129	9.08e-18
TMEM87A	1.45e-12	0.485312	0.329	0.261	3.24e-12
IL4R	8.15e-25	0.485	0.161	0.071	3.41e-24
CDK13	7.42e-19	0.484615	0.17	0.091	2.32e-18
SMG6	4.15e-26	0.484097	0.148	0.06	1.89e-25
MAPKAP1	3.09e-22	0.483624	0.211	0.114	1.16e-21
HS3ST3B1	1.15e-31	0.482752	0.134	0.043	6.76e-31
MRTFA	7.57e-25	0.482488	0.133	0.052	3.18e-24
SNRNP200	2.78e-18	0.482192	0.212	0.128	8.42e-18
LRCH3	8.92e-23	0.481594	0.145	0.063	3.43e-22
CORO2B	2.44e-22	0.4813	0.152	0.069	9.2e-22
RBM26	6.75e-20	0.480824	0.189	0.103	2.22e-19
CCDC88A	1.06e-24	0.479743	0.161	0.071	4.42e-24
TRIM56	2.43e-18	0.479485	0.182	0.101	7.39e-18
CFH	1.4e-40	0.479375	0.138	0.035	1.18e-39
DHX9	1.56e-18	0.479138	0.26	0.168	4.79e-18
GPATCH8	2.79e-21	0.479064	0.149	0.069	9.87e-21
KMT2E	3.57e-14	0.478628	0.209	0.135	8.73e-14
RABGEF1	4.5e-09	0.478586	0.356	0.298	8.04e-09
MAP7D1	1.35e-22	0.478432	0.218	0.12	5.14e-22
CDC42BPB	1.75e-20	0.477848	0.185	0.098	5.97e-20
KDM6A	4.36e-26	0.477661	0.118	0.04	1.98e-25
PACSIN2	2.2e-23	0.477657	0.157	0.071	8.66e-23
ZSWIM6	9e-16	0.477469	0.166	0.095	2.38e-15
ENSG00000285016	5.04e-20	0.477442	0.452	0.346	1.67e-19
FCHSD2	4.79e-31	0.47744	0.107	0.028	2.74e-30
TRIOBP	1.35e-21	0.475611	0.306	0.197	4.85e-21
ZBTB38	8.37e-12	0.475426	0.296	0.23	1.78e-11
NPIPB5	1.93e-17	0.475316	0.136	0.067	5.57e-17
PTK7	2.5e-14	0.47515	0.141	0.078	6.15e-14
STMN1	2.06e-23	0.475015	0.357	0.234	8.13e-23
PMEPA1	3.58e-22	0.474561	0.157	0.073	1.33e-21
SMARCA4	3.19e-21	0.474249	0.226	0.129	1.13e-20
MVP	1.13e-17	0.473853	0.339	0.245	3.31e-17
PSMB10	2.4e-26	0.473843	0.318	0.191	1.12e-25
FOXD1	6.74e-17	0.473477	0.281	0.191	1.89e-16
BCAR1	2.25e-21	0.473399	0.189	0.1	8.01e-21
SACS	5.56e-19	0.473332	0.199	0.113	1.75e-18
MAP1A	1.05e-18	0.473295	0.256	0.16	3.25e-18
SMG1	1.42e-16	0.473219	0.178	0.102	3.9e-16
PSME4	3.07e-22	0.472989	0.172	0.085	1.15e-21
ENOX1	2.42e-17	0.472961	0.143	0.072	6.95e-17
SLC9A7	7.69e-25	0.472922	0.142	0.058	3.22e-24
U2SURP	3.67e-19	0.472504	0.301	0.202	1.17e-18
INVS	2.94e-34	0.472425	0.101	0.021	1.97e-33
NCOA2	3.73e-23	0.472106	0.121	0.046	1.46e-22
CHD2	9.4e-16	0.471879	0.215	0.134	2.48e-15
MIR99AHG	7.98e-19	0.471738	0.153	0.076	2.48e-18
SVIL	9.1e-20	0.471366	0.168	0.085	2.98e-19
PRKCE	2.16e-17	0.471361	0.12	0.055	6.22e-17
ADGRL2	1.97e-14	0.471267	0.179	0.109	4.88e-14
VPS13D	4.69e-26	0.470572	0.119	0.041	2.12e-25
BDP1	6.56e-18	0.470462	0.18	0.1	1.94e-17
EML4	3.86e-21	0.47021	0.165	0.081	1.35e-20
DENND5A	1.3e-16	0.470205	0.181	0.105	3.58e-16
ACSL3	1.68e-21	0.469828	0.178	0.091	6.02e-21
UGGT2	2.8e-17	0.468822	0.163	0.089	7.98e-17
SHLD2	1.01e-21	0.468688	0.157	0.074	3.64e-21
EMP1	1.83e-17	0.468145	0.653	0.593	5.31e-17
PARP14	1.06e-42	0.46705	0.12	0.023	9.57e-42
STK3	1.7e-25	0.466315	0.144	0.058	7.45e-25
SEPTIN11	3e-11	0.466268	0.325	0.262	6.19e-11
LRPPRC	1.29e-15	0.466017	0.23	0.151	3.38e-15
HERC2	1.64e-18	0.466004	0.163	0.086	5.03e-18
ZMYND8	6.63e-18	0.465795	0.175	0.095	1.96e-17
MEIS2	5.7e-24	0.465694	0.128	0.049	2.3e-23
BRCA1	2.46e-27	0.465211	0.113	0.036	1.21e-26
HAS2-AS1	1.1e-26	0.46473	0.195	0.092	5.25e-26
COG5	1.73e-14	0.464278	0.169	0.101	4.31e-14
CEMIP2	3.26e-19	0.464148	0.151	0.075	1.04e-18
UPP1	2.67e-26	0.463342	0.236	0.123	1.25e-25
CCAR1	2.68e-19	0.46261	0.225	0.133	8.6e-19
TRPC4AP	2.52e-17	0.462481	0.194	0.113	7.21e-17
PBRM1	8.33e-16	0.462317	0.22	0.141	2.2e-15
RAF1	2.32e-17	0.461626	0.209	0.127	6.68e-17
SND1	8.58e-11	0.461178	0.329	0.268	1.71e-10
MED13	2.13e-18	0.460597	0.164	0.086	6.49e-18
PRRC2C	6.45e-17	0.460221	0.296	0.206	1.81e-16
SUPT3H	7.74e-18	0.460077	0.146	0.074	2.28e-17
USP9X	6.57e-14	0.459978	0.163	0.096	1.59e-13
DDX58	1.4e-38	0.459574	0.102	0.018	1.09e-37
HAS1	9.98e-16	0.458589	0.258	0.166	2.63e-15
PHACTR2	1.31e-17	0.458557	0.197	0.115	3.82e-17
NDST1	2.35e-17	0.458531	0.175	0.099	6.75e-17
OXSR1	7.72e-15	0.457867	0.166	0.097	1.95e-14
CDH13	2.87e-12	0.457584	0.129	0.072	6.23e-12
NTNG1	2.45e-24	0.457277	0.104	0.034	1.01e-23
LMO7	1.5e-10	0.456131	0.217	0.156	2.95e-10
NPEPPS	6.44e-16	0.455681	0.182	0.108	1.72e-15
DDX24	6.95e-17	0.455499	0.393	0.303	1.94e-16
ZMYM2	4.18e-26	0.455234	0.137	0.052	1.91e-25
TNPO2	6.05e-21	0.454743	0.143	0.066	2.1e-20
USP32	9.95e-22	0.454592	0.129	0.054	3.61e-21
HELLS	3.79e-23	0.454513	0.123	0.047	1.48e-22
REV3L	3.34e-16	0.454488	0.156	0.085	9.03e-16
ANLN	5.87e-29	0.454008	0.118	0.036	3.08e-28
HLA-DRB5	4.05e-67	0.453553	0.1	0	6.67e-66
NEK7	7.64e-11	0.453525	0.343	0.279	1.53e-10
NASP	7.46e-16	0.452761	0.292	0.206	1.98e-15
PDCD6IP	4.19e-17	0.452669	0.267	0.18	1.19e-16
SIK2	8.77e-22	0.452175	0.114	0.043	3.19e-21
SETD2	9e-23	0.452111	0.152	0.068	3.45e-22
CTSC	1.13e-20	0.451738	0.376	0.263	3.88e-20
ADD1	7.96e-19	0.451644	0.213	0.125	2.48e-18
NUP107	1.23e-19	0.450862	0.144	0.068	4.01e-19
SMURF1	9.59e-21	0.450795	0.116	0.046	3.31e-20
AHI1	1.85e-11	0.450384	0.2	0.136	3.84e-11
ABCC1	9.1e-15	0.450121	0.185	0.113	2.3e-14
ARID1A	5.67e-17	0.449855	0.185	0.106	1.6e-16
SFPQ	1.02e-18	0.449313	0.372	0.272	3.16e-18
ENAH	1.92e-10	0.448925	0.268	0.204	3.74e-10
OCIAD2	3.69e-30	0.448873	0.199	0.086	2.04e-29
CNP	6.09e-28	0.448824	0.21	0.101	3.06e-27
AP3B1	4.55e-19	0.447959	0.178	0.096	1.44e-18
CAND1	1.46e-19	0.447892	0.196	0.109	4.73e-19
SCMH1	5.68e-15	0.447457	0.137	0.073	1.45e-14
CYTOR	5.98e-32	0.447296	0.751	0.645	3.59e-31
CLSPN	1.57e-22	0.447205	0.136	0.057	5.95e-22
WAC	2.46e-12	0.447079	0.247	0.177	5.37e-12
PARP4	1.55e-23	0.447068	0.134	0.054	6.13e-23
NUFIP2	6.65e-14	0.446932	0.169	0.103	1.6e-13
ZHX3	1.79e-16	0.446929	0.119	0.056	4.91e-16
SPG11	1.79e-26	0.4462	0.131	0.047	8.43e-26
ERRFI1	3.71e-13	0.445096	0.212	0.14	8.57e-13
PLXNA1	9.34e-22	0.445079	0.155	0.072	3.39e-21
SLC25A36	9.36e-14	0.444931	0.148	0.085	2.24e-13
OSBPL8	2.85e-12	0.444772	0.239	0.168	6.2e-12
ATP10A	2.73e-18	0.444331	0.125	0.057	8.28e-18
C2CD2	6.53e-22	0.443202	0.154	0.07	2.38e-21
ZNF644	8.87e-20	0.443115	0.139	0.064	2.91e-19
KCNJ6	1.02e-19	0.442846	0.105	0.039	3.32e-19
FRYL	5.12e-20	0.442641	0.135	0.06	1.7e-19
NUP153	2.57e-21	0.442493	0.131	0.056	9.11e-21
ASCC3	4.62e-11	0.440904	0.179	0.121	9.4e-11
PRKCSH	1.43e-13	0.440741	0.348	0.271	3.36e-13
LTBP1	2.18e-08	0.440591	0.341	0.288	3.75e-08
B4GALT1	3.02e-13	0.439918	0.273	0.197	7.01e-13
TAF15	4.22e-11	0.439412	0.352	0.286	8.61e-11
PKP4	2.26e-14	0.439362	0.141	0.077	5.58e-14
MGAT5	2.45e-19	0.439344	0.109	0.044	7.92e-19
TCERG1	3.69e-16	0.438437	0.187	0.11	9.95e-16
NAA25	5.84e-22	0.43819	0.141	0.061	2.14e-21
UTP4	0.000141102	0.438088	0.171	0.139	0.000191687
BTBD9	1.68e-23	0.437571	0.104	0.034	6.62e-23
ECPAS	3.05e-14	0.437491	0.18	0.11	7.48e-14
SRRM2	1.05e-09	0.437412	0.375	0.32	1.95e-09
PDZRN3	8.56e-12	0.437306	0.135	0.079	1.82e-11
ADAM10	6.41e-18	0.436409	0.215	0.128	1.9e-17
NMB	1.76e-21	0.435756	0.129	0.053	6.25e-21
PRR16	1.14e-22	0.435692	0.119	0.045	4.36e-22
UHRF2	2.58e-22	0.435567	0.125	0.049	9.72e-22
PLXDC1	1.26e-67	0.43485	0.119	0.006	2.14e-66
MARCHF4	2.75e-23	0.434736	0.12	0.046	1.08e-22
SSBP3	4.6e-18	0.43457	0.151	0.077	1.38e-17
RABGAP1L	1.53e-20	0.434098	0.123	0.051	5.23e-20
TBL1XR1	6.34e-17	0.433717	0.179	0.102	1.78e-16
GCN1	7.95e-18	0.433075	0.17	0.092	2.34e-17
STK39	1.17e-23	0.432309	0.135	0.054	4.65e-23
BRAF	4.67e-19	0.432078	0.125	0.055	1.48e-18
FBXL17	3.16e-26	0.43159	0.131	0.047	1.46e-25
TRERF1	1.07e-24	0.431265	0.106	0.035	4.45e-24
FARP1	8.8e-17	0.431009	0.144	0.074	2.45e-16
RIN3	1.26e-20	0.430769	0.127	0.054	4.32e-20
KANSL1	5.54e-19	0.430698	0.126	0.056	1.74e-18
MXRA8	6.57e-18	0.430644	0.371	0.272	1.94e-17
PRDM1	9.32e-35	0.430333	0.105	0.022	6.31e-34
SCARA3	8.06e-23	0.429375	0.21	0.111	3.11e-22
CAMSAP2	3.54e-15	0.429145	0.161	0.091	9.11e-15
ODF2L	1.45e-17	0.429077	0.144	0.073	4.22e-17
ATF7IP	1.09e-23	0.428919	0.108	0.037	4.34e-23
ARHGEF40	1.69e-28	0.42862	0.122	0.039	8.72e-28
FSTL1	7.83e-20	0.428077	0.673	0.588	2.57e-19
JAZF1	6.62e-15	0.427806	0.134	0.07	1.68e-14
TNRC6B	2.09e-15	0.427327	0.189	0.113	5.45e-15
ZFAND5	1.09e-16	0.427036	0.222	0.137	3e-16
VPS54	1.13e-21	0.426884	0.119	0.047	4.09e-21
LINC-PINT	2.38e-16	0.426082	0.104	0.045	6.5e-16
GATAD2A	4.83e-15	0.425633	0.209	0.131	1.23e-14
ZC3H7B	3.64e-18	0.425598	0.177	0.096	1.09e-17
LMCD1	1.34e-18	0.425148	0.162	0.081	4.14e-18
ITPR3	8.77e-24	0.425102	0.147	0.061	3.51e-23
BCL2L1	2.9e-19	0.42499	0.177	0.094	9.28e-19
ABHD5	7.56e-17	0.424397	0.162	0.087	2.11e-16
PNISR	8.86e-12	0.424295	0.238	0.17	1.88e-11
CCDC91	1.08e-11	0.424144	0.173	0.111	2.28e-11
SLC7A1	4.62e-10	0.424123	0.264	0.206	8.79e-10
TRAF3	3.57e-18	0.424033	0.128	0.059	1.07e-17
CUL3	2.34e-13	0.423434	0.174	0.108	5.46e-13
UBE2E3	9.1e-18	0.423417	0.218	0.13	2.67e-17
MCM3AP	8.88e-20	0.422699	0.144	0.068	2.91e-19
SQOR	5.29e-24	0.422646	0.219	0.113	2.14e-23
ADAMTS5	1.73e-20	0.422235	0.117	0.047	5.88e-20
LHFPL6	1.69e-14	0.422221	0.162	0.094	4.21e-14
SPRY4	3.15e-26	0.422018	0.114	0.037	1.46e-25
RTTN	2.68e-26	0.421655	0.1	0.028	1.25e-25
FAM126A	3.88e-10	0.421386	0.283	0.219	7.43e-10
SRGAP2B	4.33e-22	0.420833	0.116	0.044	1.6e-21
CNTLN	5.24e-21	0.420104	0.117	0.046	1.82e-20
ADD3	3.24e-19	0.420079	0.178	0.094	1.03e-18
PDCD11	5.03e-11	0.419513	0.205	0.143	1.02e-10
THOC2	3.56e-13	0.418819	0.186	0.119	8.21e-13
CDC27	8.01e-12	0.418662	0.185	0.121	1.71e-11
IRF2BP2	2.93e-12	0.418375	0.296	0.222	6.36e-12
PML	5.22e-28	0.417583	0.129	0.044	2.63e-27
DOCK7	1.04e-15	0.417367	0.127	0.064	2.74e-15
HNRNPU	1.3e-14	0.417284	0.506	0.436	3.26e-14
TUG1	3.88e-13	0.417119	0.175	0.108	8.94e-13
PRRC2A	7.67e-17	0.417118	0.18	0.103	2.14e-16
KLF13	3.97e-19	0.416801	0.146	0.07	1.26e-18
ARL4C	5.02e-23	0.416398	0.163	0.074	1.96e-22
ZNF609	1.88e-10	0.416319	0.169	0.112	3.67e-10
SLC2A3	7.42e-14	0.416001	0.177	0.107	1.79e-13
HNRNPD	2.05e-13	0.415922	0.382	0.3	4.82e-13
AFF1	5.78e-22	0.415898	0.101	0.034	2.12e-21
STX1A	7.02e-17	0.415525	0.158	0.084	1.96e-16
FAM193A	2.14e-19	0.414779	0.124	0.054	6.93e-19
MYO5A	2.54e-19	0.414741	0.127	0.056	8.18e-19
ARHGEF12	1.28e-15	0.41472	0.156	0.085	3.37e-15
MDM2	7.17e-05	0.414673	0.162	0.127	9.95e-05
FURIN	1.14e-18	0.414238	0.167	0.088	3.51e-18
SNX14	6.3e-17	0.41381	0.164	0.089	1.77e-16
SPG7	3.15e-22	0.413651	0.127	0.051	1.17e-21
YEATS2	6.11e-18	0.413559	0.107	0.045	1.81e-17
KHDRBS1	1.96e-15	0.413326	0.306	0.218	5.1e-15
UVRAG	4.21e-26	0.413004	0.119	0.04	1.91e-25
MAST2	3.67e-21	0.4128	0.119	0.047	1.29e-20
TGOLN2	8.39e-14	0.412755	0.245	0.168	2.01e-13
ELN	0.00316441	0.41247	0.217	0.192	0.00388641
PTBP2	2.17e-18	0.411986	0.111	0.046	6.62e-18
TRIM33	2.73e-20	0.411865	0.135	0.06	9.22e-20
SP110	8.34e-28	0.41168	0.125	0.041	4.17e-27
SAMHD1	3.18e-42	0.411555	0.104	0.016	2.82e-41
ABLIM3	4.99e-21	0.411201	0.118	0.047	1.74e-20
HTT	5.38e-19	0.410744	0.119	0.051	1.69e-18
WEE1	2.4e-25	0.410497	0.101	0.03	1.04e-24
NBPF12	1.51e-21	0.40949	0.127	0.052	5.43e-21
ATR	3.32e-21	0.409432	0.116	0.045	1.17e-20
RRAS2	3.37e-10	0.408954	0.266	0.201	6.48e-10
LIMA1	1.57e-08	0.408491	0.332	0.281	2.73e-08
PKN2	2.84e-16	0.408353	0.146	0.076	7.7e-16
SESTD1	3.28e-26	0.408193	0.11	0.035	1.51e-25
PDE8A	8.32e-11	0.408171	0.14	0.086	1.66e-10
PSMD1	1.26e-14	0.408043	0.292	0.206	3.17e-14
SDC1	3.73e-18	0.407825	0.154	0.077	1.12e-17
UBE2L6	1.31e-26	0.406997	0.199	0.092	6.24e-26
MAP3K20	2.12e-11	0.406987	0.284	0.215	4.38e-11
SCAF11	1.34e-09	0.406937	0.268	0.21	2.47e-09
SNTB2	2.97e-15	0.406731	0.132	0.067	7.68e-15
HNRNPH1	2.12e-12	0.406559	0.475	0.416	4.66e-12
DNM1L	3.05e-11	0.406258	0.189	0.126	6.26e-11
TLK1	3.35e-15	0.406189	0.147	0.079	8.65e-15
SMARCC1	6.67e-12	0.405954	0.185	0.121	1.43e-11
ARFGEF1	3.72e-18	0.405908	0.139	0.067	1.11e-17
URB1	6.33e-19	0.405576	0.12	0.051	1.99e-18
NCOA3	6.27e-15	0.405392	0.155	0.086	1.59e-14
RAB3GAP2	9.39e-15	0.405281	0.159	0.091	2.37e-14
ECE1	5.26e-20	0.40503	0.141	0.065	1.74e-19
KLHL42	2.29e-16	0.404985	0.14	0.072	6.27e-16
CTPS1	8.18e-09	0.404935	0.21	0.156	1.44e-08
ATP2C1	2.46e-14	0.404609	0.174	0.104	6.05e-14
MT-CO1	3.65e-44	0.404106	0.972	0.966	3.46e-43
SAMD9	2.33e-30	0.403532	0.125	0.038	1.3e-29
PDXDC1	6.76e-12	0.403511	0.216	0.147	1.44e-11
MIR100HG	1.71e-09	0.403404	0.583	0.546	3.13e-09
WWC2	5.91e-12	0.40314	0.15	0.092	1.27e-11
CYTH3	2.21e-13	0.403062	0.116	0.06	5.18e-13
LRRFIP1	2.02e-07	0.402934	0.448	0.418	3.29e-07
CRK	1.16e-11	0.402851	0.275	0.207	2.44e-11
COLGALT1	7.51e-13	0.402631	0.226	0.154	1.71e-12
ATM	1.71e-15	0.402364	0.123	0.06	4.46e-15
MACROH2A1	3.86e-15	0.40232	0.254	0.17	9.91e-15
IER3	2.04e-13	0.401732	0.461	0.396	4.8e-13
VPS13C	2.3e-20	0.40169	0.121	0.05	7.8e-20
TMEM165	2.05e-11	0.401315	0.191	0.128	4.24e-11
MYO19	3.52e-18	0.401186	0.133	0.062	1.06e-17
MED15	9.85e-14	0.401181	0.184	0.114	2.35e-13
SRPX2	2.54e-15	0.401129	0.164	0.093	6.59e-15
UGCG	5.7e-10	0.40005	0.177	0.12	1.08e-09
ILF3	4.89e-11	0.399914	0.287	0.219	9.92e-11
PLCL2	6.92e-17	0.399323	0.149	0.076	1.94e-16
IPO9	4.14e-14	0.399188	0.142	0.078	1.01e-13
CNIH3	1.9e-16	0.398304	0.15	0.078	5.2e-16
UBA1	2.39e-12	0.398094	0.258	0.187	5.23e-12
PAN3	7.3e-15	0.397855	0.118	0.058	1.85e-14
MCM7	3.11e-16	0.397568	0.238	0.153	8.45e-16
APBB1IP	5.69e-20	0.397161	0.11	0.043	1.88e-19
SNX25	5.59e-17	0.396923	0.121	0.057	1.58e-16
ITPRID2	1.03e-15	0.396588	0.181	0.105	2.71e-15
RAPGEF2	2.24e-15	0.396063	0.137	0.072	5.81e-15
MON2	1.24e-12	0.395454	0.13	0.073	2.77e-12
POLR2B	1.66e-12	0.395317	0.21	0.141	3.69e-12
CUL1	3.79e-15	0.395012	0.197	0.12	9.73e-15
CNST	1.24e-15	0.394958	0.138	0.072	3.25e-15
ZNF148	7.96e-14	0.394855	0.185	0.114	1.91e-13
SH3KBP1	2.61e-10	0.394849	0.347	0.281	5.06e-10
GOLGA8B	4.26e-19	0.394262	0.101	0.039	1.35e-18
SLTM	1.06e-12	0.394011	0.247	0.172	2.39e-12
MICU1	3.31e-15	0.393878	0.132	0.067	8.54e-15
SEMA3A	3.51e-14	0.393724	0.117	0.058	8.61e-14
PTPRJ	5.38e-18	0.393687	0.111	0.047	1.6e-17
DOCK1	1.24e-11	0.393466	0.163	0.103	2.59e-11
SETX	3.76e-16	0.39317	0.157	0.085	1.01e-15
TPR	2.53e-09	0.393047	0.24	0.183	4.6e-09
STK17A	3.02e-14	0.392813	0.182	0.11	7.43e-14
STAT2	7.7e-26	0.392312	0.11	0.035	3.45e-25
MELK	7.34e-23	0.391935	0.117	0.043	2.84e-22
TTC37	1.89e-14	0.391678	0.182	0.111	4.69e-14
QKI	6.71e-09	0.391447	0.254	0.201	1.18e-08
BACH1	5.38e-12	0.39127	0.135	0.078	1.16e-11
CSNK1G1	3.57e-16	0.391118	0.123	0.059	9.65e-16
FARS2	9.68e-13	0.391061	0.135	0.077	2.19e-12
MICAL3	3.9e-16	0.390603	0.121	0.058	1.05e-15
ARHGEF1	1.25e-13	0.390091	0.158	0.093	2.96e-13
TENT2	5.92e-13	0.389866	0.148	0.085	1.35e-12
EHMT1	1.53e-20	0.389583	0.112	0.043	5.24e-20
DSE	6.69e-14	0.389531	0.195	0.123	1.61e-13
KPNA2	5.01e-12	0.389349	0.24	0.167	1.08e-11
R3HDM1	6.33e-16	0.38887	0.12	0.057	1.69e-15
WRN	1.8e-15	0.388439	0.118	0.057	4.7e-15
LAMP1	1.82e-11	0.387873	0.375	0.308	3.77e-11
RAB3GAP1	3.79e-12	0.387868	0.174	0.11	8.2e-12
DNAAF9	4.44e-14	0.38761	0.131	0.069	1.08e-13
GAS6	6.81e-13	0.387544	0.176	0.109	1.56e-12
PPP1R13L	1.81e-26	0.387518	0.103	0.03	8.52e-26
GOLIM4	1.66e-12	0.387306	0.191	0.123	3.69e-12
MLXIP	5.17e-16	0.387183	0.141	0.074	1.38e-15
ARSJ	1.05e-16	0.387007	0.126	0.06	2.91e-16
NES	4.5e-22	0.386972	0.126	0.05	1.66e-21
FAR1	1.01e-09	0.386928	0.186	0.129	1.88e-09
NBAS	6.25e-11	0.386909	0.134	0.081	1.26e-10
SH3PXD2B	2.41e-14	0.386908	0.144	0.079	5.94e-14
ANKLE2	4.63e-11	0.386821	0.161	0.102	9.41e-11
TIMP2	1.74e-07	0.385703	0.36	0.318	2.86e-07
CCNB1	6.61e-16	0.385394	0.162	0.086	1.76e-15
RRP12	9.26e-13	0.385273	0.126	0.068	2.1e-12
ELK3	4.6e-16	0.385216	0.262	0.172	1.23e-15
NFATC2IP	4.65e-21	0.385186	0.111	0.042	1.63e-20
VAV2	1.52e-17	0.385093	0.112	0.048	4.41e-17
WWTR1	8.75e-11	0.384709	0.277	0.208	1.74e-10
CLSTN1	1.36e-13	0.3844	0.153	0.088	3.2e-13
RUNX1T1	1.15e-13	0.384328	0.112	0.056	2.73e-13
TTC17	6.87e-09	0.384287	0.144	0.095	1.21e-08
UBE3A	1.62e-10	0.384241	0.207	0.146	3.18e-10
CRYAB	1.06e-25	0.383818	0.123	0.042	4.7e-25
GSN	4.53e-13	0.383549	0.199	0.128	1.04e-12
MAP4K5	4.04e-14	0.383488	0.155	0.089	9.84e-14
BHLHE40	2.43e-11	0.383198	0.14	0.083	5.02e-11
FERMT2	1.3e-06	0.383012	0.364	0.329	2.03e-06
ADAM9	1.15e-07	0.382995	0.289	0.243	1.91e-07
WLS	2.32e-12	0.38259	0.39	0.315	5.09e-12
ACIN1	1.01e-10	0.382578	0.243	0.176	1.99e-10
HIPK3	1.09e-18	0.382479	0.104	0.041	3.39e-18
SH3BP5L	5.02e-16	0.382127	0.142	0.074	1.34e-15
MFSD14B	1.76e-14	0.382006	0.167	0.097	4.37e-14
CENPF	1.34e-19	0.381933	0.101	0.037	4.35e-19
CASK	1.15e-13	0.381665	0.146	0.082	2.73e-13
GGNBP2	1.13e-13	0.381266	0.226	0.151	2.67e-13
USP24	7.11e-19	0.380835	0.12	0.052	2.23e-18
ANO6	2.25e-12	0.380835	0.149	0.088	4.94e-12
SRGAP2C	1.42e-18	0.380231	0.109	0.045	4.39e-18
CEP350	6.53e-15	0.380196	0.129	0.066	1.66e-14
TMEM181	2.07e-10	0.380169	0.162	0.105	4.03e-10
SPECC1L	4e-16	0.380083	0.127	0.062	1.08e-15
ARHGEF2	8.87e-07	0.38003	0.215	0.17	1.4e-06
SEC24B	1.57e-12	0.379037	0.125	0.068	3.48e-12
UBE3C	9.95e-10	0.378932	0.24	0.18	1.85e-09
CTSZ	7.2e-15	0.37872	0.197	0.121	1.82e-14
ITPRIPL2	1.64e-11	0.37845	0.194	0.13	3.42e-11
ACACA	3.79e-12	0.378412	0.139	0.08	8.2e-12
PDSS2	1.45e-15	0.377873	0.13	0.065	3.8e-15
PNN	1.06e-12	0.37784	0.165	0.101	2.39e-12
ZZEF1	4.8e-21	0.377382	0.102	0.036	1.67e-20
LAMA4	1.44e-09	0.377286	0.205	0.146	2.64e-09
HECTD4	1.92e-17	0.377095	0.102	0.042	5.53e-17
NUP160	1.15e-14	0.376531	0.127	0.065	2.89e-14
ITFG1	1.57e-14	0.376349	0.183	0.11	3.92e-14
ITGB1	1.06e-11	0.37587	0.854	0.867	2.25e-11
ZFP36L2	3.23e-15	0.375831	0.201	0.121	8.36e-15
LMNB2	3.94e-14	0.375748	0.182	0.11	9.62e-14
IL17RA	1.23e-19	0.375465	0.107	0.041	3.99e-19
KCNK2	3.2e-09	0.375388	0.166	0.114	5.78e-09
NUP98	4.48e-14	0.375056	0.152	0.086	1.09e-13
CLIP1	4.66e-07	0.374939	0.175	0.131	7.47e-07
ITGAV	1.71e-08	0.374733	0.167	0.119	2.96e-08
GREM2	4.52e-12	0.374672	0.121	0.066	9.76e-12
CEP290	3.33e-17	0.37466	0.117	0.052	9.47e-17
LCOR	1.77e-17	0.374633	0.136	0.066	5.14e-17
TACC3	1.11e-23	0.37431	0.1	0.031	4.42e-23
ZNF638	3.43e-09	0.374173	0.143	0.094	6.17e-09
NPAS2	1.15e-07	0.374159	0.162	0.114	1.91e-07
AGO3	6.15e-17	0.373988	0.119	0.054	1.73e-16
CFB	3.52e-40	0.373807	0.103	0.017	2.87e-39
MCPH1	3.54e-18	0.373742	0.11	0.046	1.06e-17
SREK1	9.89e-13	0.373614	0.179	0.112	2.23e-12
CD2AP	3.38e-20	0.373263	0.105	0.04	1.13e-19
WDR70	6.89e-13	0.372907	0.174	0.107	1.57e-12
FNIP1	6.93e-14	0.372829	0.125	0.065	1.67e-13
PCSK7	1.14e-12	0.372592	0.125	0.068	2.56e-12
APCDD1L-DT	4.19e-13	0.372564	0.319	0.234	9.64e-13
SP3	5.85e-15	0.37239	0.173	0.101	1.49e-14
YY1	3e-12	0.372354	0.223	0.151	6.51e-12
PRKAR2A	5.28e-09	0.372298	0.215	0.16	9.4e-09
IPO5	4.28e-08	0.372248	0.352	0.301	7.27e-08
MAP3K2	9.96e-14	0.371921	0.143	0.08	2.37e-13
ATRX	5.9e-11	0.371865	0.166	0.108	1.19e-10
GAPVD1	7.64e-13	0.370759	0.157	0.093	1.74e-12
CROCC	3.07e-13	0.37068	0.149	0.085	7.12e-13
DSP	8.12e-09	0.37031	0.174	0.122	1.43e-08
RABGAP1	6.79e-16	0.369835	0.109	0.049	1.81e-15
SNX29	4.1e-13	0.369824	0.116	0.06	9.44e-13
ZZZ3	8.79e-11	0.369631	0.135	0.081	1.75e-10
DNM3OS	7.61e-07	0.369586	0.2	0.153	1.2e-06
ABCC4	2.4e-11	0.369488	0.124	0.07	4.97e-11
EP400	9.68e-17	0.369072	0.111	0.049	2.68e-16
PPP6R2	2.96e-15	0.36906	0.124	0.061	7.66e-15
STK10	3.27e-17	0.368731	0.113	0.049	9.32e-17
PDS5B	7.11e-17	0.368601	0.108	0.047	1.99e-16
MAN2A1	6.38e-11	0.368499	0.127	0.074	1.28e-10
CDH4	4.55e-10	0.368232	0.116	0.068	8.66e-10
USP3	8.94e-13	0.368208	0.138	0.078	2.03e-12
SLC38A10	4.3e-20	0.367805	0.114	0.046	1.43e-19
DHX15	3.19e-10	0.367529	0.202	0.142	6.13e-10
PRKD1	2.65e-10	0.36752	0.1	0.055	5.12e-10
AKAP10	5.73e-17	0.367418	0.101	0.042	1.62e-16
BBX	6.21e-09	0.367177	0.215	0.158	1.1e-08
ABHD2	3.43e-12	0.367135	0.147	0.086	7.43e-12
TIPARP	5.98e-12	0.36712	0.154	0.092	1.28e-11
UBAP2	7.57e-13	0.366913	0.134	0.075	1.72e-12
STRN3	1.37e-16	0.366888	0.117	0.053	3.78e-16
GRB10	1.24e-12	0.366591	0.127	0.07	2.79e-12
USP15	5.28e-10	0.366484	0.154	0.1	1e-09
ZNF827	8.39e-10	0.366458	0.149	0.095	1.57e-09
CTNND1	6.53e-11	0.366323	0.144	0.089	1.31e-10
KDM5A	7.88e-13	0.366033	0.14	0.079	1.79e-12
TMEM131	3.56e-14	0.365778	0.132	0.069	8.71e-14
HOOK3	6.42e-11	0.365699	0.171	0.111	1.29e-10
SUPT16H	1.12e-09	0.36568	0.266	0.203	2.07e-09
CHD8	3.19e-18	0.365335	0.117	0.05	9.63e-18
POLE	2.49e-17	0.364852	0.102	0.041	7.13e-17
MCM4	2.44e-16	0.364558	0.181	0.103	6.66e-16
AGO2	5.39e-10	0.364543	0.148	0.095	1.02e-09
USP22	2.2e-10	0.364235	0.236	0.173	4.27e-10
OXR1	4.6e-14	0.364054	0.146	0.08	1.11e-13
SCAF8	4.76e-18	0.363995	0.103	0.041	1.42e-17
MGA	3.08e-14	0.363872	0.104	0.049	7.55e-14
LPCAT2	3.65e-15	0.363613	0.118	0.057	9.39e-15
CD81	6.12e-11	0.363594	0.288	0.219	1.23e-10
MAPK14	1.61e-14	0.363153	0.129	0.067	4.01e-14
CCNY	1.37e-08	0.363022	0.258	0.202	2.4e-08
UBE4B	2.3e-10	0.362766	0.141	0.087	4.46e-10
RANBP2	6.21e-11	0.362453	0.152	0.096	1.25e-10
EPS15	2.35e-14	0.362417	0.132	0.069	5.8e-14
DDX17	3.53e-06	0.361775	0.296	0.257	5.31e-06
KPNA6	1.84e-12	0.361565	0.144	0.084	4.07e-12
CTNNA1	6.36e-07	0.36141	0.414	0.384	1.01e-06
CLASP1	7.17e-15	0.361028	0.116	0.057	1.82e-14
NUP85	5.91e-11	0.360774	0.186	0.124	1.19e-10
RECQL	6.23e-13	0.360731	0.223	0.15	1.42e-12
AHCTF1	6.96e-16	0.360665	0.126	0.061	1.85e-15
EBF3	4.18e-17	0.360547	0.112	0.049	1.18e-16
TACC1	2.69e-13	0.360192	0.169	0.102	6.27e-13
IER5	6.47e-18	0.360072	0.148	0.072	1.92e-17
RFC3	9.11e-15	0.359942	0.117	0.057	2.3e-14
R3HDM2	6.75e-17	0.359577	0.112	0.049	1.89e-16
SEC31A	2.9e-06	0.359306	0.329	0.289	4.39e-06
PPP2R5E	5.43e-13	0.359116	0.171	0.104	1.24e-12
NFX1	3.66e-10	0.358749	0.124	0.074	7.01e-10
PTPN13	2.45e-16	0.358514	0.105	0.045	6.67e-16
FOCAD	2.29e-11	0.358261	0.106	0.057	4.75e-11
PTTG1	1.11e-12	0.357715	0.289	0.206	2.49e-12
SH3BP4	1.64e-08	0.357416	0.175	0.124	2.85e-08
NHSL1	9.39e-10	0.35727	0.119	0.07	1.75e-09
EIF2AK4	2.47e-12	0.357194	0.201	0.132	5.4e-12
ZNF532	2.41e-18	0.356902	0.105	0.042	7.32e-18
BTAF1	9.75e-14	0.356759	0.103	0.049	2.33e-13
PTBP3	1.43e-12	0.356498	0.135	0.076	3.18e-12
MAN1B1	2.35e-12	0.356481	0.167	0.103	5.14e-12
KANK1	5.99e-15	0.356283	0.116	0.056	1.53e-14
KLHL29	4.47e-14	0.356167	0.1	0.046	1.09e-13
ZBTB7A	1.36e-12	0.356141	0.168	0.103	3.03e-12
KAT6A	5.11e-12	0.355997	0.12	0.066	1.1e-11
PARP12	3.3e-26	0.35599	0.105	0.031	1.52e-25
LONP2	1.39e-12	0.355838	0.151	0.089	3.1e-12
P4HA3	1.64e-18	0.355726	0.103	0.04	5.03e-18
WASHC4	8.37e-13	0.355381	0.163	0.098	1.9e-12
BTBD7	8.68e-10	0.355343	0.139	0.087	1.62e-09
ZCCHC7	7.97e-06	0.35529	0.184	0.144	1.17e-05
TRHDE	1.55e-07	0.355288	0.122	0.08	2.55e-07
VPS8	1.91e-14	0.355181	0.1	0.045	4.73e-14
TCOF1	1.43e-14	0.355095	0.15	0.083	3.58e-14
WAPL	1.28e-13	0.354786	0.138	0.076	3.03e-13
GAK	1.07e-12	0.354401	0.131	0.073	2.42e-12
TOM1L2	6.44e-16	0.35436	0.105	0.046	1.72e-15
GOLGA3	3.15e-09	0.354328	0.223	0.164	5.69e-09
GART	2.07e-08	0.354236	0.208	0.155	3.57e-08
CAB39	6e-10	0.35364	0.156	0.102	1.13e-09
CDC20	5.33e-19	0.353556	0.22	0.124	1.68e-18
CSNK1E	3.16e-08	0.353258	0.244	0.189	5.4e-08
EFTUD2	3.8e-11	0.353255	0.204	0.139	7.77e-11
UBE2K	3.11e-09	0.352928	0.437	0.382	5.62e-09
SPRED2	4.72e-14	0.352896	0.118	0.059	1.14e-13
ZNF292	2.26e-13	0.35179	0.112	0.056	5.29e-13
NPLOC4	1.79e-12	0.351762	0.147	0.085	3.95e-12
UBR1	1.02e-10	0.351708	0.105	0.057	2.02e-10
SMARCA5	3.01e-10	0.351475	0.214	0.152	5.8e-10
HSP90AB1	2.93e-28	0.3513	0.875	0.846	1.5e-27
RALY	2.96e-13	0.35104	0.219	0.144	6.87e-13
SBF2	5.6e-06	0.350481	0.209	0.17	8.31e-06
SLF2	1.27e-17	0.350381	0.1	0.04	3.7e-17
CPPED1	8.12e-12	0.350334	0.168	0.105	1.73e-11
INO80	2.02e-13	0.350314	0.116	0.059	4.76e-13
SPATS2	1.26e-09	0.350066	0.157	0.102	2.32e-09
UPF1	3.37e-17	0.349859	0.119	0.054	9.59e-17
WDFY1	3.65e-09	0.349349	0.157	0.106	6.55e-09
RPS6KA3	2.33e-09	0.349201	0.152	0.099	4.26e-09
PNP	4.32e-11	0.349121	0.31	0.238	8.8e-11
LOXL1	5.49e-12	0.349036	0.284	0.209	1.18e-11
MAVS	2.7e-11	0.348547	0.152	0.094	5.58e-11
LMNA	3.04e-24	0.348542	0.861	0.84	1.25e-23
GPR176	7.6e-05	0.348493	0.181	0.149	0.000105272
E2F3	1.37e-14	0.348448	0.101	0.045	3.42e-14
NR2F2	5.42e-08	0.348257	0.179	0.128	9.15e-08
SMC5	2.82e-08	0.348118	0.143	0.097	4.82e-08
GPATCH2L	8.92e-13	0.348087	0.113	0.059	2.02e-12
CTBP2	2.67e-08	0.347989	0.215	0.16	4.57e-08
TGFB1	4.1e-10	0.347948	0.172	0.114	7.83e-10
STAT6	1.51e-12	0.347869	0.138	0.078	3.37e-12
PTPN14	8.35e-06	0.347839	0.22	0.181	1.22e-05
EPRS1	8.84e-07	0.347827	0.421	0.385	1.39e-06
CDC42EP3	2.88e-09	0.347638	0.21	0.149	5.22e-09
UBE2H	2.02e-10	0.347282	0.175	0.116	3.94e-10
PRH1	4.08e-12	0.347164	0.102	0.051	8.82e-12
SS18	3e-13	0.34713	0.19	0.119	6.97e-13
STAT3	5.85e-13	0.347122	0.164	0.098	1.34e-12
CKAP5	1.71e-12	0.347104	0.113	0.059	3.79e-12
AP2A1	4.65e-11	0.346259	0.149	0.093	9.45e-11
SRPK1	3.35e-09	0.346072	0.186	0.131	6.03e-09
COPA	5.16e-05	0.345961	0.34	0.314	7.21e-05
PIP4K2A	9.82e-11	0.345856	0.126	0.074	1.94e-10
ARID5B	1.1e-06	0.345559	0.372	0.327	1.72e-06
ITGB3BP	1.29e-17	0.34546	0.118	0.052	3.78e-17
DHFR	2.31e-07	0.345025	0.343	0.297	3.75e-07
TFRC	4.52e-10	0.344711	0.22	0.157	8.62e-10
RSRP1	7.17e-12	0.344666	0.13	0.073	1.53e-11
HUWE1	1.22e-07	0.344646	0.153	0.108	2.02e-07
ETS1	8.38e-08	0.34464	0.191	0.14	1.4e-07
ATP8B1	7.34e-05	0.344512	0.121	0.09	0.000101751
PIAS1	1.4e-10	0.344336	0.134	0.081	2.76e-10
MSL1	6.91e-16	0.343793	0.125	0.06	1.84e-15
AKAP9	1.83e-05	0.343674	0.224	0.187	2.63e-05
DCBLD1	5.57e-24	0.343425	0.108	0.035	2.25e-23
NAA50	1.38e-08	0.343296	0.352	0.296	2.41e-08
PCCA	1.56e-13	0.343158	0.103	0.049	3.66e-13
DICER1	3.13e-22	0.342837	0.102	0.035	1.17e-21
VPS53	1.97e-12	0.34283	0.125	0.069	4.34e-12
POLR3A	3.06e-18	0.341553	0.106	0.043	9.26e-18
POLK	4.59e-15	0.341277	0.119	0.058	1.18e-14
APC	3.51e-16	0.341073	0.104	0.045	9.48e-16
BIVM	1.03e-15	0.340791	0.122	0.058	2.71e-15
FBXW7	9.62e-13	0.340504	0.113	0.058	2.18e-12
RB1	1.22e-11	0.339659	0.123	0.068	2.56e-11
DHX38	2.97e-12	0.339632	0.135	0.076	6.45e-12
TULP4	8.79e-10	0.339474	0.103	0.058	1.64e-09
TMEM245	2.93e-11	0.339318	0.121	0.068	6.05e-11
TMPO	2.7e-16	0.339105	0.125	0.059	7.35e-16
RPS6KC1	1.12e-11	0.338987	0.107	0.057	2.36e-11
PKD1	1.04e-14	0.33898	0.12	0.06	2.63e-14
CCNL1	1.1e-10	0.338835	0.195	0.13	2.16e-10
GNB1	6.01e-10	0.338771	0.418	0.359	1.14e-09
UBE2C	1.41e-17	0.338651	0.182	0.097	4.1e-17
HLCS	3.81e-17	0.338316	0.112	0.049	1.08e-16
APOL6	5e-16	0.338128	0.121	0.057	1.34e-15
ANKFY1	5.05e-14	0.338026	0.104	0.049	1.22e-13
NT5C2	3.88e-11	0.337394	0.118	0.066	7.92e-11
LRIG1	3.99e-14	0.337356	0.106	0.05	9.73e-14
RPRD2	2.05e-14	0.337334	0.123	0.061	5.08e-14
CD109	2.23e-09	0.336803	0.143	0.092	4.07e-09
AURKB	1.63e-24	0.336614	0.1	0.03	6.72e-24
PLOD1	2.15e-08	0.336504	0.197	0.144	3.71e-08
TNPO3	2.62e-07	0.336451	0.194	0.146	4.25e-07
PIK3C2A	3.03e-11	0.336286	0.12	0.067	6.24e-11
ELOVL6	1.9e-12	0.336141	0.134	0.076	4.19e-12
ZNF83	2.63e-12	0.335844	0.102	0.051	5.74e-12
ESM1	3.51e-13	0.335563	0.19	0.117	8.11e-13
SUZ12	2.32e-11	0.335499	0.143	0.086	4.8e-11
CPEB4	1.44e-11	0.33548	0.11	0.059	3.02e-11
ZCCHC14	4.39e-13	0.335241	0.105	0.051	1.01e-12
NCKAP1	1.94e-07	0.334792	0.301	0.251	3.17e-07
ZNF451	1.72e-10	0.334403	0.123	0.071	3.37e-10
NFIB	1.75e-07	0.334252	0.181	0.132	2.87e-07
RNF115	1.83e-10	0.333959	0.137	0.083	3.58e-10
TBC1D1	6.15e-14	0.333747	0.127	0.067	1.49e-13
RABEP1	6.05e-12	0.33351	0.13	0.073	1.29e-11
USP33	1.33e-10	0.333312	0.126	0.074	2.62e-10
ITM2B	9.49e-10	0.333235	0.447	0.393	1.77e-09
PVT1	1.24e-24	0.333083	0.531	0.406	5.16e-24
ANKRD13A	5.99e-08	0.33213	0.149	0.103	1.01e-07
MINDY2	1.02e-13	0.331806	0.139	0.076	2.42e-13
TAB2	9.74e-13	0.331597	0.132	0.072	2.2e-12
FOXK1	8.04e-11	0.331425	0.112	0.062	1.6e-10
USP7	6.82e-06	0.331314	0.204	0.164	1.01e-05
HGS	2.78e-09	0.331133	0.175	0.12	5.04e-09
OSBPL9	1.14e-12	0.331112	0.128	0.07	2.56e-12
DTL	2.66e-19	0.330913	0.101	0.038	8.53e-19
KIDINS220	3.93e-11	0.33087	0.125	0.071	8.03e-11
GANAB	0.000409715	0.330778	0.343	0.327	0.00054006
SEC16A	3.2e-13	0.330698	0.149	0.086	7.41e-13
UTP20	1.95e-14	0.330459	0.105	0.049	4.83e-14
ANKHD1	6.27e-10	0.330317	0.15	0.097	1.18e-09
PRC1	9.07e-14	0.330116	0.102	0.047	2.17e-13
ARHGAP10	7.56e-08	0.330075	0.136	0.092	1.27e-07
FADS3	4.77e-10	0.32975	0.121	0.072	9.06e-10
UST	1.41e-09	0.329545	0.116	0.068	2.59e-09
F3	1.73e-09	0.3291	0.112	0.065	3.17e-09
RNF216	1.58e-11	0.329063	0.121	0.068	3.29e-11
LRRFIP2	3.25e-06	0.328964	0.352	0.308	4.9e-06
SMC1A	1.2e-12	0.328561	0.12	0.064	2.69e-12
MGLL	1.37e-12	0.32842	0.536	0.465	3.05e-12
STC1	2.5e-09	0.327928	0.235	0.172	4.54e-09
NEMF	2.1e-09	0.327749	0.184	0.126	3.84e-09
FSCN1	3.05e-09	0.327588	0.328	0.263	5.52e-09
RNF38	1.85e-12	0.327452	0.111	0.058	4.09e-12
XPO4	1.42e-11	0.327185	0.109	0.058	2.96e-11
SLC38A5	5.39e-12	0.326922	0.185	0.117	1.16e-11
ENSG00000274265	2.31e-12	0.326815	0.103	0.051	5.07e-12
DYRK1A	1.65e-11	0.326771	0.106	0.056	3.44e-11
VCP	1.31e-05	0.326613	0.487	0.472	1.9e-05
ZFC3H1	1.51e-08	0.326527	0.111	0.068	2.64e-08
DDX6	2.4e-08	0.325564	0.188	0.136	4.12e-08
ITSN1	2.23e-08	0.3255	0.125	0.08	3.84e-08
TBK1	3.48e-10	0.325322	0.121	0.071	6.68e-10
ATP2B1	4.87e-05	0.325265	0.427	0.394	6.81e-05
BTN3A2	2.21e-29	0.32498	0.105	0.027	1.2e-28
PLXNB2	8.55e-09	0.324715	0.155	0.103	1.5e-08
PIP5K1A	2.44e-10	0.324598	0.174	0.114	4.72e-10
ZNF106	6.4e-10	0.324517	0.151	0.097	1.2e-09
DYNC1I2	1.44e-10	0.324279	0.537	0.488	2.84e-10
RPTOR	8.67e-14	0.324193	0.101	0.047	2.08e-13
NLRP1	4.77e-12	0.324109	0.101	0.05	1.03e-11
BRI3	2.02e-08	0.323963	0.331	0.265	3.49e-08
STK24	9.42e-09	0.32315	0.246	0.187	1.65e-08
TUSC3	3.29e-09	0.322901	0.186	0.131	5.93e-09
ANKRD10	5e-07	0.322811	0.139	0.096	7.99e-07
MOB1B	1.4e-11	0.32206	0.129	0.074	2.93e-11
VGLL4	1.22e-09	0.321991	0.124	0.075	2.26e-09
STX12	6.34e-10	0.32196	0.13	0.079	1.19e-09
RBBP6	4.37e-08	0.321772	0.134	0.088	7.41e-08
CCSER2	2.2e-10	0.3216	0.122	0.071	4.27e-10
RNF24	3.64e-06	0.321479	0.18	0.137	5.46e-06
EDEM3	9.96e-14	0.320643	0.127	0.067	2.37e-13
PBX1	2.28e-07	0.320534	0.149	0.104	3.71e-07
RAB10	2.94e-06	0.320527	0.288	0.244	4.44e-06
CMTR1	1.53e-14	0.320306	0.135	0.07	3.83e-14
METTL15	7.31e-11	0.320158	0.102	0.054	1.46e-10
GPBP1	6.18e-09	0.320153	0.131	0.082	1.1e-08
LRRC8A	4.2e-13	0.320017	0.154	0.088	9.66e-13
SLC16A3	3.95e-06	0.319882	0.268	0.228	5.91e-06
SLC35F5	5.44e-09	0.319641	0.156	0.104	9.68e-09
RCC2	6.31e-09	0.319637	0.159	0.106	1.12e-08
ARFGEF2	2.63e-12	0.319353	0.109	0.056	5.73e-12
COPB1	8.31e-06	0.31926	0.313	0.278	1.22e-05
PAFAH1B2	3.26e-07	0.319212	0.24	0.188	5.26e-07
CSE1L	1.42e-11	0.318971	0.174	0.111	2.96e-11
ITCH	5.05e-06	0.31878	0.221	0.178	7.53e-06
RAD50	1.89e-08	0.318568	0.152	0.103	3.28e-08
CYFIP1	4.19e-10	0.318003	0.133	0.081	8.01e-10
BOD1L1	1.24e-09	0.317702	0.144	0.091	2.29e-09
VOPP1	1.99e-05	0.317525	0.249	0.211	2.85e-05
CBX6	1.88e-08	0.317046	0.162	0.111	3.26e-08
NADK	4.51e-12	0.316514	0.129	0.073	9.74e-12
MYO1C	1.45e-07	0.316119	0.226	0.175	2.4e-07
HELZ	1.68e-11	0.315974	0.11	0.058	3.5e-11
EVI5	4.26e-09	0.315753	0.131	0.082	7.63e-09
HSP90AA1	1.34e-24	0.315687	0.843	0.806	5.55e-24
TRIM44	2.53e-09	0.315666	0.204	0.146	4.59e-09
POLR2A	5.42e-06	0.315185	0.197	0.156	8.04e-06
PSPC1	5.7e-09	0.314938	0.137	0.087	1.01e-08
CTTN	6.43e-05	0.314566	0.347	0.319	8.94e-05
NCBP3	1.3e-12	0.314328	0.112	0.058	2.9e-12
FYN	2.03e-05	0.314006	0.128	0.093	2.91e-05
ANKRD12	5.54e-10	0.313982	0.128	0.077	1.05e-09
TMOD3	7.63e-07	0.313916	0.175	0.13	1.2e-06
YLPM1	7.76e-11	0.313528	0.1	0.053	1.55e-10
SLC25A37	7.51e-07	0.31309	0.142	0.101	1.19e-06
CAPN2	1.09e-07	0.312824	0.563	0.548	1.82e-07
DCAF5	9.02e-12	0.312803	0.105	0.054	1.91e-11
EPB41L3	2.8e-06	0.312765	0.175	0.133	4.24e-06
GON4L	1.08e-09	0.312642	0.12	0.072	1.99e-09
DIP2C	2.76e-10	0.312579	0.108	0.06	5.33e-10
KLHL5	8.28e-11	0.312358	0.141	0.086	1.65e-10
CXCL12	6.63e-07	0.312317	0.222	0.17	1.05e-06
ARHGAP1	4.29e-09	0.312154	0.162	0.108	7.69e-09
PLOD3	6.2e-08	0.312138	0.213	0.159	1.04e-07
STAG2	6.62e-07	0.311704	0.179	0.133	1.05e-06
CREB1	3.15e-11	0.311652	0.111	0.059	6.47e-11
GRN	4.93e-07	0.311647	0.274	0.225	7.88e-07
SF3B3	4.64e-10	0.311565	0.179	0.119	8.82e-10
ANKH	4.35e-08	0.311305	0.119	0.075	7.38e-08
ATXN10	5.37e-07	0.311237	0.299	0.251	8.55e-07
KIF2A	2.78e-08	0.31109	0.159	0.109	4.75e-08
KIFC3	2.7e-09	0.311036	0.133	0.083	4.9e-09
TGFBR2	1.69e-07	0.311008	0.209	0.158	2.78e-07
DDX54	1.41e-11	0.310931	0.132	0.076	2.96e-11
SENP5	2.09e-08	0.31086	0.111	0.068	3.6e-08
SCG5	1.08e-13	0.310797	0.139	0.074	2.57e-13
INPPL1	3.75e-11	0.310448	0.123	0.069	7.68e-11
LARP4	1.83e-12	0.310089	0.128	0.07	4.04e-12
SMC3	9.27e-10	0.309514	0.161	0.105	1.73e-09
OPTN	1.03e-09	0.309424	0.256	0.189	1.91e-09
MTHFD1	5.08e-12	0.309295	0.127	0.07	1.09e-11
ARNTL2	2.35e-12	0.308992	0.106	0.054	5.14e-12
CAPN15	2.99e-13	0.308919	0.103	0.049	6.95e-13
PUM3	2.25e-05	0.308843	0.326	0.291	3.22e-05
CAPRIN1	1.65e-07	0.308685	0.303	0.249	2.72e-07
ACADVL	6.03e-05	0.308651	0.196	0.16	8.39e-05
CDK12	4.94e-08	0.308619	0.138	0.092	8.37e-08
TCAF1	1.02e-11	0.308571	0.125	0.07	2.15e-11
RNF220	3.57e-11	0.308558	0.122	0.069	7.31e-11
TIAM2	3.41e-08	0.307947	0.119	0.075	5.81e-08
EP300	9.42e-11	0.307898	0.124	0.071	1.87e-10
DDX5	1.11e-07	0.307716	0.592	0.569	1.85e-07
MCM3	1.68e-10	0.307093	0.142	0.087	3.3e-10
G3BP1	3.44e-06	0.306832	0.335	0.291	5.17e-06
CCDC85B	2.47e-09	0.306822	0.224	0.161	4.49e-09
KRIT1	7.74e-10	0.306614	0.1	0.055	1.45e-09
NORAD	4.61e-05	0.306407	0.259	0.224	6.48e-05
DDX46	6.89e-06	0.306265	0.195	0.153	1.02e-05
NUDCD3	4.57e-11	0.306197	0.135	0.08	9.31e-11
VDR	1.49e-10	0.306142	0.105	0.057	2.93e-10
OTUD4	2.91e-13	0.306097	0.117	0.059	6.77e-13
SKI	3.69e-14	0.306023	0.104	0.048	9.01e-14
MAPK1	8.61e-08	0.305878	0.212	0.159	1.44e-07
MIER1	1.83e-10	0.305828	0.134	0.079	3.57e-10
ADGRL4	1.04e-09	0.30532	0.147	0.092	1.92e-09
OSBPL3	1.15e-07	0.305176	0.107	0.067	1.91e-07
TFCP2	1.21e-11	0.304994	0.121	0.067	2.54e-11
SFSWAP	1.82e-07	0.304985	0.136	0.092	2.98e-07
LASP1	5.03e-08	0.304606	0.295	0.238	8.52e-08
PDPR	9.87e-12	0.304336	0.1	0.05	2.09e-11
ADPGK	2.4e-08	0.304055	0.149	0.1	4.12e-08
TENT4A	4.93e-11	0.304025	0.1	0.052	9.99e-11
CALM3	2.95e-08	0.303416	0.446	0.392	5.03e-08
RTN4	1.41e-11	0.303413	0.839	0.847	2.96e-11
PRKD3	8.84e-10	0.303369	0.108	0.061	1.65e-09
TLK2	6.3e-10	0.303313	0.112	0.064	1.19e-09
UBAC2	5.12e-07	0.303278	0.161	0.115	8.17e-07
SLC4A2	1.01e-11	0.303027	0.119	0.065	2.14e-11
RBMX	1.98e-09	0.302806	0.44	0.378	3.62e-09
SMARCA2	1.99e-09	0.302236	0.113	0.067	3.64e-09
ARFGAP1	5.85e-07	0.302211	0.165	0.119	9.3e-07
THSD4	9.53e-09	0.301839	0.1	0.057	1.67e-08
FUBP1	2.62e-08	0.301581	0.202	0.147	4.49e-08
PRPF4B	5.88e-06	0.301553	0.185	0.144	8.7e-06
IBTK	2.57e-05	0.301095	0.165	0.129	3.66e-05
DIDO1	1.32e-11	0.300847	0.1	0.051	2.78e-11
EPN2	1.68e-09	0.300453	0.102	0.057	3.08e-09
PMAIP1	0.000607368	0.300401	0.236	0.202	0.000790469
RAP1GDS1	5.71e-06	0.300082	0.15	0.111	8.46e-06
BASP1	5.22e-07	0.299876	0.329	0.277	8.32e-07
ENOSF1	5.58e-08	0.299422	0.107	0.066	9.41e-08
AGFG1	1.86e-05	0.299315	0.155	0.118	2.67e-05
PLEKHM2	1.5e-09	0.299057	0.158	0.103	2.75e-09
FJX1	1.96e-10	0.298974	0.15	0.093	3.82e-10
OPA1	6.16e-09	0.298955	0.127	0.08	1.09e-08
UBP1	4.89e-09	0.298897	0.15	0.098	8.71e-09
PURA	7.84e-10	0.298772	0.155	0.099	1.47e-09
PFKP	6.23e-07	0.298591	0.481	0.45	9.91e-07
KPNA1	1.05e-07	0.298517	0.133	0.088	1.76e-07
ZNF131	5.04e-08	0.297719	0.136	0.09	8.53e-08
PLXND1	2.85e-12	0.297511	0.138	0.078	6.21e-12
PARN	2.72e-10	0.29734	0.105	0.057	5.25e-10
CPSF6	6.98e-07	0.297183	0.2	0.152	1.1e-06
HMGB2	3.16e-06	0.297139	0.361	0.315	4.77e-06
MIRLET7BHG	6.87e-07	0.296784	0.183	0.136	1.09e-06
LRRC58	1.85e-09	0.296738	0.148	0.095	3.39e-09
CREB3L2	0.00366444	0.296567	0.265	0.246	0.0044749
OGDH	1.86e-10	0.296548	0.105	0.057	3.63e-10
SPRY2	3.11e-11	0.296342	0.144	0.085	6.39e-11
CLUH	1.64e-08	0.296031	0.123	0.077	2.84e-08
DPP9	1.16e-05	0.296013	0.146	0.108	1.69e-05
C6orf62	2e-07	0.295944	0.237	0.183	3.26e-07
WDR36	4.54e-09	0.295832	0.125	0.077	8.12e-09
PPP6R1	7.61e-09	0.295568	0.148	0.097	1.34e-08
CCM2	5.22e-11	0.29546	0.125	0.071	1.06e-10
RBM25	0.000130582	0.295129	0.293	0.263	0.000177865
DNM2	1.24e-07	0.295069	0.118	0.076	2.05e-07
PCM1	9.14e-06	0.294766	0.162	0.122	1.33e-05
ARMH4	6.05e-08	0.294444	0.108	0.067	1.02e-07
PRPF8	2.77e-08	0.294249	0.164	0.113	4.74e-08
LATS2	1.55e-06	0.294131	0.106	0.07	2.41e-06
CARS2	6.89e-10	0.294065	0.109	0.061	1.29e-09
TSC1	4.76e-11	0.294048	0.108	0.058	9.67e-11
MARCHF6	2.43e-07	0.29393	0.151	0.105	3.94e-07
PCNX2	5.73e-09	0.29382	0.12	0.074	1.02e-08
SPPL2A	1.29e-07	0.293582	0.156	0.109	2.14e-07
DYNC1LI2	2.24e-06	0.293509	0.273	0.227	3.43e-06
TUT7	5.47e-09	0.293444	0.108	0.064	9.72e-09
MSX1	4.29e-10	0.293328	0.175	0.114	8.18e-10
NFKB1	4.91e-11	0.293086	0.113	0.062	9.95e-11
NF2	1.07e-06	0.29283	0.138	0.097	1.67e-06
TAPBPL	1.47e-25	0.292728	0.105	0.031	6.49e-25
PAM	0.000133187	0.292673	0.162	0.128	0.000181317
PRPF40A	1.08e-05	0.292048	0.338	0.3	1.57e-05
ATAD3B	3.82e-10	0.291814	0.107	0.059	7.31e-10
ACOT7	2.85e-10	0.291784	0.204	0.139	5.49e-10
MEAK7	1.05e-08	0.291629	0.153	0.102	1.84e-08
TAF2	2.19e-09	0.291093	0.109	0.063	3.99e-09
IARS2	1.12e-11	0.290744	0.129	0.072	2.36e-11
ARHGEF10	1.17e-10	0.29073	0.105	0.057	2.31e-10
WDR26	2.12e-07	0.290675	0.147	0.102	3.46e-07
UBE2R2	1.2e-06	0.290608	0.227	0.181	1.88e-06
HMGXB4	6.28e-07	0.290362	0.14	0.098	9.97e-07
VRK2	4.49e-10	0.290297	0.148	0.092	8.56e-10
MTF2	3.39e-08	0.290222	0.103	0.062	5.78e-08
SRSF2	1.3e-06	0.290149	0.343	0.291	2.03e-06
MCMBP	1.65e-07	0.28987	0.151	0.105	2.72e-07
SLC2A4RG	1.51e-11	0.289844	0.139	0.08	3.16e-11
XIAP	1.75e-05	0.289414	0.165	0.129	2.53e-05
RAB6A	8.13e-05	0.289258	0.236	0.201	0.000112237
SAMD4B	2.57e-05	0.289257	0.15	0.114	3.66e-05
JUNB	2.74e-08	0.289106	0.197	0.141	4.69e-08
P4HA2	6.22e-06	0.288957	0.379	0.336	9.18e-06
ENSG00000260877	1.74e-12	0.2889	0.111	0.056	3.84e-12
NSMCE2	8.56e-06	0.288288	0.2	0.158	1.25e-05
PTPRA	1.05e-10	0.28742	0.108	0.058	2.08e-10
ATXN2L	1.11e-05	0.287272	0.173	0.133	1.62e-05
KDM5C	6.49e-09	0.286979	0.104	0.06	1.14e-08
CA12	4.56e-09	0.286875	0.135	0.085	8.15e-09
SUPT6H	1.33e-06	0.286537	0.164	0.12	2.07e-06
RABL6	4.68e-10	0.28631	0.129	0.077	8.89e-10
CDR2	3.1e-07	0.286027	0.111	0.071	5.01e-07
SLC39A11	3.38e-10	0.286022	0.11	0.061	6.48e-10
VGLL3	0.000171961	0.285732	0.149	0.118	0.00023232
PSMD3	1.5e-06	0.285713	0.268	0.218	2.32e-06
EMC1	4.6e-08	0.285451	0.138	0.091	7.8e-08
SPTLC2	0.000360854	0.284546	0.136	0.108	0.000477121
PHF14	5.4e-08	0.284414	0.114	0.071	9.12e-08
GLYR1	5.7e-06	0.284244	0.138	0.101	8.45e-06
ARGLU1	2.27e-06	0.284199	0.25	0.201	3.46e-06
HS2ST1	7.19e-11	0.284011	0.102	0.054	1.44e-10
IRS2	2.31e-09	0.283951	0.129	0.079	4.22e-09
USP10	6.01e-08	0.283864	0.14	0.093	1.01e-07
SOX4	1.28e-08	0.283776	0.223	0.163	2.23e-08
SCFD1	0.000252391	0.283773	0.292	0.263	0.000338055
IREB2	5.66e-07	0.283362	0.119	0.079	9.01e-07
TP53BP1	2.3e-12	0.283345	0.108	0.054	5.06e-12
GRB2	1.02e-07	0.283254	0.213	0.16	1.69e-07
AMOTL1	4.5e-10	0.283083	0.113	0.064	8.57e-10
KIF1B	9.35e-18	0.283065	0.227	0.14	2.75e-17
ATP2A2	0.000701578	0.282907	0.315	0.291	0.00090666
PLAGL1	4.11e-05	0.282849	0.12	0.088	5.8e-05
P3H3	2.53e-10	0.282596	0.114	0.064	4.9e-10
ASXL1	4.85e-07	0.28249	0.106	0.068	7.76e-07
PPIP5K2	6.28e-08	0.282061	0.109	0.068	1.06e-07
ARRDC3	1.49e-07	0.281972	0.111	0.07	2.46e-07
SPDL1	6.02e-11	0.281839	0.167	0.105	1.21e-10
CD46	1.62e-07	0.281597	0.13	0.087	2.66e-07
IARS1	0.00528804	0.281332	0.29	0.278	0.00637289
ZKSCAN1	1.15e-07	0.28124	0.15	0.103	1.91e-07
PPFIA1	6.43e-09	0.281118	0.119	0.072	1.14e-08
HSF1	1e-09	0.280744	0.154	0.097	1.86e-09
LTBR	8.53e-06	0.280469	0.183	0.141	1.25e-05
DCUN1D4	9.09e-07	0.280381	0.114	0.076	1.43e-06
EHD4	1.79e-11	0.280057	0.118	0.064	3.73e-11
INTS6	2.2e-07	0.279995	0.101	0.062	3.58e-07
SPAG9	1.42e-06	0.27995	0.159	0.116	2.21e-06
AGPS	2.18e-08	0.279912	0.143	0.094	3.75e-08
IPO11	2.72e-10	0.279679	0.105	0.057	5.25e-10
NFIC	6.93e-06	0.279507	0.266	0.222	1.02e-05
ATP1A1	0.00175385	0.279427	0.319	0.303	0.00219274
CDC42SE2	3.03e-10	0.279389	0.105	0.057	5.83e-10
DDX3X	0.000228981	0.27904	0.222	0.189	0.000307338
ABR	2.59e-09	0.278918	0.113	0.066	4.71e-09
MAPKAPK2	9.22e-08	0.278897	0.171	0.12	1.54e-07
PIK3C3	2.79e-07	0.278888	0.101	0.063	4.52e-07
PAWR	0.00505028	0.278455	0.184	0.163	0.00611212
ELAC2	1.5e-10	0.278395	0.128	0.075	2.95e-10
HMGA1	8.2e-12	0.278267	0.666	0.643	1.75e-11
NID1	3.18e-06	0.278156	0.124	0.086	4.8e-06
MTREX	1.74e-07	0.278115	0.135	0.091	2.86e-07
UBN1	6.61e-08	0.277557	0.106	0.065	1.11e-07
MEF2D	6.88e-09	0.277132	0.12	0.073	1.21e-08
ANAPC1	1.39e-08	0.277004	0.103	0.06	2.42e-08
NFIX	1.3e-09	0.276955	0.123	0.073	2.41e-09
URI1	6.15e-06	0.276909	0.158	0.118	9.08e-06
SLC6A15	3.21e-09	0.276859	0.151	0.097	5.79e-09
APPBP2	1.91e-06	0.276559	0.127	0.089	2.94e-06
SERTAD2	2.37e-05	0.276442	0.154	0.117	3.39e-05
GALNT2	0.000109707	0.276428	0.226	0.192	0.000150068
EHD1	9.41e-07	0.276391	0.246	0.196	1.48e-06
PTPN1	6.97e-05	0.276386	0.151	0.117	9.67e-05
HEG1	0.00148075	0.276245	0.187	0.162	0.00186034
SEPTIN2	5.49e-05	0.275757	0.442	0.421	7.66e-05
TTC3	0.0281618	0.275161	0.246	0.239	0.0321617
SCYL2	3.56e-09	0.275106	0.109	0.064	6.39e-09
NEK9	1.98e-08	0.274695	0.101	0.059	3.42e-08
ATP6V1H	1.48e-06	0.274351	0.148	0.105	2.3e-06
TBX15	5.45e-09	0.274317	0.129	0.08	9.69e-09
MTOR	4.58e-09	0.273959	0.1	0.057	8.16e-09
DLST	3.13e-05	0.273767	0.211	0.17	4.43e-05
CCDC93	1.93e-07	0.273603	0.117	0.076	3.16e-07
SLC16A1	0.000762053	0.273391	0.181	0.153	0.000978913
SAFB	1.52e-08	0.27305	0.134	0.086	2.65e-08
ARID4B	1.4e-05	0.272963	0.264	0.223	2.03e-05
MAN1A1	1.22e-06	0.272362	0.116	0.077	1.9e-06
EPC1	7.07e-06	0.271908	0.135	0.097	1.04e-05
SLK	3.48e-08	0.271854	0.133	0.086	5.92e-08
SPIN1	2.06e-06	0.271729	0.138	0.097	3.17e-06
ZFR	0.00154493	0.271691	0.213	0.189	0.00193718
NCS1	8.85e-11	0.271576	0.121	0.069	1.76e-10
PRR11	5.68e-11	0.27136	0.111	0.059	1.15e-10
USP48	1.01e-09	0.271206	0.108	0.061	1.87e-09
GMDS	6.11e-10	0.271009	0.102	0.056	1.15e-09
RAD21	2.8e-05	0.270767	0.215	0.175	3.99e-05
USP53	2.84e-07	0.270683	0.119	0.077	4.6e-07
MPZL1	1.8e-05	0.270648	0.228	0.187	2.59e-05
USP36	0.000220668	0.270633	0.129	0.099	0.0002968
UBL3	3.2e-07	0.270553	0.156	0.11	5.16e-07
SON	7e-08	0.269971	0.662	0.65	1.17e-07
ORC6	1.18e-13	0.269742	0.101	0.047	2.8e-13
GPCPD1	1.75e-05	0.269303	0.117	0.083	2.53e-05
TNKS	2.19e-07	0.269187	0.103	0.064	3.57e-07
NCLN	3e-07	0.268655	0.164	0.117	4.86e-07
TRAF3IP2	8.11e-14	0.267993	0.1	0.045	1.95e-13
RSRC1	1.34e-06	0.267914	0.153	0.109	2.07e-06
HEATR1	8.78e-07	0.267868	0.104	0.067	1.38e-06
CHSY1	1.78e-05	0.267779	0.155	0.118	2.56e-05
NOC2L	0.000154303	0.267413	0.252	0.218	0.000209033
MICU2	5.05e-08	0.266969	0.109	0.067	8.53e-08
NUP50	6.4e-11	0.266494	0.129	0.074	1.28e-10
KIAA0930	1.38e-09	0.266445	0.108	0.061	2.55e-09
CRABP2	0.0016931	0.266218	0.503	0.486	0.00211885
DLGAP4	2.57e-06	0.265678	0.155	0.112	3.91e-06
REST	3.73e-07	0.265613	0.131	0.088	6e-07
ENPP1	0.00107108	0.265606	0.119	0.094	0.00135758
SPEN	1.31e-09	0.265315	0.108	0.061	2.41e-09
BRD4	0.000491448	0.265026	0.211	0.18	0.000644822
UBA2	3.24e-06	0.265	0.195	0.15	4.88e-06
USP5	2.77e-08	0.264795	0.114	0.07	4.75e-08
RANGAP1	3.83e-06	0.264655	0.156	0.114	5.73e-06
ATP6V1A	2.49e-09	0.264358	0.108	0.062	4.53e-09
LRP11	5.19e-09	0.264342	0.117	0.07	9.26e-09
SPPL3	6.59e-08	0.264284	0.104	0.063	1.11e-07
CHFR	3.86e-09	0.26428	0.1	0.056	6.93e-09
VEZT	3.67e-10	0.264114	0.107	0.059	7.04e-10
BCLAF1	2.31e-05	0.264024	0.23	0.189	3.3e-05
PHF20	2.94e-05	0.263971	0.197	0.159	4.18e-05
GTF3C1	1.6e-10	0.263797	0.114	0.064	3.14e-10
DUSP1	8.58e-05	0.263613	0.493	0.468	0.000117994
WASF2	2.25e-06	0.263576	0.241	0.194	3.44e-06
CFLAR	2.25e-07	0.263497	0.126	0.083	3.66e-07
MAP2K1	5.24e-07	0.263279	0.146	0.102	8.34e-07
NUP58	1.32e-06	0.263179	0.136	0.095	2.06e-06
DAPK3	9.39e-08	0.262806	0.126	0.082	1.57e-07
RAPGEF1	6.89e-10	0.262343	0.101	0.056	1.29e-09
BCL2L2-PABPN1	1.22e-05	0.262218	0.211	0.168	1.77e-05
SLC25A43	1.41e-07	0.261964	0.106	0.067	2.32e-07
ZWINT	6.98e-11	0.261631	0.132	0.076	1.4e-10
LUZP1	2.23e-06	0.261577	0.107	0.07	3.41e-06
MEF2A	0.000147272	0.261298	0.154	0.122	0.000199858
CREB3L1	0.000579647	0.26082	0.209	0.178	0.000755538
MAFG	1.81e-06	0.260816	0.144	0.102	2.79e-06
PROCR	1.81e-07	0.26067	0.198	0.145	2.97e-07
NAA15	0.000281105	0.260528	0.195	0.163	0.000373984
DDHD1	3.74e-07	0.260466	0.106	0.067	6.01e-07
SLC25A24	1.16e-08	0.26026	0.125	0.077	2.03e-08
JAK1	0.00858092	0.260146	0.293	0.28	0.0102169
ARHGAP17	8.67e-07	0.259838	0.113	0.074	1.37e-06
GPBP1L1	2.6e-06	0.259498	0.121	0.083	3.95e-06
STEAP1	2.35e-09	0.259427	0.23	0.164	4.29e-09
ERO1A	3.62e-06	0.259383	0.218	0.172	5.42e-06
SMG7	2.09e-10	0.259157	0.129	0.075	4.06e-10
PLEKHO1	1.53e-08	0.259051	0.126	0.079	2.66e-08
CCDC50	1.65e-08	0.258904	0.174	0.118	2.87e-08
CBFB	2.23e-05	0.258878	0.133	0.098	3.2e-05
ARHGAP12	2.6e-07	0.258862	0.104	0.065	4.21e-07
HDAC8	1.04e-06	0.258726	0.118	0.079	1.63e-06
PBK	8.14e-16	0.258053	0.111	0.049	2.16e-15
LRRC8C	1.89e-05	0.257993	0.128	0.092	2.72e-05
NSD3	1.58e-05	0.257525	0.142	0.104	2.29e-05
HCG17	1.3e-07	0.257418	0.111	0.07	2.15e-07
GNA11	8.35e-06	0.257258	0.165	0.124	1.22e-05
EFR3A	8.52e-05	0.256771	0.148	0.115	0.000117334
FUBP3	0.000198445	0.256536	0.142	0.111	0.00026705
NPIPA1	6.34e-07	0.256488	0.119	0.079	1.01e-06
NOMO2	9.01e-06	0.256304	0.134	0.096	1.32e-05
RALA	1.16e-07	0.256228	0.72	0.708	1.93e-07
WDR6	8.9e-07	0.256194	0.105	0.067	1.4e-06
CHPF2	1.97e-06	0.255383	0.104	0.068	3.04e-06
HNRNPUL1	0.000948119	0.255353	0.258	0.231	0.00120874
RBM10	3.91e-08	0.255334	0.125	0.079	6.66e-08
AAK1	0.000979216	0.255189	0.332	0.305	0.00124667
VIRMA	2.16e-06	0.254977	0.131	0.092	3.31e-06
EFL1	1.2e-07	0.254869	0.101	0.061	1.98e-07
BIN3	9.85e-07	0.254459	0.171	0.124	1.54e-06
C16orf72	8.45e-05	0.25436	0.199	0.164	0.000116506
HCFC1	1.57e-06	0.25412	0.116	0.078	2.43e-06
DDB1	0.00509481	0.25367	0.225	0.206	0.00615733
PANK2	5.39e-06	0.253636	0.129	0.092	8.01e-06
XPNPEP1	1.32e-06	0.253496	0.15	0.107	2.05e-06
ANO10	0.0117052	0.253356	0.205	0.187	0.0138091
RC3H2	2.42e-06	0.253279	0.119	0.081	3.69e-06
KPNA3	0.000682356	0.253247	0.189	0.159	0.000882706
TRA2A	0.00124408	0.253236	0.216	0.188	0.00157221
MT-CYB	8.43e-05	0.252899	0.956	0.961	0.000116224
SUCO	2.54e-08	0.252745	0.1	0.059	4.35e-08
RRBP1	0.0167213	0.252685	0.548	0.564	0.0194327
DISP1	1.97e-08	0.252485	0.114	0.069	3.41e-08
PSMD5	4.51e-06	0.25224	0.12	0.083	6.73e-06
SMC2	3.51e-07	0.25221	0.104	0.065	5.65e-07
ZFP91	2.34e-06	0.252109	0.159	0.115	3.56e-06
WTAP	3.02e-06	0.251952	0.175	0.131	4.57e-06
SIX1	2.06e-10	0.251951	0.168	0.106	4.01e-10
TRIM22	1.15e-08	0.251744	0.106	0.062	2.01e-08
ELP4	2.4e-07	0.251568	0.1	0.061	3.9e-07
ARHGAP35	1.66e-06	0.251507	0.112	0.074	2.56e-06
KIF3B	1.01e-07	0.251411	0.128	0.084	1.68e-07
METRNL	0.000980671	0.251357	0.241	0.211	0.00124791
DSTYK	2e-07	0.251131	0.105	0.066	3.27e-07
P3H1	0.000275248	0.251111	0.165	0.133	0.0003671
EXOC1	2.13e-06	0.250645	0.149	0.107	3.27e-06
MCM2	6.4e-09	0.250256	0.112	0.067	1.13e-08
PCLAF	4.2e-09	0.250076	0.196	0.133	7.53e-09
EXT2	0.000538781	0.249642	0.138	0.11	0.000704412
TXLNA	1.38e-05	0.249566	0.135	0.098	2e-05
NSMAF	1.12e-06	0.24945	0.116	0.077	1.74e-06
DNAJC11	5.87e-06	0.249213	0.116	0.08	8.69e-06
GIGYF2	9.25e-06	0.249211	0.121	0.085	1.35e-05
PDLIM7	8.18e-07	0.249121	0.461	0.413	1.29e-06
ERCC2	0.00902898	0.248922	0.134	0.114	0.0107355
BMP1	3.86e-07	0.248208	0.113	0.073	6.2e-07
PTAR1	0.00029138	0.247973	0.101	0.075	0.000387452
HACD3	9.73e-05	0.247902	0.246	0.207	0.000133545
LHFPL2	6.35e-06	0.247892	0.102	0.067	9.37e-06
KIAA0100	1.95e-07	0.247885	0.101	0.062	3.19e-07
DYM	7.06e-05	0.247779	0.102	0.073	9.79e-05
TUBGCP2	7.53e-06	0.247754	0.123	0.087	1.11e-05
CEACAM19	8.53e-06	0.247351	0.101	0.068	1.25e-05
EEA1	4.49e-07	0.247112	0.125	0.083	7.2e-07
SGCB	2.46e-06	0.246793	0.268	0.216	3.75e-06
FOS	0.0114864	0.24671	0.223	0.203	0.0135633
FIP1L1	0.000655017	0.246663	0.245	0.214	0.000849903
SMAD5	4.96e-05	0.24656	0.127	0.094	6.93e-05
ASB3	1.3e-06	0.2461	0.129	0.088	2.03e-06
PARP1	8.26e-06	0.246078	0.185	0.142	1.21e-05
FUS	5.32e-06	0.245992	0.505	0.474	7.92e-06
GFPT1	0.0128254	0.245929	0.295	0.284	0.0150891
EPS8	0.0135646	0.245887	0.151	0.133	0.0159151
BMS1	0.000223915	0.245534	0.14	0.109	0.00030101
SOCS6	4.26e-06	0.245288	0.144	0.105	6.35e-06
STOM	5.35e-10	0.24511	0.115	0.065	1.01e-09
STK38	1.69e-05	0.245104	0.103	0.07	2.44e-05
LETM1	3.33e-07	0.244923	0.1	0.061	5.37e-07
CDK5RAP2	3.76e-07	0.244808	0.103	0.064	6.04e-07
PKM	1.29e-18	0.244784	0.896	0.888	3.99e-18
BABAM2	1.77e-06	0.244081	0.124	0.084	2.74e-06
NUTM2A-AS1	0.000675019	0.243897	0.173	0.143	0.000873654
PPP4R3A	4.12e-06	0.243402	0.116	0.079	6.16e-06
PAMR1	0.026576	0.243233	0.238	0.222	0.0303799
NUP93	5.09e-07	0.242987	0.167	0.122	8.12e-07
ZDHHC20	3.89e-06	0.242897	0.101	0.066	5.82e-06
VPS35L	5.68e-05	0.242702	0.102	0.072	7.9e-05
LSG1	3.43e-06	0.242397	0.113	0.077	5.16e-06
KDM5B	4.82e-05	0.242342	0.117	0.085	6.76e-05
TMEM267	4.27e-05	0.242109	0.129	0.096	6.02e-05
CDC73	2.1e-06	0.241775	0.129	0.089	3.22e-06
SCML1	1.95e-05	0.241331	0.13	0.094	2.81e-05
RSF1	0.000190037	0.241303	0.223	0.185	0.000256002
ZNHIT6	1.57e-05	0.241142	0.111	0.077	2.26e-05
YTHDF3	3.11e-05	0.240625	0.135	0.101	4.41e-05
NELFB	1.84e-08	0.2406	0.115	0.07	3.19e-08
PON2	4.08e-07	0.240103	0.151	0.104	6.55e-07
SEC23A	0.000659009	0.240033	0.243	0.212	0.000854652
MBD3	3.39e-07	0.239964	0.116	0.075	5.46e-07
PPP4R2	0.000266913	0.239503	0.14	0.109	0.000356762
DIAPH1	2.53e-06	0.238676	0.114	0.077	3.85e-06
CD276	3.04e-05	0.23786	0.14	0.104	4.31e-05
DHX30	2.32e-05	0.23762	0.145	0.107	3.32e-05
TARDBP	5.94e-05	0.237283	0.187	0.149	8.26e-05
SLC44A1	3.38e-07	0.237278	0.129	0.086	5.46e-07
CUL4A	0.00333768	0.237195	0.202	0.178	0.00408751
LPXN	1.42e-06	0.237105	0.172	0.126	2.2e-06
FOXK2	1.59e-06	0.237085	0.105	0.069	2.46e-06
SCRN1	2.02e-06	0.237044	0.134	0.093	3.11e-06
EXOC7	5.94e-06	0.23702	0.118	0.081	8.78e-06
YARS1	0.0142613	0.23701	0.391	0.384	0.0166868
MFSD12	3.06e-07	0.236961	0.129	0.086	4.95e-07
DCP1A	0.000508265	0.236824	0.153	0.123	0.000665869
MARCHF7	0.0293197	0.236709	0.135	0.119	0.0334396
PPIG	4.36e-05	0.236642	0.223	0.181	6.14e-05
FLII	7.59e-06	0.236139	0.348	0.301	1.11e-05
BRD9	1.11e-06	0.235539	0.124	0.083	1.73e-06
TYMS	3.28e-09	0.235276	0.151	0.096	5.91e-09
UHMK1	0.000107137	0.235097	0.17	0.135	0.000146629
DPP8	5.49e-06	0.235002	0.11	0.075	8.14e-06
CLOCK	4.84e-05	0.234734	0.114	0.082	6.79e-05
SEC24C	3.28e-05	0.234726	0.138	0.102	4.63e-05
EMP2	7.65e-05	0.234696	0.178	0.14	0.000105911
SF3B2	5.53e-05	0.234645	0.437	0.41	7.71e-05
BIRC5	1.05e-09	0.234427	0.153	0.095	1.95e-09
GOLGA4	0.00346938	0.233925	0.266	0.245	0.00424475
ZNF598	1.79e-06	0.233784	0.121	0.082	2.76e-06
THOC1	2.24e-06	0.23374	0.11	0.072	3.42e-06
RHOT2	1.03e-05	0.23313	0.135	0.098	1.5e-05
RAD23B	0.00122311	0.233125	0.317	0.293	0.00154647
NAA35	7.17e-06	0.233024	0.108	0.073	1.05e-05
SCO2	7.19e-05	0.23292	0.232	0.19	9.97e-05
MOB3A	8.36e-09	0.232914	0.101	0.057	1.47e-08
GOPC	3.15e-05	0.232831	0.131	0.096	4.46e-05
MSANTD3	0.000541722	0.232632	0.167	0.135	0.000707898
PARVA	0.0203771	0.232548	0.265	0.252	0.023543
NECTIN2	2.26e-05	0.232195	0.111	0.078	3.24e-05
WIPI2	1.99e-06	0.232038	0.163	0.117	3.06e-06
ARF6	0.000275361	0.231953	0.251	0.218	0.0003671
ACBD3	0.000356648	0.231529	0.203	0.169	0.000471844
GFM1	4.16e-06	0.231515	0.107	0.071	6.21e-06
ARIH2	0.00189396	0.231338	0.225	0.2	0.00236217
PNPT1	1.07e-06	0.231282	0.103	0.066	1.68e-06
XRN2	0.00096725	0.23105	0.281	0.254	0.00123205
SLC30A7	0.000106227	0.230804	0.144	0.111	0.000145461
SNHG3	0.00517112	0.230798	0.155	0.132	0.00624369
LTO1	2.91e-05	0.230355	0.107	0.075	4.13e-05
IFI27L1	1.89e-08	0.229988	0.154	0.1	3.27e-08
SOCS3	4.9e-08	0.229697	0.103	0.061	8.29e-08
CTTNBP2NL	2.31e-05	0.229453	0.12	0.085	3.3e-05
APOLD1	0.000292744	0.229448	0.144	0.112	0.000389066
TMEM259	5.88e-08	0.229375	0.106	0.064	9.91e-08
NLN	4.67e-05	0.229015	0.117	0.084	6.56e-05
MTG1	0.000495766	0.228853	0.174	0.141	0.000650156
NOLC1	8.47e-05	0.22856	0.182	0.146	0.00011668
TTYH3	5.33e-06	0.22816	0.11	0.074	7.93e-06
EXOSC6	0.000448409	0.228065	0.171	0.141	0.000590157
ABCF1	0.000794936	0.227999	0.245	0.213	0.00101912
HDGF	5.5e-05	0.227566	0.24	0.201	7.66e-05
VIM	6.88e-38	0.227449	0.999	1	5.26e-37
RLIM	1.82e-06	0.227274	0.12	0.08	2.8e-06
STT3B	0.0101306	0.22644	0.235	0.217	0.0120064
GLUD1	0.00011984	0.226188	0.18	0.144	0.000163667
ERGIC1	0.000143979	0.225969	0.37	0.335	0.000195492
DCAF6	0.019725	0.225947	0.132	0.115	0.0228204
AP1G1	1.74e-06	0.225852	0.102	0.066	2.69e-06
FADS2	0.000476593	0.225615	0.16	0.13	0.000625969
CNOT1	1.36e-05	0.225615	0.152	0.113	1.97e-05
MAD1L1	8.9e-07	0.225489	0.114	0.074	1.4e-06
POM121	4.64e-06	0.225393	0.102	0.067	6.92e-06
NFE2L2	0.00734969	0.225156	0.23	0.211	0.00877122
GSPT1	0.00434392	0.22507	0.29	0.267	0.00528209
MATR3	0.000172005	0.224899	0.115	0.085	0.00023232
IER2	3.33e-06	0.224771	0.246	0.196	5.02e-06
GJC1	2.17e-06	0.224688	0.102	0.066	3.32e-06
CEP164	0.0165326	0.2246	0.134	0.115	0.0192221
PTCD3	4.42e-05	0.224483	0.127	0.093	6.22e-05
PYGO2	0.000389889	0.223944	0.175	0.143	0.00051419
LPGAT1	0.000528706	0.223628	0.123	0.096	0.000691592
ZC3H18	2.75e-06	0.223599	0.106	0.07	4.18e-06
HIRA	9.45e-06	0.223447	0.134	0.095	1.38e-05
TSPAN4	1.93e-05	0.222973	0.209	0.166	2.78e-05
EBF1	4.29e-05	0.222882	0.11	0.077	6.04e-05
PLEKHB2	0.00110483	0.222495	0.23	0.2	0.00139898
DYNLL2	2.54e-06	0.222461	0.143	0.101	3.85e-06
MT1E	6.22e-09	0.22228	0.867	0.846	1.1e-08
DCK	4.03e-08	0.222264	0.112	0.069	6.86e-08
RYK	0.000240311	0.222252	0.124	0.094	0.000322209
PKN1	2.3e-05	0.22209	0.128	0.092	3.3e-05
CNDP2	3.32e-06	0.22201	0.136	0.095	5.01e-06
H2AC18	3.52e-08	0.22197	0.109	0.065	5.99e-08
DHX36	0.000127437	0.221741	0.217	0.179	0.000173765
CDYL	0.00147022	0.22171	0.101	0.077	0.00184892
EXOSC10	0.000164273	0.221683	0.113	0.084	0.000222109
CDKN3	9.77e-08	0.221558	0.141	0.092	1.63e-07
RAP1A	0.000820863	0.221505	0.181	0.151	0.00105183
NOL10	0.000706234	0.220847	0.153	0.123	0.000911304
MTCH1	0.00103253	0.220798	0.265	0.234	0.00131002
H2AC19	9.4e-05	0.220642	0.109	0.077	0.000129204
MAP3K7	0.00181766	0.220255	0.145	0.119	0.00227032
JADE1	0.00628652	0.219838	0.102	0.082	0.00755146
KLHL20	0.000148517	0.219789	0.108	0.079	0.000201441
MAPK8	1.78e-05	0.21976	0.102	0.069	2.57e-05
MSH6	0.000120698	0.219676	0.124	0.093	0.000164752
CKS2	0.000707954	0.219626	0.257	0.22	0.000913065
CHASERR	0.000331371	0.219526	0.118	0.089	0.000439493
MCM5	1.82e-06	0.218996	0.114	0.075	2.8e-06
SLFN5	0.00198943	0.218619	0.27	0.241	0.00247524
NSUN2	0.00295065	0.218532	0.141	0.117	0.00363602
LRRC41	0.0040424	0.218365	0.185	0.161	0.00492168
TGFBI	0.00333614	0.218294	0.729	0.698	0.00408751
GSTK1	4.72e-06	0.218138	0.213	0.164	7.03e-06
STX8	0.000885095	0.217958	0.177	0.145	0.0011302
FAM91A1	0.000119238	0.217896	0.108	0.078	0.000162931
CDIN1	4.18e-07	0.217876	0.103	0.065	6.71e-07
TPGS2	1.76e-05	0.217695	0.214	0.169	2.54e-05
CHPF	2.49e-06	0.217485	0.106	0.069	3.79e-06
KCTD3	3.26e-05	0.217474	0.1	0.069	4.61e-05
DDX23	5.09e-07	0.217455	0.105	0.066	8.12e-07
UBTF	0.0043465	0.217297	0.169	0.145	0.00528274
KATNBL1	0.0015984	0.217244	0.13	0.104	0.00200228
NUDCD1	0.00012891	0.21695	0.119	0.088	0.00017568
CWF19L2	9.05e-08	0.216937	0.105	0.064	1.51e-07
TTL	0.00011135	0.216922	0.117	0.085	0.000152233
FTSJ3	1.23e-06	0.216616	0.128	0.086	1.92e-06
GOLM2	7.92e-05	0.216139	0.137	0.103	0.000109417
TPP2	0.000163685	0.215984	0.102	0.073	0.000221431
ZMYND11	0.000883473	0.215976	0.11	0.085	0.00112869
HNRNPUL2	2.66e-05	0.215942	0.141	0.104	3.79e-05
CDK11B	0.00205386	0.215921	0.204	0.177	0.00255294
QRICH1	0.00147457	0.215884	0.113	0.088	0.00185348
TM9SF4	0.000136147	0.21587	0.12	0.09	0.000185249
RGS3	0.000732819	0.215751	0.262	0.231	0.000943243
MKNK2	0.00499047	0.215596	0.166	0.143	0.00604257
HSPH1	0.000101053	0.215514	0.213	0.174	0.000138598
GNS	4.94e-05	0.21519	0.128	0.094	6.91e-05
METTL3	2.73e-06	0.214477	0.123	0.083	4.14e-06
PURB	0.000704328	0.214398	0.142	0.113	0.000909757
PABPN1	0.000710628	0.21426	0.2	0.169	0.000916055
GIPC2	7.77e-05	0.214255	0.114	0.082	0.000107549
KLF10	0.00919388	0.214217	0.209	0.186	0.0109215
FAM177B	6.15e-11	0.213538	0.124	0.068	1.24e-10
DNAJB14	7.43e-06	0.212763	0.103	0.068	1.09e-05
PPP5C	1.02e-07	0.212757	0.108	0.065	1.7e-07
ZYX	0.00050462	0.212686	0.399	0.37	0.00066143
EFHD2	0.000260408	0.212249	0.244	0.205	0.00034843
STARD7	0.000571454	0.212087	0.149	0.121	0.000745615
GCLM	0.00322417	0.211724	0.246	0.22	0.00395603
CPSF7	0.00152031	0.211723	0.111	0.086	0.00190817
REPS1	5e-05	0.211616	0.109	0.076	6.99e-05
CAPZB	0.00389673	0.211003	0.488	0.488	0.0047473
SEC24A	3.64e-05	0.210883	0.101	0.069	5.14e-05
GTF2H3	0.000263358	0.210847	0.129	0.099	0.000352194
GTF2H2C	0.00059408	0.210377	0.174	0.141	0.000773566
SUCLG2	0.00100167	0.210368	0.157	0.129	0.001274
PDHX	3.87e-05	0.209976	0.1	0.068	5.46e-05
JAM3	3.98e-05	0.209921	0.111	0.078	5.61e-05
MARCKS	0.00187795	0.209907	0.303	0.277	0.00234334
POFUT1	0.000273617	0.209416	0.112	0.084	0.000365166
SCYL1	0.00127774	0.20905	0.156	0.127	0.00161237
RBM27	0.000556029	0.208993	0.139	0.109	0.000726225
ANXA11	0.000356595	0.208598	0.212	0.177	0.000471844
LMF2	0.00070529	0.208353	0.127	0.099	0.000910543
TNKS2	0.00071951	0.208098	0.102	0.076	0.00092704
ITGA1	0.00290615	0.208063	0.178	0.151	0.00358635
SCPEP1	0.00202152	0.207562	0.124	0.1	0.00251396
SUN2	0.000197665	0.207504	0.116	0.086	0.00026614
PTBP1	0.000771746	0.207223	0.23	0.199	0.000990869
ARHGAP5	3.28e-05	0.206816	0.101	0.069	4.63e-05
SNX19	3.59e-06	0.206661	0.102	0.066	5.39e-06
MFN2	3.65e-06	0.206614	0.117	0.078	5.47e-06
PLAUR	0.000179498	0.206499	0.648	0.661	0.000242058
MTMR9	3.95e-06	0.205989	0.104	0.068	5.91e-06
UBE2G2	0.0135454	0.205921	0.17	0.15	0.0159032
GMPS	0.00133623	0.205865	0.128	0.102	0.00168453
DDX39A	2.76e-05	0.20556	0.241	0.194	3.94e-05
DDX42	0.000172499	0.205194	0.128	0.097	0.000232865
NBN	0.000101299	0.204976	0.109	0.078	0.000138861
CPSF2	0.000224168	0.204714	0.148	0.115	0.000301193
DUSP6	0.00494925	0.204288	0.161	0.135	0.0059955
XG	0.0103102	0.204259	0.132	0.111	0.012208
APPL1	0.00093495	0.204202	0.114	0.089	0.00119268
ABI2	0.00197084	0.20416	0.142	0.116	0.00245329
EXOC5	0.000123363	0.203838	0.113	0.083	0.0001683
CLPX	5.59e-05	0.203641	0.101	0.07	7.78e-05
PPARD	0.00184002	0.203175	0.119	0.094	0.00229712
C5orf24	0.0103894	0.203068	0.144	0.123	0.0122962
KDM1A	7.89e-05	0.202525	0.119	0.086	0.000109155
KHSRP	0.000225014	0.202436	0.201	0.164	0.000302171
SUPT20H	2.79e-06	0.202048	0.108	0.07	4.22e-06
RPA1	4.74e-05	0.201728	0.12	0.086	6.65e-05
TCF25	0.0335032	0.201623	0.364	0.361	0.037992
GMNN	1.28e-05	0.201415	0.14	0.1	1.86e-05
[truncated: 285 more rows]
